# Supplementary material for: Crystal structure of diethyl 2-[(2-sulfan­yl­quinolin-3-yl)methyl­idene]malonate
Source: Acta Crystallogr E Crystallogr Commun. 2015 Jul 22;71(Pt 8):o594–5. doi: 10.1107/S2056989015013596 (PMC4571415; doi:10.1107/S2056989015013596)
Supplement: Supplementary file 1 [file e-71-0o594-sup1.cif]

##############################################################################
#                                                                            #
# This CIF contains the data in a paper accepted for publication in          #
# Acta Crystallographica Section E. It conforms to the requirements of       #
# Notes for Authors for Acta Crystallographica Section E, and has been       #
# peer reviewed under the auspices of the IUCr Commission on Journals.       #
#                                                                            #
# Full details of the Crystallographic Information File format               #
# are given in the paper "The Crystallographic Information File (CIF):       #
# a New Standard Archive File for Crystallography" by S. R. Hall, F. H.      #
# Allen and I. D. Brown [Acta Cryst. (1991), A47, 655-685].                  #
#                                                                            #
# The current version of the core CIF dictionary is obtainable from          #
# ftp://ftp.iucr.org/pub/cif_core.dic.                                       #
#                                                                            #
# Software is freely available for graphical display of the structure(s)     #
# in this CIF. For information consult the CIF software page                 #
# http://www.iucr.org/resources/cif/software.                                #
#                                                                            #
# This file may be used for bona fide research purposes within the           #
# scientific community so long as proper attribution is given to the journal # 
# article from which it was obtained.                                        #
#                                                                            #
##############################################################################
data_I
_database_code_depnum_ccdc_archive 'CCDC 1413116'
_audit_creation_method     'SHELXL-2014/7'
_chemical_name_systematic
;
Diethyl 2-[(2-sulfanylquinolin-3-yl)methylidene]malonate
;
_chemical_name_common     ?
_chemical_formula_moiety     'C17 H17 N O4 S'
_chemical_formula_sum     'C17 H17 N O4 S'
_chemical_formula_weight     331.37
_chemical_melting_point     458
_shelx_space_group_comment
;
The symmetry employed for this shelxl refinement is uniquely defined
by the following loop, which should always be used as a source of
symmetry information in preference to the above space-group names.
They are only intended as comments.
;
_space_group_crystal_system     triclinic
_space_group_name_H-M_alt     'P -1'
_space_group_name_Hall     '-P 1'
loop_
    _space_group_symop_operation_xyz
    'x, y, z'
    '-x, -y, -z'
_cell_length_a     7.3739(4)
_cell_length_b     7.8148(4)
_cell_length_c     15.8149(7)
_cell_angle_alpha     90.158(2)
_cell_angle_beta     99.486(2)
_cell_angle_gamma     113.301(2)
_cell_volume     823.24(7)
_cell_formula_units_Z     2
_cell_measurement_reflns_used     5853
_cell_measurement_theta_min     2.619
_cell_measurement_theta_max     32.516
_cell_measurement_temperature     296(2)
_exptl_crystal_description     plate
_exptl_crystal_colour     yellow
_exptl_crystal_size_max     0.24
_exptl_crystal_size_mid     0.20
_exptl_crystal_size_min     0.12
_exptl_crystal_density_diffrn     1.337
_exptl_crystal_F_000     348
_exptl_absorpt_coefficient_mu     0.216
_exptl_absorpt_correction_type     multi-scan
_exptl_absorpt_process_details
;
(SADABS; Sheldrick, 2007)
;
_exptl_absorpt_correction_T_min     0.7700
_exptl_absorpt_correction_T_max     1.0000
_diffrn_ambient_temperature     296(2)
_diffrn_radiation_type     MoK\a
_diffrn_radiation_wavelength     0.71073
_diffrn_radiation_source     'fine-focus sealed tube'
_diffrn_radiation_monochromator     graphite
_diffrn_measurement_device_type     'Bruker SMART CCD area-detector'
_diffrn_measurement_method     '\w and \f scans'
_diffrn_detector_area_resol_mean     10.0
_diffrn_reflns_number     21213
_diffrn_reflns_av_R_equivalents     0.0253
_diffrn_reflns_theta_min     2.619
_diffrn_reflns_theta_max     32.516
_diffrn_reflns_theta_full     25.242
_diffrn_measured_fraction_theta_max     0.981
_diffrn_measured_fraction_theta_full     0.998
_diffrn_reflns_limit_h_min     -11
_diffrn_reflns_limit_h_max     10
_diffrn_reflns_limit_k_min     -11
_diffrn_reflns_limit_k_max     11
_diffrn_reflns_limit_l_min     -23
_diffrn_reflns_limit_l_max     23
_reflns_number_total     5853
_reflns_number_gt     4295
_reflns_threshold_expression     'I > 2\s(I)'
_refine_ls_structure_factor_coef     Fsqd
_refine_ls_matrix_type     full
_refine_ls_R_factor_all     0.0792
_refine_ls_R_factor_gt     0.0615
_refine_ls_wR_factor_gt     0.1918
_refine_ls_wR_factor_ref     0.2134
_refine_ls_goodness_of_fit_ref     1.044
_refine_ls_restrained_S_all     1.044
_refine_ls_number_reflns     5853
_refine_ls_number_parameters     234
_refine_ls_number_restraints     0
_refine_ls_hydrogen_treatment     mixed
_refine_ls_weighting_scheme     calc
_refine_ls_weighting_details
              'w=1/[\s^2^(Fo^2^)+(0.1265P)^2^+0.1563P] where P=(Fo^2^+2Fc^2^)/3'
_atom_sites_solution_hydrogens     geom
_refine_ls_shift/su_max     0.000
_refine_ls_shift/su_mean     0.000
_refine_diff_density_max     0.983
_refine_diff_density_min     -0.478
_refine_ls_extinction_method     none
_refine_ls_extinction_coef     .
loop_
    _atom_type_symbol
    _atom_type_description
    _atom_type_scat_dispersion_real
    _atom_type_scat_dispersion_imag
    _atom_type_scat_source
    'C' 'C' 0.0033 0.0016
                         'International Tables Vol C Tables 4.2.6.8 and 6.1.1.4'
    'H' 'H' 0.0000 0.0000
                         'International Tables Vol C Tables 4.2.6.8 and 6.1.1.4'
    'N' 'N' 0.0061 0.0033
                         'International Tables Vol C Tables 4.2.6.8 and 6.1.1.4'
    'O' 'O' 0.0106 0.0060
                         'International Tables Vol C Tables 4.2.6.8 and 6.1.1.4'
    'S' 'S' 0.1246 0.1234
                         'International Tables Vol C Tables 4.2.6.8 and 6.1.1.4'
_computing_data_collection
;
SMART (Bruker, 2001)
;
_computing_cell_refinement
;
SAINT (Bruker, 2001)
;
_computing_data_reduction
;
SAINT (Bruker, 2001)
;
_computing_structure_solution
;
SHELXS2014 (Sheldrick, 2008)
;
_computing_structure_refinement
;
SHELXL2014 (Sheldrick, 2015)
;
_computing_molecular_graphics
;
ORTEP-3 for Windows (Farrugia, 2012)
;
_computing_publication_material
;
SHELXL2014 (Sheldrick, 2015)
;
loop_
    _atom_site_type_symbol
    _atom_site_label
    _atom_site_fract_x
    _atom_site_fract_y
    _atom_site_fract_z
    _atom_site_U_iso_or_equiv
    _atom_site_adp_type
    _atom_site_calc_flag
    _atom_site_occupancy
    _atom_site_disorder_assembly
    _atom_site_disorder_group
    S S1 0.89170(8) 0.93555(6) 0.36268(3) 0.05361(17) Uani d 1 . .
    H H1 0.9130 1.0542 0.4163 0.080 Uiso calc 1 . .
    O O2 0.9018(3) 0.6179(2) 0.10198(11) 0.0741(5) Uani d 1 . .
    O O3 0.6426(2) 0.3469(2) 0.05791(8) 0.0546(3) Uani d 1 . .
    O O4 0.5360(3) 0.1266(2) 0.23539(12) 0.0772(5) Uani d 1 . .
    O O5 0.3614(2) 0.2881(2) 0.17989(10) 0.0584(4) Uani d 1 . .
    N N6 0.8126(2) 0.71751(18) 0.48999(9) 0.0417(3) Uani d 1 . .
    C C7 0.8326(2) 0.7292(2) 0.40651(10) 0.0380(3) Uani d 1 . .
    C C8 0.7963(2) 0.5561(2) 0.35911(10) 0.0370(3) Uani d 1 . .
    C C9 0.7551(2) 0.3953(2) 0.40069(10) 0.0398(3) Uani d 1 . .
    C C10 0.7342(2) 0.3901(2) 0.48846(10) 0.0383(3) Uani d 1 . .
    C C11 0.7609(2) 0.5567(2) 0.53269(10) 0.0388(3) Uani d 1 . .
    C C12 0.7363(3) 0.5596(3) 0.61848(11) 0.0491(4) Uani d 1 . .
    C C13 0.6855(3) 0.3962(3) 0.65909(13) 0.0552(4) Uani d 1 . .
    C C14 0.6621(3) 0.2299(3) 0.61664(14) 0.0555(5) Uani d 1 . .
    C C15 0.6872(3) 0.2268(2) 0.53337(13) 0.0480(4) Uani d 1 . .
    C C16 0.8203(2) 0.5658(2) 0.26908(10) 0.0409(3) Uani d 1 . .
    C C17 0.7083(2) 0.4422(2) 0.20334(10) 0.0408(3) Uani d 1 . .
    C C18 0.5287(3) 0.2679(2) 0.20902(10) 0.0452(4) Uani d 1 . .
    C C19 0.7642(3) 0.4825(3) 0.11661(11) 0.0480(4) Uani d 1 . .
    C C20 0.1759(3) 0.1201(4) 0.17362(19) 0.0786(7) Uani d 1 . .
    H H20A 0.1767 0.0250 0.1343 0.094 Uiso calc 1 . .
    H H20B 0.1638 0.0706 0.2296 0.094 Uiso calc 1 . .
    C C21 0.0112(5) 0.1699(7) 0.1429(4) 0.153(2) Uani d 1 . .
    H H21A 0.0306 0.2843 0.1731 0.229 Uiso calc 1 . .
    H H21B -0.1114 0.0724 0.1525 0.229 Uiso calc 1 . .
    H H21C 0.0038 0.1864 0.0825 0.229 Uiso calc 1 . .
    C C22 0.6792(4) 0.3723(4) -0.03002(13) 0.0671(6) Uani d 1 . .
    H H22A 0.6744 0.4891 -0.0482 0.081 Uiso calc 1 . .
    H H22B 0.8109 0.3761 -0.0333 0.081 Uiso calc 1 . .
    C C23 0.5247(5) 0.2163(5) -0.08543(16) 0.0886(9) Uani d 1 . .
    H H23A 0.5372 0.1023 -0.0698 0.133 Uiso calc 1 . .
    H H23B 0.5403 0.2350 -0.1442 0.133 Uiso calc 1 . .
    H H23C 0.3946 0.2086 -0.0788 0.133 Uiso calc 1 . .
    H H9 0.737(4) 0.276(4) 0.3721(18) 0.066(7) Uiso d 1 . .
    H H12 0.762(4) 0.689(4) 0.6437(17) 0.063(7) Uiso d 1 . .
    H H13 0.658(4) 0.395(4) 0.715(2) 0.079(8) Uiso d 1 . .
    H H14 0.628(5) 0.139(5) 0.643(2) 0.081(9) Uiso d 1 . .
    H H15 0.659(4) 0.107(4) 0.5002(17) 0.067(7) Uiso d 1 . .
    H H16 0.917(3) 0.662(3) 0.2553(14) 0.044(5) Uiso d 1 . .
loop_
    _atom_site_aniso_label
    _atom_site_aniso_U_11
    _atom_site_aniso_U_22
    _atom_site_aniso_U_33
    _atom_site_aniso_U_12
    _atom_site_aniso_U_13
    _atom_site_aniso_U_23
    S1 0.0738(3) 0.0359(2) 0.0479(3) 0.0171(2) 0.0148(2) 0.00743(17)
    O2 0.0679(9) 0.0726(10) 0.0589(8) -0.0024(8) 0.0283(7) -0.0006(7)
    O3 0.0549(7) 0.0603(8) 0.0379(6) 0.0098(6) 0.0140(5) -0.0042(5)
    O4 0.0872(12) 0.0437(7) 0.0777(11) 0.0108(7) -0.0076(9) 0.0067(7)
    O5 0.0415(6) 0.0578(8) 0.0658(8) 0.0070(5) 0.0153(6) 0.0071(6)
    N6 0.0510(7) 0.0334(6) 0.0386(6) 0.0135(5) 0.0112(5) 0.0010(5)
    C7 0.0385(7) 0.0340(6) 0.0382(7) 0.0113(5) 0.0064(5) 0.0000(5)
    C8 0.0334(6) 0.0358(6) 0.0370(6) 0.0097(5) 0.0042(5) -0.0023(5)
    C9 0.0377(7) 0.0339(6) 0.0426(7) 0.0109(5) 0.0021(5) -0.0043(5)
    C10 0.0329(6) 0.0341(6) 0.0424(7) 0.0089(5) 0.0037(5) 0.0026(5)
    C11 0.0365(7) 0.0365(7) 0.0400(7) 0.0107(5) 0.0080(5) 0.0040(5)
    C12 0.0539(9) 0.0499(9) 0.0425(8) 0.0176(7) 0.0146(7) 0.0047(7)
    C13 0.0530(10) 0.0634(11) 0.0481(9) 0.0188(8) 0.0174(8) 0.0153(8)
    C14 0.0499(9) 0.0497(10) 0.0597(11) 0.0121(7) 0.0108(8) 0.0200(8)
    C15 0.0440(8) 0.0370(7) 0.0558(9) 0.0104(6) 0.0049(7) 0.0077(7)
    C16 0.0379(7) 0.0400(7) 0.0408(7) 0.0112(6) 0.0082(6) -0.0002(6)
    C17 0.0396(7) 0.0429(7) 0.0370(7) 0.0128(6) 0.0090(5) 0.0005(6)
    C18 0.0496(8) 0.0419(8) 0.0340(7) 0.0084(6) 0.0062(6) -0.0028(6)
    C19 0.0449(8) 0.0536(9) 0.0419(8) 0.0142(7) 0.0128(6) 0.0002(7)
    C20 0.0509(11) 0.0720(15) 0.0844(16) -0.0077(10) 0.0189(11) 0.0015(12)
    C21 0.0525(17) 0.125(3) 0.240(6) 0.0057(18) -0.007(2) 0.052(4)
    C22 0.0709(13) 0.0810(15) 0.0411(9) 0.0172(11) 0.0226(9) 0.0020(9)
    C23 0.115(2) 0.0886(19) 0.0448(11) 0.0240(17) 0.0127(12) -0.0065(11)
_geom_special_details
;
All e.s.d.'s (except the e.s.d. in the dihedral angle between two l.s. planes)
are estimated using the full covariance matrix. The cell e.s.d.'s are taken
into account individually in the estimation of e.s.d.'s in distances, angles
and torsion angles; correlations between e.s.d.'s in cell parameters are only
used when they are defined by crystal symmetry. An approximate (isotropic)
treatment of cell e.s.d.'s is used for estimating e.s.d.'s involving l.s.
planes.
;
loop_
    _geom_bond_atom_site_label_1
    _geom_bond_atom_site_label_2
    _geom_bond_site_symmetry_2
    _geom_bond_distance
    _geom_bond_publ_flag
    S1 C7 . 1.6796(16) ?
    S1 H1 . 1.2000 ?
    O2 C19 . 1.197(2) ?
    O3 C19 . 1.326(2) ?
    O3 C22 . 1.459(2) ?
    O4 C18 . 1.199(2) ?
    O5 C18 . 1.314(2) ?
    O5 C20 . 1.462(3) ?
    N6 C7 . 1.352(2) ?
    N6 C11 . 1.375(2) ?
    C7 C8 . 1.451(2) ?
    C8 C9 . 1.369(2) ?
    C8 C16 . 1.462(2) ?
    C9 C10 . 1.421(2) ?
    C9 H9 . 0.99(3) ?
    C10 C11 . 1.403(2) ?
    C10 C15 . 1.411(2) ?
    C11 C12 . 1.399(2) ?
    C12 C13 . 1.374(3) ?
    C12 H12 . 1.02(3) ?
    C13 C14 . 1.396(3) ?
    C13 H13 . 0.94(3) ?
    C14 C15 . 1.361(3) ?
    C14 H14 . 0.80(3) ?
    C15 H15 . 1.00(3) ?
    C16 C17 . 1.333(2) ?
    C16 H16 . 0.86(2) ?
    C17 C18 . 1.494(2) ?
    C17 C19 . 1.495(2) ?
    C20 C21 . 1.429(5) ?
    C20 H20A . 0.9700 ?
    C20 H20B . 0.9700 ?
    C21 H21A . 0.9600 ?
    C21 H21B . 0.9600 ?
    C21 H21C . 0.9600 ?
    C22 C23 . 1.456(4) ?
    C22 H22A . 0.9700 ?
    C22 H22B . 0.9700 ?
    C23 H23A . 0.9600 ?
    C23 H23B . 0.9600 ?
    C23 H23C . 0.9600 ?
loop_
    _geom_angle_atom_site_label_1
    _geom_angle_atom_site_label_2
    _geom_angle_atom_site_label_3
    _geom_angle_site_symmetry_1
    _geom_angle_site_symmetry_3
    _geom_angle
    _geom_angle_publ_flag
    C7 S1 H1 . . 109.5 ?
    C19 O3 C22 . . 116.21(16) ?
    C18 O5 C20 . . 116.10(19) ?
    C7 N6 C11 . . 125.49(13) ?
    N6 C7 C8 . . 116.36(14) ?
    N6 C7 S1 . . 119.98(11) ?
    C8 C7 S1 . . 123.65(12) ?
    C9 C8 C7 . . 119.72(14) ?
    C9 C8 C16 . . 122.79(14) ?
    C7 C8 C16 . . 117.33(14) ?
    C8 C9 C10 . . 121.62(14) ?
    C8 C9 H9 . . 122.7(16) ?
    C10 C9 H9 . . 115.7(16) ?
    C11 C10 C15 . . 118.31(15) ?
    C11 C10 C9 . . 118.09(14) ?
    C15 C10 C9 . . 123.61(15) ?
    N6 C11 C12 . . 120.63(14) ?
    N6 C11 C10 . . 118.56(14) ?
    C12 C11 C10 . . 120.81(15) ?
    C13 C12 C11 . . 118.92(17) ?
    C13 C12 H12 . . 127.7(14) ?
    C11 C12 H12 . . 113.3(14) ?
    C12 C13 C14 . . 121.07(18) ?
    C12 C13 H13 . . 119.0(18) ?
    C14 C13 H13 . . 119.8(18) ?
    C15 C14 C13 . . 120.20(17) ?
    C15 C14 H14 . . 124(2) ?
    C13 C14 H14 . . 116(2) ?
    C14 C15 C10 . . 120.66(17) ?
    C14 C15 H15 . . 121.4(15) ?
    C10 C15 H15 . . 117.6(15) ?
    C17 C16 C8 . . 127.50(15) ?
    C17 C16 H16 . . 114.3(14) ?
    C8 C16 H16 . . 118.2(14) ?
    C16 C17 C18 . . 125.18(14) ?
    C16 C17 C19 . . 117.59(15) ?
    C18 C17 C19 . . 117.22(14) ?
    O4 C18 O5 . . 124.31(18) ?
    O4 C18 C17 . . 124.41(18) ?
    O5 C18 C17 . . 111.27(15) ?
    O2 C19 O3 . . 124.24(16) ?
    O2 C19 C17 . . 124.71(17) ?
    O3 C19 C17 . . 111.04(15) ?
    C21 C20 O5 . . 108.0(3) ?
    C21 C20 H20A . . 110.1 ?
    O5 C20 H20A . . 110.1 ?
    C21 C20 H20B . . 110.1 ?
    O5 C20 H20B . . 110.1 ?
    H20A C20 H20B . . 108.4 ?
    C20 C21 H21A . . 109.5 ?
    C20 C21 H21B . . 109.5 ?
    H21A C21 H21B . . 109.5 ?
    C20 C21 H21C . . 109.5 ?
    H21A C21 H21C . . 109.5 ?
    H21B C21 H21C . . 109.5 ?
    C23 C22 O3 . . 108.17(19) ?
    C23 C22 H22A . . 110.1 ?
    O3 C22 H22A . . 110.1 ?
    C23 C22 H22B . . 110.1 ?
    O3 C22 H22B . . 110.1 ?
    H22A C22 H22B . . 108.4 ?
    C22 C23 H23A . . 109.5 ?
    C22 C23 H23B . . 109.5 ?
    H23A C23 H23B . . 109.5 ?
    C22 C23 H23C . . 109.5 ?
    H23A C23 H23C . . 109.5 ?
    H23B C23 H23C . . 109.5 ?
loop_
    _geom_torsion_atom_site_label_1
    _geom_torsion_atom_site_label_2
    _geom_torsion_atom_site_label_3
    _geom_torsion_atom_site_label_4
    _geom_torsion_site_symmetry_1
    _geom_torsion_site_symmetry_2
    _geom_torsion_site_symmetry_3
    _geom_torsion_site_symmetry_4
    _geom_torsion
    _geom_torsion_publ_flag
    C11 N6 C7 C8 . . . . -0.1(2) ?
    C11 N6 C7 S1 . . . . 178.63(13) ?
    N6 C7 C8 C9 . . . . -3.4(2) ?
    S1 C7 C8 C9 . . . . 177.93(12) ?
    N6 C7 C8 C16 . . . . -179.02(14) ?
    S1 C7 C8 C16 . . . . 2.3(2) ?
    C7 C8 C9 C10 . . . . 4.1(2) ?
    C16 C8 C9 C10 . . . . 179.47(14) ?
    C8 C9 C10 C11 . . . . -1.3(2) ?
    C8 C9 C10 C15 . . . . 178.46(15) ?
    C7 N6 C11 C12 . . . . -177.33(16) ?
    C7 N6 C11 C10 . . . . 2.9(2) ?
    C15 C10 C11 N6 . . . . 178.10(14) ?
    C9 C10 C11 N6 . . . . -2.1(2) ?
    C15 C10 C11 C12 . . . . -1.7(2) ?
    C9 C10 C11 C12 . . . . 178.05(15) ?
    N6 C11 C12 C13 . . . . -179.72(17) ?
    C10 C11 C12 C13 . . . . 0.1(3) ?
    C11 C12 C13 C14 . . . . 1.2(3) ?
    C12 C13 C14 C15 . . . . -0.7(3) ?
    C13 C14 C15 C10 . . . . -1.0(3) ?
    C11 C10 C15 C14 . . . . 2.2(2) ?
    C9 C10 C15 C14 . . . . -177.58(16) ?
    C9 C8 C16 C17 . . . . 42.8(3) ?
    C7 C8 C16 C17 . . . . -141.69(17) ?
    C8 C16 C17 C18 . . . . 1.8(3) ?
    C8 C16 C17 C19 . . . . -179.45(16) ?
    C20 O5 C18 O4 . . . . -5.2(3) ?
    C20 O5 C18 C17 . . . . 173.63(17) ?
    C16 C17 C18 O4 . . . . -78.9(3) ?
    C19 C17 C18 O4 . . . . 102.4(2) ?
    C16 C17 C18 O5 . . . . 102.3(2) ?
    C19 C17 C18 O5 . . . . -76.47(19) ?
    C22 O3 C19 O2 . . . . -2.2(3) ?
    C22 O3 C19 C17 . . . . 178.64(18) ?
    C16 C17 C19 O2 . . . . -0.2(3) ?
    C18 C17 C19 O2 . . . . 178.7(2) ?
    C16 C17 C19 O3 . . . . 178.96(16) ?
    C18 C17 C19 O3 . . . . -2.2(2) ?
    C18 O5 C20 C21 . . . . 178.7(3) ?
    C19 O3 C22 C23 . . . . -176.6(2) ?
loop_
    _geom_hbond_atom_site_label_D
    _geom_hbond_atom_site_label_H
    _geom_hbond_atom_site_label_A
    _geom_hbond_site_symmetry_A
    _geom_hbond_distance_DH
    _geom_hbond_distance_HA
    _geom_hbond_distance_DA
    _geom_hbond_angle_DHA
    _geom_hbond_publ_flag
    S1 H1 N6 2_776 1.20 2.3700 3.3389(14) 136.00 yes
    C9 H9 O4 . 0.99(3) 2.41(3) 3.122(2) 129(2) yes
    C22 H22B O2 2_765 0.97 2.5200 3.438(4) 158 yes
_shelx_hkl_file
;
  -1   0   0    1.48    0.06
   1   0   0    1.39    0.06
   1   0   0    1.53    0.06
   2   0   0  187.44    4.12
  -3   0   0    1.83    0.07
  -3   0   0    1.67    0.06
   3   0   0    1.75    0.08
  -4   0   0   -0.01    0.01
  -4   0   0   -0.01    0.01
   4   0   0    0.04    0.02
   4   0   0    0.04    0.02
  -5   0   0    2.71    0.10
  -5   0   0    2.71    0.12
   5   0   0    2.66    0.13
   5   0   0    2.78    0.14
  -6   0   0    1.06    0.07
   6   0   0    1.03    0.10
   6   0   0    1.05    0.09
  -7   0   0    0.38    0.05
  -7   0   0    0.40    0.06
   7   0   0    0.25    0.06
   7   0   0    0.38    0.07
  -8   0   0   -0.03    0.03
   8   0   0    0.01    0.04
  -9   0   0    0.08    0.04
   9   0   0    0.02    0.05
 -10   0   0   -0.03    0.04
  10   0   0    0.04    0.06
  10  -1   0   -0.01    0.05
 -10   1   0    0.00    0.04
   9  -1   0   -0.08    0.05
  -9   1   0   -0.05    0.03
   8  -1   0    0.11    0.05
  -8   1   0    0.14    0.04
   7  -1   0   -0.04    0.03
   7  -1   0    0.02    0.04
  -7   1   0    0.01    0.03
  -7   1   0    0.01    0.02
   6  -1   0    6.57    0.24
   6  -1   0    6.16    0.22
  -6   1   0    6.25    0.17
   5  -1   0    8.04    0.23
   5  -1   0    7.69    0.25
  -5   1   0    8.05    0.23
  -5   1   0    7.60    0.19
   4  -1   0   66.09    1.47
  -4   1   0   65.80    1.30
  -4   1   0   64.23    1.44
   3  -1   0    1.71    0.08
  -3   1   0    1.86    0.08
   2  -1   0  998.95   21.12
   2  -1   0 1000.00   23.84
  -2   1   0  943.22   23.69
   1  -1   0   15.52    0.35
  -1   1   0   15.81    0.35
   0  -1   0  161.86    3.53
   0   1   0  159.71    3.51
   1   1   0    7.68    0.20
  -2  -1   0    0.08    0.01
  -2  -1   0    0.05    0.02
   2   1   0    0.10    0.02
  -3  -1   0   26.39    0.56
   3   1   0   26.60    0.65
  -4  -1   0    0.57    0.05
   4   1   0    0.61    0.07
   4   1   0    0.59    0.03
   4   1   0    0.50    0.06
  -5  -1   0    0.21    0.04
  -5  -1   0    0.19    0.04
   5   1   0    0.25    0.05
   5   1   0    0.23    0.02
   5   1   0    0.17    0.05
  -6  -1   0    0.81    0.08
   6   1   0    0.73    0.05
   6   1   0    0.65    0.09
   6   1   0    0.57    0.08
  -7  -1   0    0.45    0.07
   7   1   0    0.50    0.05
   7   1   0    0.55    0.09
  -8  -1   0    0.02    0.04
  -8  -1   0    0.05    0.05
   8   1   0    0.09    0.03
   8   1   0    0.13    0.06
  -9  -1   0    0.13    0.05
   9   1   0    0.19    0.04
   9   1   0    0.17    0.07
 -10   2   0   -0.03    0.03
  -9   2   0    0.19    0.04
   8  -2   0    0.56    0.08
  -8   2   0    0.60    0.06
   7  -2   0    0.18    0.05
   7  -2   0    0.05    0.04
  -7   2   0    0.15    0.03
   6  -2   0   21.24    0.52
   6  -2   0   21.36    0.57
  -6   2   0   22.33    0.46
   5  -2   0    2.35    0.11
   5  -2   0    2.33    0.10
  -5   2   0    2.46    0.10
  -5   2   0    2.47    0.07
  -5   2   0    2.26    0.07
   4  -2   0   40.55    0.92
   4  -2   0   40.94    0.93
  -4   2   0   40.29    0.81
  -4   2   0   41.54    0.93
  -4   2   0   40.25    0.92
   3  -2   0   17.51    0.41
  -3   2   0   17.14    0.41
   2  -2   0   61.30    1.34
  -2   2   0   62.31    1.34
   1  -2   0  178.59    4.04
  -1   2   0  191.59    4.03
   0   2   0    2.18    0.08
  -1  -2   0   11.16    0.29
  -1  -2   0   11.15    0.25
   1   2   0   11.21    0.29
  -2  -2   0   10.76    0.28
  -2  -2   0   10.37    0.24
  -2  -2   0   10.09    0.25
   2   2   0   10.44    0.23
   2   2   0   10.49    0.29
  -3  -2   0    1.34    0.07
  -3  -2   0    1.50    0.08
  -3  -2   0    1.42    0.05
   3   2   0    1.41    0.09
   3   2   0    1.39    0.06
   3   2   0    1.56    0.09
  -4  -2   0    1.04    0.07
  -4  -2   0    1.05    0.08
   4   2   0    0.91    0.08
   4   2   0    1.02    0.05
   4   2   0    1.18    0.09
  -5  -2   0    0.04    0.03
  -5  -2   0    0.06    0.03
   5   2   0    0.08    0.03
   5   2   0    0.10    0.04
   5   2   0    0.09    0.05
  -6  -2   0    1.81    0.11
   6   2   0    1.89    0.13
   6   2   0    1.88    0.09
  -7  -2   0    0.42    0.07
   7   2   0    0.45    0.09
   7   2   0    0.40    0.05
  -8  -2   0   -0.02    0.04
  -8  -2   0    0.01    0.04
   8   2   0   -0.02    0.03
   8   2   0    0.03    0.06
  -9  -2   0    0.01    0.05
   9   2   0    0.14    0.04
   9   2   0    0.08    0.07
 -10   3   0   -0.01    0.03
  -9   3   0    0.19    0.04
  -8   3   0    0.54    0.05
  -7   3   0    0.74    0.05
   6  -3   0    0.30    0.05
  -6   3   0    0.33    0.03
   5  -3   0    0.69    0.06
   5  -3   0    0.66    0.05
  -5   3   0    0.70    0.03
  -5   3   0    0.68    0.05
  -5   3   0    0.68    0.03
  -5   3   0    0.71    0.06
   4  -3   0   22.22    0.53
   4  -3   0   22.24    0.53
  -4   3   0   22.22    0.46
  -4   3   0   22.21    0.52
  -4   3   0   22.18    0.53
   3  -3   0   30.93    0.69
   3  -3   0   30.53    0.71
  -3   3   0   31.45    0.63
  -3   3   0   30.89    0.69
   2  -3   0   44.51    1.03
   2  -3   0   45.83    1.00
  -2   3   0   48.24    1.01
  -2   3   0   44.89    0.93
   1  -3   0    6.14    0.18
  -1   3   0    6.22    0.17
   0  -3   0    1.51    0.06
   0  -3   0    1.48    0.08
   0   3   0    1.45    0.07
  -1  -3   0    0.04    0.02
  -1  -3   0    0.00    0.01
   1   3   0    0.01    0.01
   1   3   0    0.02    0.02
  -2  -3   0   30.57    0.65
  -2  -3   0   31.07    0.68
  -2  -3   0   31.10    0.74
  -2  -3   0   30.09    0.67
   2   3   0   30.80    0.75
   2   3   0   30.46    0.68
   2   3   0   30.54    0.66
   2   3   0   29.73    0.63
   2   3   0   30.28    0.64
  -3  -3   0    1.67    0.09
  -3  -3   0    1.85    0.07
  -3  -3   0    1.75    0.10
   3   3   0    1.82    0.08
   3   3   0    1.79    0.08
   3   3   0    1.78    0.10
   3   3   0    1.82    0.11
  -4  -3   0    6.23    0.21
  -4  -3   0    6.18    0.23
   4   3   0    5.89    0.24
   4   3   0    6.57    0.18
   4   3   0    6.43    0.19
   4   3   0    6.45    0.23
  -5  -3   0    0.46    0.07
  -5  -3   0    0.54    0.07
   5   3   0    0.52    0.08
   5   3   0    0.36    0.05
   5   3   0    0.20    0.06
  -6  -3   0    0.08    0.04
   6   3   0    0.12    0.06
   6   3   0    0.02    0.03
  -7  -3   0    0.09    0.06
   7   3   0    0.12    0.04
   7   3   0    0.12    0.07
  -8  -3   0    0.42    0.08
  -8  -3   0    0.50    0.09
   8   3   0    0.49    0.07
   8   3   0    0.54    0.11
 -10   4   0   -0.01    0.03
  -9   4   0    0.04    0.03
  -8   4   0    0.24    0.03
  -7   4   0    0.66    0.04
  -6   4   0    0.46    0.04
   5  -4   0    0.04    0.03
  -5   4   0    0.11    0.02
  -5   4   0    0.06    0.03
   4  -4   0    7.12    0.19
   4  -4   0    6.68    0.21
  -4   4   0    6.92    0.17
  -4   4   0    6.81    0.19
   3  -4   0    2.02    0.10
  -3   4   0    2.17    0.07
  -3   4   0    1.88    0.07
   2  -4   0    0.27    0.04
   2  -4   0    0.29    0.03
  -2   4   0    0.30    0.03
  -2   4   0    0.28    0.03
   1  -4   0    9.18    0.27
   1  -4   0    9.16    0.22
  -1   4   0    8.87    0.23
  -1   4   0    9.09    0.24
   0  -4   0    2.34    0.09
   0  -4   0    2.50    0.09
   0  -4   0    2.43    0.09
   0  -4   0    2.25    0.11
   0   4   0    2.76    0.09
   0   4   0    2.70    0.11
  -1  -4   0   11.43    0.28
  -1  -4   0   11.12    0.33
  -1  -4   0   11.36    0.26
  -1  -4   0   11.31    0.29
   1   4   0   10.89    0.27
   1   4   0   11.19    0.26
   1   4   0   10.99    0.29
   1   4   0   10.94    0.32
  -2  -4   0    1.72    0.10
  -2  -4   0    1.66    0.11
  -2  -4   0    1.58    0.08
   2   4   0    1.76    0.08
   2   4   0    1.75    0.08
   2   4   0    1.68    0.10
   2   4   0    2.32    0.12
  -3  -4   0    4.05    0.13
  -3  -4   0    3.68    0.16
  -3  -4   0    3.73    0.17
   3   4   0    3.98    0.14
   3   4   0    3.62    0.18
   3   4   0    3.63    0.16
   3   4   0    4.05    0.14
  -4  -4   0    2.31    0.13
  -4  -4   0    2.32    0.14
  -4  -4   0    2.21    0.07
   4   4   0    2.23    0.11
   4   4   0    2.09    0.15
   4   4   0    2.30    0.11
   4   4   0    2.30    0.14
  -5  -4   0    1.51    0.13
  -5  -4   0    1.45    0.11
   5   4   0    1.55    0.14
   5   4   0    1.37    0.09
   5   4   0    1.48    0.10
  -6  -4   0    1.97    0.14
   6   4   0    2.07    0.12
   6   4   0    2.47    0.17
  -7  -4   0    0.05    0.05
  -7  -4   0   -0.03    0.05
   7   4   0    0.01    0.05
   7   4   0   -0.06    0.03
 -10   5   0    0.00    0.03
  -9   5   0   -0.04    0.02
  -8   5   0    0.13    0.03
  -7   5   0    0.04    0.02
  -6   5   0    0.11    0.03
   5  -5   0    3.80    0.16
  -5   5   0    3.83    0.12
   4  -5   0    0.25    0.05
  -4   5   0    0.18    0.03
   3  -5   0   13.89    0.31
   3  -5   0   15.00    0.40
  -3   5   0   14.72    0.35
  -3   5   0   14.67    0.35
   2  -5   0    0.78    0.05
   2  -5   0    0.86    0.07
  -2   5   0    0.81    0.06
  -2   5   0    0.77    0.06
  -2   5   0    0.86    0.05
   1  -5   0   14.36    0.40
   1  -5   0   14.37    0.33
   1  -5   0   14.62    0.33
   1  -5   0   14.77    0.35
  -1   5   0   14.33    0.38
  -1   5   0   14.45    0.34
  -1   5   0   14.33    0.35
   0  -5   0    0.12    0.03
   0  -5   0    0.16    0.03
   0  -5   0    0.12    0.04
   0  -5   0    0.13    0.03
   0   5   0    0.11    0.04
   0   5   0    0.19    0.03
   0   5   0    0.28    0.04
   0   5   0    0.19    0.04
  -1  -5   0   13.01    0.31
  -1  -5   0   13.32    0.34
  -1  -5   0   13.22    0.39
   1   5   0   12.73    0.38
   1   5   0   13.12    0.31
   1   5   0   13.13    0.32
   1   5   0   13.18    0.35
  -2  -5   0   10.52    0.28
  -2  -5   0   10.10    0.31
  -2  -5   0   10.42    0.34
   2   5   0   10.23    0.27
   2   5   0   10.18    0.34
   2   5   0   10.30    0.31
   2   5   0   10.29    0.27
  -3  -5   0    1.79    0.12
  -3  -5   0    1.52    0.09
  -3  -5   0    1.95    0.14
   3   5   0    1.62    0.09
   3   5   0    1.72    0.10
   3   5   0    1.70    0.13
   3   5   0    1.62    0.12
  -4  -5   0    3.36    0.11
  -4  -5   0    3.57    0.18
  -4  -5   0    3.59    0.19
   4   5   0    3.36    0.18
   4   5   0    3.48    0.14
   4   5   0    3.45    0.15
  -5  -5   0    0.14    0.06
  -5  -5   0    0.06    0.05
   5   5   0    0.17    0.05
   5   5   0    0.15    0.06
  -6  -5   0    0.68    0.11
   6   5   0    0.50    0.10
   6   5   0    0.69    0.09
   6   5   0    0.65    0.08
  -7  -5   0    0.11    0.07
  -7  -5   0    0.24    0.08
   7   5   0    0.23    0.07
   7   5   0    0.31    0.07
   7   5   0    0.25    0.09
 -10   6   0   -0.02    0.03
  -9   6   0    0.00    0.02
  -8   6   0    0.00    0.02
  -7   6   0    1.10    0.07
  -6   6   0    2.78    0.11
   5  -6   0    5.28    0.20
  -5   6   0    4.98    0.16
   4  -6   0    0.92    0.05
   4  -6   0    1.08    0.09
  -4   6   0    0.91    0.07
   3  -6   0   23.23    0.61
   3  -6   0   23.62    0.50
  -3   6   0   23.36    0.54
  -3   6   0   23.53    0.52
   2  -6   0   12.21    0.37
   2  -6   0   12.02    0.29
   2  -6   0   11.69    0.29
  -2   6   0   11.91    0.31
  -2   6   0   11.84    0.32
   1  -6   0   18.13    0.41
   1  -6   0   17.89    0.43
   1  -6   0   17.63    0.50
   1  -6   0   18.16    0.41
  -1   6   0   17.32    0.42
  -1   6   0   17.06    0.43
  -1   6   0   17.78    0.46
   0  -6   0   21.13    0.48
   0  -6   0   21.47    0.51
   0  -6   0   20.93    0.58
   0  -6   0   21.57    0.48
   0   6   0   20.77    0.47
   0   6   0   21.20    0.56
   0   6   0   21.01    0.51
  -1  -6   0    2.88    0.11
  -1  -6   0    2.59    0.13
  -1  -6   0    2.79    0.16
   1   6   0    2.73    0.12
   1   6   0    2.81    0.15
   1   6   0    2.82    0.13
  -2  -6   0    0.10    0.04
  -2  -6   0    0.08    0.05
   2   6   0    0.11    0.05
   2   6   0    0.06    0.04
   2   6   0    0.10    0.04
   2   6   0    0.07    0.03
  -3  -6   0    0.97    0.12
  -3  -6   0    1.16    0.08
   3   6   0    1.20    0.09
   3   6   0    1.20    0.09
   3   6   0    1.34    0.11
  -4  -6   0    0.20    0.07
  -4  -6   0    0.21    0.04
   4   6   0    0.25    0.05
   4   6   0    0.18    0.05
   4   6   0    0.11    0.06
   5   6   0   -0.01    0.05
   5   6   0    0.01    0.04
   5   6   0   -0.06    0.04
   6   6   0    0.42    0.08
   6   6   0    0.57    0.11
   6   6   0    0.37    0.07
 -10   7   0    0.03    0.03
  -9   7   0    0.15    0.04
  -8   7   0    0.92    0.07
  -7   7   0    0.21    0.04
  -6   7   0    0.00    0.03
   5  -7   0    9.62    0.32
   5  -7   0    9.28    0.23
  -5   7   0    9.66    0.27
   4  -7   0    6.31    0.25
   4  -7   0    6.35    0.18
  -4   7   0    6.36    0.20
  -4   7   0    6.77    0.21
   3  -7   0    3.56    0.18
   3  -7   0    3.75    0.13
  -3   7   0    3.60    0.15
  -3   7   0    3.80    0.16
   2  -7   0    3.17    0.17
   2  -7   0    3.41    0.13
   2  -7   0    3.48    0.13
  -2   7   0    3.39    0.14
  -2   7   0    3.29    0.15
   1  -7   0    0.37    0.07
   1  -7   0    0.39    0.06
   1  -7   0    0.25    0.04
   1  -7   0    0.32    0.05
  -1   7   0    0.37    0.06
   0  -7   0    0.11    0.03
   0  -7   0    0.07    0.03
   0  -7   0    0.08    0.04
   0  -7   0    0.08    0.05
   0   7   0    0.02    0.03
   0   7   0    0.12    0.04
  -1  -7   0    4.12    0.15
  -1  -7   0    4.40    0.22
  -1  -7   0    4.02    0.17
   1   7   0    4.21    0.16
   1   7   0    4.13    0.20
  -2  -7   0    0.06    0.05
  -2  -7   0    0.10    0.04
   2   7   0    0.11    0.04
   2   7   0    0.09    0.05
  -3  -7   0    0.18    0.05
  -3  -7   0    0.06    0.06
   3   7   0    0.10    0.05
   3   7   0    0.22    0.07
  -4  -7   0    0.61    0.11
  -4  -7   0    0.53    0.06
   4   7   0    0.40    0.07
   4   7   0    0.39    0.09
   4   7   0    0.36    0.07
   5   7   0    0.03    0.06
   5   7   0    0.19    0.06
   5   7   0    0.18    0.06
 -10   8   0    0.18    0.05
  -9   8   0    0.14    0.04
  -8   8   0    0.02    0.03
  -7   8   0    0.62    0.07
   6  -8   0    1.31    0.07
  -6   8   0    1.19    0.09
   5  -8   0    0.94    0.11
   5  -8   0    1.01    0.07
  -5   8   0    0.84    0.08
  -5   8   0    0.99    0.09
   4  -8   0    0.50    0.09
   4  -8   0    0.36    0.05
  -4   8   0    0.51    0.07
  -4   8   0    0.41    0.06
   3  -8   0    1.14    0.08
   3  -8   0    1.12    0.12
   3  -8   0    1.04    0.08
  -3   8   0    1.10    0.10
  -3   8   0    1.06    0.10
   2  -8   0    0.00    0.04
   2  -8   0   -0.02    0.03
   2  -8   0   -0.04    0.03
  -2   8   0   -0.03    0.03
  -2   8   0   -0.08    0.03
   1  -8   0    0.91    0.12
   1  -8   0    0.95    0.09
   1  -8   0    0.86    0.08
   0  -8   0    0.54    0.08
   0  -8   0    0.52    0.06
   0  -8   0    0.42    0.09
  -1  -8   0    2.93    0.15
  -1  -8   0    3.13    0.20
  -1  -8   0    3.03    0.13
   1   8   0    2.79    0.13
  -2  -8   0    0.36    0.09
  -2  -8   0    0.18    0.05
   2   8   0    0.21    0.05
  -3  -8   0   -0.02    0.03
  -3  -8   0   -0.07    0.03
   3   8   0   -0.09    0.03
  -4  -8   0   -0.01    0.05
   4   8   0    0.13    0.06
   4   8   0    0.01    0.06
  -9   9   0    0.04    0.04
  -8   9   0    0.02    0.04
   7  -9   0    0.04    0.03
  -7   9   0    0.03    0.04
  -7   9   0   -0.03    0.03
   6  -9   0    0.17    0.04
  -6   9   0    0.23    0.05
  -6   9   0    0.21    0.05
   5  -9   0    0.25    0.07
   5  -9   0    0.35    0.05
  -5   9   0    0.27    0.06
  -5   9   0    0.25    0.06
   4  -9   0    0.56    0.10
   4  -9   0    0.50    0.07
   4  -9   0    0.69    0.08
  -4   9   0    0.59    0.08
  -4   9   0    0.56    0.08
   3  -9   0    0.05    0.05
   3  -9   0    0.04    0.04
   3  -9   0    0.09    0.04
  -3   9   0   -0.01    0.04
  -3   9   0    0.06    0.05
   2  -9   0    0.27    0.05
   2  -9   0    0.30    0.08
   2  -9   0    0.23    0.05
   1  -9   0    2.73    0.19
   1  -9   0    2.51    0.13
   0  -9   0    0.47    0.07
   0  -9   0    0.57    0.09
   0  -9   0    0.37    0.09
  -1  -9   0    0.00    0.03
  -1  -9   0   -0.05    0.04
  -2  -9   0   -0.03    0.03
  -2  -9   0    0.10    0.06
   2   9   0    0.08    0.04
  -3  -9   0    0.31    0.10
   3   9   0    0.22    0.06
  -9  10   0    0.02    0.04
  -9  10   0    0.00    0.04
   8 -10   0    0.04    0.03
  -8  10   0    0.04    0.04
  -8  10   0   -0.05    0.04
   7 -10   0    0.01    0.03
  -7  10   0    0.04    0.04
  -7  10   0    0.04    0.04
   6 -10   0    0.10    0.04
  -6  10   0    0.15    0.05
  -6  10   0    0.07    0.05
   5 -10   0    0.95    0.09
   5 -10   0    1.19    0.15
  -5  10   0    0.96    0.11
  -5  10   0    0.95    0.10
   4 -10   0    0.02    0.04
   4 -10   0    0.01    0.06
   4 -10   0    0.02    0.04
  -4  10   0   -0.03    0.04
  -4  10   0    0.05    0.05
   3 -10   0    0.47    0.08
   3 -10   0    0.39    0.07
   3 -10   0    0.42    0.10
   2 -10   0    0.23    0.06
   2 -10   0    0.16    0.05
   2 -10   0    0.13    0.08
   1 -10   0    0.50    0.07
   1 -10   0    0.32    0.09
   0 -10   0    0.32    0.09
   0 -10   0    0.37    0.07
   0 -10   0    0.21    0.06
  -1 -10   0   -0.02    0.06
  -1 -10   0   -0.04    0.04
   7 -11   0    0.15    0.05
  -7  11   0    0.18    0.06
  -7  11   0    0.11    0.05
   6 -11   0    0.19    0.06
  -6  11   0    0.27    0.07
  -6  11   0    0.18    0.06
   5 -11   0    0.00    0.04
   5 -11   0   -0.07    0.04
   5 -11   0   -0.06    0.05
  -5  11   0    0.02    0.05
  -5  11   0   -0.03    0.05
   4 -11   0   -0.02    0.05
   4 -11   0   -0.01    0.04
   4 -11   0   -0.05    0.05
   3 -11   0    0.07    0.06
   3 -11   0    0.08    0.07
   3 -11   0    0.19    0.06
   2 -11   0    0.76    0.09
   2 -11   0    0.50    0.11
   1 -11   0    0.35    0.07
   1 -11   1    0.86    0.10
   1 -11   1    0.64    0.10
   2 -11   1   -0.03    0.05
   2 -11   1    0.25    0.09
   3 -11   1   -0.03    0.05
   3 -11   1   -0.01    0.05
   3 -11   1   -0.02    0.04
   4 -11   1    0.04    0.04
   4 -11   1    0.06    0.07
   4 -11   1    0.08    0.05
  -5  11  -1    0.27    0.08
  -5  11  -1    0.10    0.06
   5 -11   1    0.17    0.06
   5 -11   1    0.18    0.08
   5 -11   1    0.13    0.05
  -6  11  -1    0.15    0.06
  -6  11  -1    0.09    0.05
   6 -11   1    0.09    0.05
  -7  11  -1    0.01    0.05
  -7  11  -1    0.05    0.05
   7 -11   1    0.10    0.05
  -1 -10   1    0.29    0.10
  -1 -10   1    0.21    0.06
   0 -10   1    0.22    0.08
   0 -10   1    0.18    0.06
   0 -10   1    0.26    0.06
   1 -10   1    0.60    0.08
   1 -10   1    0.60    0.11
   2 -10   1    0.27    0.08
   2 -10   1    0.14    0.05
   2 -10   1    0.23    0.06
   3 -10   1    0.46    0.07
   3 -10   1    0.42    0.07
   3 -10   1    0.52    0.10
  -4  10  -1    0.43    0.08
  -4  10  -1    0.30    0.07
   4 -10   1    0.39    0.07
   4 -10   1    0.35    0.06
   4 -10   1    0.30    0.09
  -5  10  -1    0.55    0.08
  -5  10  -1    0.52    0.09
   5 -10   1    0.48    0.10
   5 -10   1    0.50    0.07
  -6  10  -1    0.17    0.06
  -6  10  -1    0.09    0.05
   6 -10   1    0.13    0.04
  -7  10  -1    0.00    0.04
  -7  10  -1    0.15    0.06
   7 -10   1    0.05    0.04
  -8  10  -1    0.08    0.05
  -8  10  -1    0.02    0.04
   8 -10   1   -0.03    0.03
   3   9  -1    0.27    0.07
  -3  -9   1    0.29    0.06
  -3  -9   1    0.33    0.10
   2   9  -1    0.20    0.06
  -2  -9   1    0.06    0.06
  -2  -9   1    0.15    0.05
  -1  -9   1    0.41    0.07
  -1  -9   1    0.52    0.10
   0  -9   1    1.36    0.11
   0  -9   1    1.19    0.15
   0  -9   1    1.45    0.10
   1  -9   1    0.03    0.04
   1  -9   1    0.06    0.06
   2  -9   1    0.03    0.03
   2  -9   1    0.00    0.04
   2  -9   1    0.00    0.03
  -3   9  -1    2.17    0.13
  -3   9  -1    1.95    0.12
   3  -9   1    2.04    0.12
   3  -9   1    1.90    0.11
   3  -9   1    1.87    0.16
  -4   9  -1    0.32    0.06
  -4   9  -1    0.45    0.08
   4  -9   1    0.52    0.10
   4  -9   1    0.43    0.06
   4  -9   1    0.43    0.06
  -5   9  -1    0.50    0.07
  -5   9  -1    0.45    0.07
   5  -9   1    0.35    0.05
   5  -9   1    0.42    0.08
  -6   9  -1    0.03    0.04
  -6   9  -1    0.00    0.03
   6  -9   1   -0.02    0.03
  -7   9  -1    0.47    0.07
   7  -9   1    0.52    0.06
  -8   9  -1    0.05    0.04
  -9   9  -1    0.32    0.06
   4   8  -1    0.05    0.05
  -4  -8   1   -0.02    0.06
   3   8  -1   -0.05    0.04
  -3  -8   1   -0.01    0.05
  -3  -8   1   -0.04    0.03
   2   8  -1    1.80    0.11
  -2  -8   1    1.72    0.18
  -2  -8   1    1.62    0.11
   1   8  -1    0.72    0.07
  -1  -8   1    0.48    0.07
  -1  -8   1    0.75    0.11
  -1  -8   1    0.73    0.07
   0  -8   1    1.99    0.11
   0  -8   1    1.76    0.12
   0  -8   1    2.01    0.15
   1  -8   1    0.08    0.04
   1  -8   1    0.05    0.04
   1  -8   1    0.00    0.04
   1  -8   1    0.08    0.04
  -2   8  -1    1.35    0.10
  -2   8  -1    1.25    0.10
   2  -8   1    1.65    0.10
   2  -8   1    1.15    0.13
   2  -8   1    1.54    0.09
  -3   8  -1    2.03    0.12
  -3   8  -1    2.22    0.13
   3  -8   1    2.52    0.12
   3  -8   1    2.07    0.15
   3  -8   1    2.08    0.11
  -4   8  -1    0.18    0.05
  -4   8  -1    0.24    0.05
   4  -8   1    0.29    0.07
   4  -8   1    0.23    0.04
  -5   8  -1    1.59    0.11
  -5   8  -1    1.59    0.10
   5  -8   1    1.66    0.09
   5  -8   1    1.66    0.13
  -6   8  -1    0.17    0.05
   6  -8   1    0.11    0.03
  -7   8  -1    2.30    0.12
  -8   8  -1    0.12    0.04
  -9   8  -1    1.70    0.10
 -10   8  -1    0.04    0.04
   5   7  -1    0.25    0.06
   5   7  -1    0.10    0.06
  -5  -7   1    0.26    0.08
   4   7  -1    0.02    0.05
   4   7  -1    0.03    0.04
   4   7  -1    0.11    0.06
  -4  -7   1    0.13    0.07
  -4  -7   1    0.11    0.03
   3   7  -1    1.60    0.13
   3   7  -1    1.84    0.12
   3   7  -1    1.62    0.11
  -3  -7   1    1.82    0.15
  -3  -7   1    1.86    0.11
   2   7  -1    0.92    0.10
   2   7  -1    0.87    0.08
  -2  -7   1    0.78    0.08
  -2  -7   1    0.72    0.11
   1   7  -1    4.41    0.16
   1   7  -1    4.55    0.21
  -1  -7   1    4.13    0.22
  -1  -7   1    4.50    0.18
  -1  -7   1    4.45    0.15
   0   7  -1    0.57    0.06
   0  -7   1    0.52    0.09
   0  -7   1    0.54    0.06
   0  -7   1    0.49    0.07
   1  -7   1    3.69    0.14
   1  -7   1    4.03    0.15
   1  -7   1    4.00    0.20
   1  -7   1    3.93    0.16
  -2   7  -1    0.07    0.04
  -2   7  -1    0.13    0.04
   2  -7   1    0.09    0.03
   2  -7   1    0.05    0.03
   2  -7   1    0.08    0.04
  -3   7  -1    4.07    0.16
  -3   7  -1    4.31    0.17
   3  -7   1    4.51    0.15
   3  -7   1    4.18    0.19
   3  -7   1    4.20    0.15
  -4   7  -1   10.18    0.29
   4  -7   1   10.11    0.34
   4  -7   1   10.78    0.27
  -5   7  -1    5.03    0.18
   5  -7   1    5.09    0.15
   5  -7   1    4.91    0.21
  -6   7  -1    0.16    0.04
  -7   7  -1    6.52    0.21
  -8   7  -1    0.14    0.04
  -9   7  -1    0.14    0.04
 -10   7  -1   -0.02    0.03
   6   6  -1    0.08    0.07
   6   6  -1    0.08    0.05
   6   6  -1    0.00    0.05
   5   6  -1    0.06    0.05
   5   6  -1    0.14    0.07
   5   6  -1    0.01    0.05
  -5  -6   1    0.12    0.06
   4   6  -1    0.02    0.05
   4   6  -1    0.09    0.04
   4   6  -1    0.04    0.04
  -4  -6   1    0.04    0.04
  -4  -6   1    0.02    0.02
   3   6  -1    3.62    0.15
   3   6  -1    3.48    0.15
   3   6  -1    3.67    0.18
  -3  -6   1    3.37    0.14
  -3  -6   1    3.90    0.20
   2   6  -1    0.59    0.06
   2   6  -1    0.59    0.08
   2   6  -1    0.56    0.07
   2   6  -1    0.56    0.09
  -2  -6   1    0.58    0.07
  -2  -6   1    0.50    0.09
   1   6  -1    0.00    0.03
   1   6  -1   -0.03    0.03
   1   6  -1   -0.03    0.03
  -1  -6   1   -0.06    0.02
  -1  -6   1    0.06    0.04
  -1  -6   1    0.02    0.03
   0   6  -1    0.32    0.06
   0   6  -1    0.17    0.04
   0  -6   1    0.30    0.05
   0  -6   1    0.22    0.04
   0  -6   1    0.11    0.04
   0  -6   1    0.27    0.06
  -1   6  -1    9.91    0.28
  -1   6  -1    9.47    0.27
  -1   6  -1    9.30    0.26
   1  -6   1    9.34    0.27
   1  -6   1    9.03    0.25
   1  -6   1    9.90    0.32
   1  -6   1    9.41    0.25
  -2   6  -1   23.86    0.53
  -2   6  -1   22.75    0.54
   2  -6   1   23.99    0.62
   2  -6   1   22.91    0.52
   2  -6   1   23.42    0.51
  -3   6  -1   15.92    0.39
   3  -6   1   15.64    0.44
   3  -6   1   16.22    0.36
  -4   6  -1   -0.02    0.02
   4  -6   1    0.05    0.04
   4  -6   1    0.00    0.02
  -5   6  -1    7.82    0.22
   5  -6   1    7.53    0.26
  -6   6  -1    0.62    0.06
  -7   6  -1    0.00    0.02
  -8   6  -1    0.06    0.03
  -9   6  -1   -0.02    0.03
 -10   6  -1    0.05    0.03
   7   5  -1   -0.01    0.05
   7   5  -1   -0.04    0.04
   7   5  -1    0.02    0.06
  -7  -5   1   -0.05    0.05
  -7  -5   1   -0.07    0.04
   6   5  -1    0.46    0.10
   6   5  -1    0.53    0.08
   6   5  -1    0.36    0.07
  -6  -5   1    0.41    0.08
   5   5  -1    0.21    0.07
   5   5  -1    0.36    0.06
   5   5  -1    0.34    0.06
  -5  -5   1    0.25    0.07
  -5  -5   1    0.37    0.08
   4   5  -1    0.33    0.07
   4   5  -1    0.47    0.06
   4   5  -1    0.40    0.06
  -4  -5   1    0.77    0.10
  -4  -5   1    0.48    0.08
  -4  -5   1    0.54    0.05
   3   5  -1   -0.05    0.03
   3   5  -1   -0.03    0.03
   3   5  -1   -0.04    0.03
   3   5  -1   -0.04    0.02
  -3  -5   1   -0.04    0.03
  -3  -5   1   -0.05    0.02
   2   5  -1   17.82    0.43
   2   5  -1   18.37    0.46
   2   5  -1   18.14    0.42
   2   5  -1   17.44    0.50
  -2  -5   1   17.81    0.51
  -2  -5   1   18.20    0.43
  -2  -5   1   17.60    0.46
   1   5  -1    5.69    0.19
   1   5  -1    5.69    0.17
   1   5  -1    5.94    0.17
   1   5  -1    5.76    0.21
  -1  -5   1    5.75    0.22
  -1  -5   1    5.67    0.16
  -1  -5   1    5.56    0.18
   0   5  -1    9.68    0.25
   0   5  -1    9.50    0.28
   0   5  -1    9.09    0.23
   0   5  -1    9.76    0.26
   0  -5   1    9.48    0.30
   0  -5   1    9.27    0.26
   0  -5   1    9.26    0.24
   0  -5   1    9.52    0.24
  -1   5  -1    7.24    0.20
  -1   5  -1    7.07    0.21
  -1   5  -1    7.52    0.21
   1  -5   1    7.16    0.24
   1  -5   1    7.11    0.20
   1  -5   1    6.84    0.19
   1  -5   1    6.97    0.19
  -2   5  -1    9.31    0.24
  -2   5  -1    9.14    0.24
  -2   5  -1    9.27    0.23
   2  -5   1    9.21    0.22
   2  -5   1    9.14    0.28
  -3   5  -1   -0.02    0.02
   3  -5   1   -0.01    0.01
   3  -5   1    0.02    0.02
  -4   5  -1    2.34    0.09
   4  -5   1    2.11    0.11
   4  -5   1    2.08    0.06
  -5   5  -1    4.47    0.14
   5  -5   1    4.46    0.17
  -6   5  -1    1.91    0.08
  -7   5  -1    0.75    0.05
  -8   5  -1    0.02    0.02
  -9   5  -1    0.16    0.04
 -10   5  -1    0.01    0.03
   8   4  -1    0.11    0.08
  -8  -4   1   -0.10    0.04
  -8  -4   1   -0.02    0.05
   7   4  -1    0.46    0.10
   7   4  -1    0.46    0.07
  -7  -4   1    0.38    0.08
   6   4  -1    0.21    0.05
   6   4  -1    0.15    0.06
  -6  -4   1    0.21    0.07
   5   4  -1    0.02    0.04
   5   4  -1    0.04    0.04
   5   4  -1    0.02    0.03
  -5  -4   1    0.04    0.04
  -5  -4   1   -0.01    0.04
   4   4  -1    6.68    0.21
   4   4  -1    6.65    0.27
   4   4  -1    7.08    0.20
   4   4  -1    6.47    0.24
  -4  -4   1    7.09    0.24
  -4  -4   1    6.83    0.16
  -4  -4   1    6.88    0.26
   3   4  -1    6.09    0.25
   3   4  -1    6.66    0.23
   3   4  -1    6.99    0.20
   3   4  -1    6.68    0.19
  -3  -4   1    7.10    0.19
  -3  -4   1    6.85    0.22
  -3  -4   1    6.81    0.25
   2   4  -1   -0.01    0.02
   2   4  -1   -0.02    0.02
   2   4  -1   -0.01    0.02
   2   4  -1    0.08    0.02
  -2  -4   1    0.04    0.02
  -2  -4   1    0.03    0.03
  -2  -4   1   -0.01    0.02
   1   4  -1    3.92    0.12
   1   4  -1    4.18    0.14
   1   4  -1    4.10    0.12
   1   4  -1    4.03    0.16
  -1  -4   1    3.97    0.12
  -1  -4   1    4.17    0.17
  -1  -4   1    4.10    0.14
  -1  -4   1    4.09    0.14
   0   4  -1    9.92    0.23
   0   4  -1   10.30    0.28
   0  -4   1    9.95    0.29
   0  -4   1    9.79    0.24
   0  -4   1    9.95    0.24
   0  -4   1    9.56    0.25
  -1   4  -1   41.46    0.86
  -1   4  -1   41.77    0.93
   1  -4   1   41.15    0.86
   1  -4   1   39.90    0.95
   1  -4   1   41.69    0.83
  -2   4  -1    0.00    0.01
  -2   4  -1    0.01    0.01
   2  -4   1    0.01    0.01
   2  -4   1    0.06    0.01
   2  -4   1    0.01    0.02
  -3   4  -1   21.25    0.47
  -3   4  -1   20.84    0.46
   3  -4   1   21.20    0.47
   3  -4   1   20.14    0.51
  -4   4  -1    0.02    0.02
  -4   4  -1    0.03    0.01
   4  -4   1    0.03    0.02
   4  -4   1    0.05    0.02
  -5   4  -1   11.18    0.31
  -5   4  -1   11.39    0.26
   5  -4   1   11.33    0.31
  -6   4  -1    0.33    0.04
  -7   4  -1    0.35    0.04
  -8   4  -1    0.20    0.03
  -9   4  -1    0.05    0.03
 -10   4  -1    0.07    0.03
   8   3  -1    0.29    0.09
   8   3  -1    0.28    0.06
  -8  -3   1    0.26    0.07
  -8  -3   1    0.26    0.07
   7   3  -1   -0.03    0.03
   7   3  -1   -0.05    0.05
  -7  -3   1   -0.07    0.04
   6   3  -1    0.10    0.03
   6   3  -1    0.03    0.05
  -6  -3   1    0.03    0.03
   5   3  -1    0.05    0.03
   5   3  -1    0.08    0.04
   5   3  -1    0.06    0.04
  -5  -3   1    0.09    0.04
  -5  -3   1    0.05    0.04
   4   3  -1    3.47    0.17
   4   3  -1    3.55    0.12
   4   3  -1    3.78    0.16
   4   3  -1    3.43    0.12
  -4  -3   1    3.54    0.14
  -4  -3   1    3.68    0.17
   3   3  -1    3.87    0.17
   3   3  -1    3.96    0.12
   3   3  -1    4.19    0.16
   3   3  -1    3.99    0.13
  -3  -3   1    4.16    0.15
  -3  -3   1    4.07    0.17
  -3  -3   1    4.14    0.12
   2   3  -1   33.33    0.79
   2   3  -1   32.03    0.72
   2   3  -1   32.50    0.67
  -2  -3   1   32.25    0.69
  -2  -3   1   34.01    0.74
  -2  -3   1   31.91    0.71
  -2  -3   1   32.74    0.78
   1   3  -1    8.63    0.21
   1   3  -1    9.08    0.26
  -1  -3   1    9.00    0.26
  -1  -3   1    8.97    0.22
   0   3  -1    2.78    0.10
   0  -3   1    2.88    0.09
   0  -3   1    2.64    0.11
  -1   3  -1   68.49    1.50
   1  -3   1   68.27    1.52
   1  -3   1   69.61    1.49
  -2   3  -1    5.63    0.14
  -2   3  -1    5.46    0.13
   2  -3   1    5.08    0.16
   2  -3   1    5.43    0.13
  -3   3  -1   25.94    0.61
  -3   3  -1   26.13    0.55
  -3   3  -1   27.18    0.60
   3  -3   1   26.62    0.60
   3  -3   1   27.76    0.60
   3  -3   1   26.41    0.61
  -4   3  -1    0.27    0.03
  -4   3  -1    0.33    0.04
  -4   3  -1    0.27    0.03
   4  -3   1    0.28    0.04
   4  -3   1    0.29    0.03
  -5   3  -1    0.19    0.02
   5  -3   1    0.18    0.03
  -6   3  -1   -0.02    0.02
  -7   3  -1    0.05    0.02
  -8   3  -1    0.50    0.05
  -9   3  -1    0.00    0.03
 -10   3  -1    0.52    0.07
   9   2  -1    0.00    0.03
   9   2  -1   -0.02    0.06
  -9  -2   1   -0.08    0.05
  -9  -2   1   -0.04    0.04
   8   2  -1    1.30    0.15
   8   2  -1    1.24    0.08
  -8  -2   1    1.18    0.12
  -8  -2   1    1.41    0.11
   7   2  -1    0.10    0.03
   7   2  -1    0.25    0.07
  -7  -2   1    0.17    0.05
   6   2  -1    0.33    0.07
   6   2  -1    0.30    0.04
   6   2  -1    0.27    0.07
  -6  -2   1    0.28    0.06
   5   2  -1    9.41    0.30
   5   2  -1    9.07    0.32
   5   2  -1    9.19    0.23
  -5  -2   1    9.29    0.26
  -5  -2   1    8.91    0.30
   4   2  -1    0.06    0.03
   4   2  -1    0.02    0.03
   4   2  -1    0.03    0.02
  -4  -2   1    0.05    0.02
  -4  -2   1    0.07    0.03
   3   2  -1    1.73    0.10
   3   2  -1    1.72    0.09
   3   2  -1    1.76    0.06
  -3  -2   1    1.67    0.05
  -3  -2   1    1.76    0.08
  -3  -2   1    1.60    0.09
   2   2  -1    3.92    0.14
   2   2  -1    3.82    0.10
  -2  -2   1    3.93    0.11
  -2  -2   1    3.79    0.12
  -2  -2   1    4.00    0.14
  -2  -2   1    3.93    0.10
   1   2  -1   28.72    0.66
  -1  -2   1   28.09    0.58
  -1  -2   1   27.93    0.65
   0   2  -1    0.18    0.02
   0  -2   1    0.22    0.02
  -1   2  -1  130.46    2.87
   1  -2   1  133.66    2.88
  -2   2  -1   20.28    0.45
   2  -2   1   20.48    0.46
   2  -2   1   20.86    0.45
  -3   2  -1   28.98    0.66
  -3   2  -1   28.66    0.59
   3  -2   1   29.85    0.66
  -4   2  -1    0.13    0.02
  -4   2  -1    0.17    0.02
   4  -2   1    0.16    0.03
   4  -2   1    0.11    0.03
  -5   2  -1    0.16    0.02
   5  -2   1    0.19    0.04
   5  -2   1    0.11    0.03
  -6   2  -1   23.06    0.49
   6  -2   1   22.08    0.58
   6  -2   1   22.24    0.54
  -7   2  -1    1.61    0.08
   7  -2   1    1.76    0.11
  -8   2  -1    4.98    0.17
   8  -2   1    4.94    0.21
  -9   2  -1    0.36    0.06
 -10   2  -1    0.17    0.05
   9   1  -1    0.30    0.05
   9   1  -1    0.27    0.08
  -9  -1   1    0.40    0.08
  -9  -1   1    0.44    0.07
   8   1  -1    0.52    0.05
   8   1  -1    0.49    0.09
  -8  -1   1    0.64    0.08
   7   1  -1    1.04    0.06
   7   1  -1    1.05    0.12
  -7  -1   1    0.88    0.08
   6   1  -1    1.69    0.07
   6   1  -1    1.60    0.12
   6   1  -1    1.65    0.12
  -6  -1   1    1.69    0.09
   5   1  -1    4.42    0.17
   5   1  -1    4.32    0.11
   5   1  -1    4.05    0.18
  -5  -1   1    4.44    0.14
  -5  -1   1    3.19    0.15
   4   1  -1    1.51    0.10
   4   1  -1    1.54    0.05
   4   1  -1    1.45    0.09
  -4  -1   1    1.65    0.09
  -4  -1   1    1.28    0.07
   3   1  -1   12.79    0.34
  -3  -1   1   12.19    0.32
  -3  -1   1   11.99    0.27
  -3  -1   1   11.86    0.28
   2   1  -1    7.74    0.22
  -2  -1   1    7.37    0.21
   1   1  -1    0.29    0.03
  -1  -1   1    0.30    0.02
   0   1  -1   12.73    0.28
   0  -1   1   12.53    0.28
  -1   1  -1  147.46    3.13
   1  -1   1  143.84    3.14
   1  -1   1  144.65    3.13
  -2   1  -1   69.91    1.52
   2  -1   1   70.62    1.52
   2  -1   1   69.65    1.52
  -3   1  -1    7.63    0.17
  -3   1  -1    7.14    0.17
   3  -1   1    7.66    0.21
  -4   1  -1  162.65    3.22
  -4   1  -1  165.56    3.24
  -4   1  -1  163.71    3.53
   4  -1   1  164.72    3.57
  -5   1  -1    9.90    0.24
  -5   1  -1    9.80    0.24
   5  -1   1    9.56    0.30
   5  -1   1    9.69    0.27
  -6   1  -1    4.85    0.15
   6  -1   1    5.03    0.19
   6  -1   1    4.85    0.20
  -7   1  -1    0.76    0.07
   7  -1   1    0.77    0.09
   7  -1   1    0.76    0.09
  -8   1  -1    0.28    0.05
   8  -1   1    0.16    0.06
  -9   1  -1   -0.04    0.03
   9  -1   1   -0.03    0.05
 -10   1  -1   -0.07    0.04
  10  -1   1   -0.04    0.05
  10   0  -1    0.16    0.07
 -10   0   1    0.03    0.04
  -9   0   1    0.08    0.05
   8   0  -1    0.17    0.06
  -8   0   1    0.17    0.04
  -8   0   1    0.15    0.04
   7   0  -1   -0.04    0.03
   7   0  -1    0.01    0.04
  -7   0   1    0.03    0.03
   6   0  -1    3.80    0.18
   6   0  -1    4.24    0.18
  -6   0   1    3.93    0.14
   5   0  -1    1.85    0.11
   5   0  -1    1.74    0.10
  -5   0   1    1.76    0.10
  -5   0   1    1.87    0.08
   4   0  -1    0.16    0.03
   4   0  -1    0.26    0.04
  -4   0   1    0.23    0.03
  -4   0   1    0.29    0.02
   3   0  -1    1.04    0.06
  -3   0   1    1.11    0.04
  -3   0   1    0.88    0.05
  -3   0   1    1.18    0.07
   2   0  -1    6.92    0.19
  -2   0   1    6.94    0.19
   1   0  -1  109.49    2.39
   1   0  -1  107.83    2.36
  -1   0   1  109.78    2.38
  -1   0   1  108.51    2.35
  -1   0  -1    0.18    0.03
   1   0   1    0.27    0.03
   2   0   1  407.37    8.90
  -3   0  -1   22.54    0.47
   3   0   1   22.42    0.55
  -4   0  -1   18.12    0.40
  -4   0  -1   18.06    0.44
   4   0   1   17.86    0.43
   4   0   1   18.19    0.47
  -5   0  -1    3.92    0.13
   5   0   1    4.04    0.17
   5   0   1    3.77    0.16
  -6   0  -1    0.05    0.03
  -6   0  -1   -0.02    0.03
   6   0   1    0.05    0.04
   6   0   1    0.08    0.04
  -7   0  -1    0.53    0.06
   7   0   1    0.81    0.10
   7   0   1    0.48    0.08
  -8   0  -1   -0.03    0.03
   8   0   1   -0.02    0.04
  -9   0  -1    0.01    0.04
   9   0   1    0.00    0.05
  10  -1  -1   -0.05    0.05
 -10   1   1   -0.05    0.03
   9  -1  -1    0.13    0.06
  -9   1   1    0.17    0.04
   8  -1  -1    0.08    0.05
  -8   1   1    0.12    0.04
  -8   1   1    0.04    0.03
   7  -1  -1    0.66    0.09
   7  -1  -1    0.55    0.08
  -7   1   1    0.60    0.06
   6  -1  -1    0.40    0.07
   6  -1  -1    0.45    0.07
  -6   1   1    0.39    0.04
   5  -1  -1    3.08    0.14
   5  -1  -1    3.18    0.13
  -5   1   1    3.02    0.09
  -5   1   1    3.05    0.08
  -5   1   1    3.30    0.13
   4  -1  -1   19.86    0.49
  -4   1   1   17.62    0.46
  -4   1   1   19.60    0.48
  -4   1   1   20.02    0.39
   3  -1  -1   59.66    1.34
  -3   1   1   61.14    1.34
   2  -1  -1   70.22    1.54
  -2   1   1   70.72    1.54
   1  -1  -1   42.63    0.94
  -1   1   1   43.86    0.94
   0  -1  -1    4.77    0.13
   1   1   1    2.15    0.08
  -2  -1  -1   22.74    0.46
   2   1   1   22.28    0.54
  -3  -1  -1    1.25    0.06
  -3  -1  -1    1.25    0.07
   3   1   1    1.31    0.05
   3   1   1    1.31    0.08
   3   1   1    1.29    0.07
  -4  -1  -1    1.19    0.07
  -4  -1  -1    1.18    0.07
   4   1   1    1.24    0.08
   4   1   1    1.16    0.05
   4   1   1    1.22    0.09
  -5  -1  -1    0.06    0.03
   5   1   1    0.06    0.04
   5   1   1    0.07    0.02
   5   1   1    0.03    0.03
  -6  -1  -1    0.88    0.07
   6   1   1    1.02    0.11
   6   1   1    0.91    0.11
   6   1   1    1.05    0.06
  -7  -1  -1    0.03    0.04
  -7  -1  -1    0.00    0.03
   7   1   1    0.04    0.02
   7   1   1    0.00    0.04
  -8  -1  -1    0.43    0.07
   8   1   1    0.49    0.05
   8   1   1    0.43    0.09
  -9  -1  -1    0.02    0.04
   9   1   1    0.01    0.03
   9   1   1    0.05    0.06
 -10   2   1    0.10    0.04
   9  -2  -1   -0.05    0.04
  -9   2   1    0.01    0.03
   8  -2  -1    0.11    0.05
  -8   2   1    0.09    0.03
   7  -2  -1    3.52    0.16
   7  -2  -1    3.53    0.17
  -7   2   1    3.39    0.11
  -7   2   1    3.58    0.11
   6  -2  -1    0.80    0.08
   6  -2  -1    0.65    0.07
  -6   2   1    0.78    0.04
   5  -2  -1    1.34    0.08
   5  -2  -1    1.48    0.09
  -5   2   1    1.52    0.09
  -5   2   1    1.39    0.08
  -5   2   1    1.42    0.04
  -5   2   1    1.37    0.04
   4  -2  -1   16.35    0.40
   4  -2  -1   16.74    0.40
  -4   2   1   13.16    0.38
  -4   2   1   16.86    0.40
   3  -2  -1    0.15    0.02
   3  -2  -1    0.17    0.03
  -3   2   1    0.16    0.03
  -3   2   1    0.21    0.03
   2  -2  -1  123.65    2.68
  -2   2   1  124.87    2.72
   1  -2  -1   13.74    0.33
  -1   2   1   14.17    0.33
   0   2   1   12.38    0.31
  -1  -2  -1    7.57    0.21
  -1  -2  -1    7.28    0.18
   1   2   1    7.84    0.22
  -2  -2  -1    0.61    0.04
  -2  -2  -1    0.64    0.05
  -2  -2  -1    0.64    0.05
   2   2   1    0.58    0.04
   2   2   1    0.72    0.06
  -3  -2  -1   18.78    0.43
  -3  -2  -1   18.75    0.39
  -3  -2  -1   18.33    0.47
   3   2   1   18.79    0.50
   3   2   1   18.66    0.45
   3   2   1   18.61    0.40
  -4  -2  -1    1.12    0.07
   4   2   1    1.03    0.06
   4   2   1    1.07    0.09
   4   2   1    1.17    0.09
  -5  -2  -1    0.28    0.05
   5   2   1    0.29    0.06
   5   2   1    0.25    0.06
  -6  -2  -1    0.60    0.08
   6   2   1    0.57    0.06
   6   2   1    0.62    0.09
  -7  -2  -1    0.74    0.09
  -7  -2  -1    0.95    0.10
   7   2   1    0.86    0.12
   7   2   1    0.84    0.07
  -8  -2  -1    0.01    0.05
   8   2   1   -0.05    0.05
   8   2   1    0.01    0.03
  -9  -2  -1   -0.01    0.05
   9   2   1   -0.03    0.05
   9   2   1   -0.03    0.03
 -10   3   1    0.07    0.04
  -9   3   1    0.22    0.04
  -8   3   1    0.21    0.03
  -7   3   1    0.35    0.03
   6  -3  -1    1.90    0.10
   6  -3  -1    1.84    0.11
  -6   3   1    2.01    0.11
  -6   3   1    1.84    0.10
  -6   3   1    1.93    0.06
   5  -3  -1    0.03    0.02
   5  -3  -1    0.03    0.02
  -5   3   1    0.02    0.02
  -5   3   1    0.02    0.02
   4  -3  -1   86.51    1.88
   4  -3  -1   85.04    1.88
  -4   3   1   86.30    1.88
  -4   3   1   84.80    1.68
   3  -3  -1    0.22    0.03
  -3   3   1    0.30    0.04
  -3   3   1    0.23    0.03
  -3   3   1    0.22    0.02
   2  -3  -1    2.12    0.09
  -2   3   1    2.35    0.08
  -2   3   1    1.99    0.07
  -2   3   1    2.05    0.09
   1  -3  -1    1.16    0.07
  -1   3   1    1.15    0.06
   0  -3  -1    4.30    0.15
   0  -3  -1    4.51    0.13
   0   3   1    4.46    0.15
  -1  -3  -1    4.07    0.15
  -1  -3  -1    4.44    0.13
   1   3   1    4.37    0.16
   1   3   1    4.08    0.13
   1   3   1    4.69    0.12
  -2  -3  -1    2.35    0.11
  -2  -3  -1    2.31    0.10
  -2  -3  -1    2.29    0.09
   2   3   1    2.29    0.11
   2   3   1    2.15    0.08
   2   3   1    2.35    0.09
   2   3   1    2.35    0.09
   2   3   1    2.56    0.12
  -3  -3  -1    6.97    0.23
  -3  -3  -1    6.64    0.17
  -3  -3  -1    6.88    0.21
   3   3   1    6.82    0.19
   3   3   1    6.63    0.24
   3   3   1    6.58    0.18
   3   3   1    6.50    0.22
  -4  -3  -1    1.35    0.09
  -4  -3  -1    1.40    0.10
   4   3   1    1.36    0.08
   4   3   1    1.24    0.07
   4   3   1    1.36    0.11
   4   3   1    1.38    0.10
  -5  -3  -1    1.34    0.10
   5   3   1    1.29    0.12
   5   3   1    1.15    0.07
   5   3   1    1.11    0.12
  -6  -3  -1   -0.02    0.04
   6   3   1   -0.02    0.04
   6   3   1   -0.02    0.02
  -7  -3  -1    0.93    0.11
  -7  -3  -1    1.16    0.12
   7   3   1    0.95    0.09
   7   3   1    1.02    0.13
  -8  -3  -1    0.12    0.06
   8   3   1    0.20    0.09
   8   3   1    0.10    0.05
 -11   4   1    0.09    0.03
 -10   4   1    0.05    0.03
  -9   4   1    0.13    0.03
  -8   4   1    1.81    0.07
  -7   4   1    0.27    0.03
  -6   4   1    7.39    0.17
  -6   4   1    7.42    0.24
   5  -4  -1    0.50    0.05
   5  -4  -1    0.55    0.06
  -5   4   1    0.50    0.05
  -5   4   1    0.48    0.03
   4  -4  -1    8.48    0.25
   4  -4  -1    8.41    0.23
  -4   4   1    8.55    0.20
  -4   4   1    7.93    0.25
  -4   4   1    8.23    0.23
   3  -4  -1    1.59    0.08
  -3   4   1    1.58    0.06
  -3   4   1    1.48    0.07
  -3   4   1    1.66    0.09
   2  -4  -1    6.75    0.16
   2  -4  -1    6.67    0.21
  -2   4   1    6.80    0.19
  -2   4   1    6.92    0.17
  -2   4   1    6.86    0.18
   1  -4  -1    0.39    0.03
   1  -4  -1    0.31    0.05
  -1   4   1    0.42    0.04
  -1   4   1    0.35    0.04
  -1   4   1    0.47    0.04
   0  -4  -1    2.92    0.10
   0  -4  -1    2.94    0.10
   0  -4  -1    2.94    0.11
   0  -4  -1    2.87    0.13
   0   4   1    2.95    0.09
   0   4   1    2.74    0.12
  -1  -4  -1    7.35    0.22
  -1  -4  -1    7.48    0.24
  -1  -4  -1    7.09    0.19
  -1  -4  -1    7.14    0.19
  -1  -4  -1    7.62    0.21
   1   4   1    7.33    0.19
   1   4   1    7.56    0.25
   1   4   1    7.40    0.19
   1   4   1    7.56    0.22
  -2  -4  -1    5.24    0.14
  -2  -4  -1    5.46    0.17
  -2  -4  -1    5.34    0.20
  -2  -4  -1    5.28    0.18
   2   4   1    5.27    0.16
   2   4   1    5.22    0.21
   2   4   1    5.29    0.16
   2   4   1    5.33    0.19
  -3  -4  -1    0.23    0.04
  -3  -4  -1    0.23    0.05
  -3  -4  -1    0.32    0.06
   3   4   1    0.23    0.04
   3   4   1    0.25    0.04
   3   4   1    0.29    0.06
   3   4   1    0.26    0.06
  -4  -4  -1    3.00    0.15
  -4  -4  -1    3.02    0.16
  -4  -4  -1    3.08    0.10
   4   4   1    3.07    0.16
   4   4   1    2.87    0.17
   4   4   1    3.24    0.13
   4   4   1    3.21    0.13
  -5  -4  -1    3.33    0.17
   5   4   1    3.50    0.15
   5   4   1    3.70    0.19
   5   4   1    3.48    0.14
  -6  -4  -1    4.03    0.20
  -6  -4  -1    4.47    0.21
   6   4   1    4.68    0.19
   6   4   1    4.58    0.23
   6   4   1    4.35    0.17
  -7  -4  -1    1.31    0.14
  -7  -4  -1    1.40    0.14
   7   4   1    1.32    0.10
   7   4   1    1.23    0.15
 -11   5   1    0.03    0.03
  -9   5   1    0.00    0.02
  -8   5   1    0.81    0.05
  -7   5   1    0.69    0.05
   6  -5  -1    0.50    0.06
  -6   5   1    0.46    0.04
  -6   5   1    0.46    0.07
   5  -5  -1    0.09    0.03
  -5   5   1    0.08    0.02
  -5   5   1    0.10    0.04
   4  -5  -1    3.44    0.15
  -4   5   1    3.32    0.12
  -4   5   1    3.21    0.11
   3  -5  -1    8.47    0.20
   3  -5  -1    8.80    0.27
  -3   5   1    8.47    0.23
  -3   5   1    8.45    0.22
   2  -5  -1    2.46    0.12
   2  -5  -1    2.59    0.09
  -2   5   1    2.48    0.10
  -2   5   1    2.41    0.10
  -2   5   1    2.36    0.10
   1  -5  -1    1.17    0.06
   1  -5  -1    1.15    0.07
   1  -5  -1    1.08    0.06
   1  -5  -1    1.36    0.10
  -1   5   1    1.28    0.07
  -1   5   1    1.16    0.07
   0  -5  -1    4.22    0.13
   0  -5  -1    4.18    0.15
   0  -5  -1    4.27    0.18
   0  -5  -1    3.91    0.13
   0   5   1    3.92    0.16
   0   5   1    4.12    0.14
   0   5   1    4.22    0.13
   0   5   1    4.29    0.15
   0   5   1    4.15    0.15
  -1  -5  -1   22.75    0.59
  -1  -5  -1   21.79    0.51
  -1  -5  -1   22.39    0.48
   1   5   1   21.28    0.48
   1   5   1   21.73    0.53
   1   5   1   21.26    0.49
   1   5   1   21.74    0.58
  -2  -5  -1   22.92    0.61
  -2  -5  -1   22.15    0.53
   2   5   1   22.70    0.52
   2   5   1   22.50    0.62
   2   5   1   22.55    0.56
   2   5   1   23.34    0.51
  -3  -5  -1    9.13    0.26
  -3  -5  -1    9.33    0.33
  -3  -5  -1    8.71    0.29
   3   5   1    9.67    0.34
   3   5   1    9.73    0.27
   3   5   1    9.21    0.26
  -4  -5  -1    7.92    0.21
  -4  -5  -1    8.23    0.31
  -4  -5  -1    7.61    0.28
   4   5   1    7.95    0.29
   4   5   1    7.46    0.24
   4   5   1    8.18    0.24
  -5  -5  -1    0.61    0.10
   5   5   1    0.83    0.09
   5   5   1    0.76    0.11
   5   5   1    0.61    0.08
  -6  -5  -1    1.04    0.13
  -6  -5  -1    1.04    0.12
   6   5   1    1.21    0.11
   6   5   1    1.16    0.11
   6   5   1    1.11    0.14
  -7  -5  -1    0.18    0.07
  -7  -5  -1    0.39    0.09
   7   5   1    0.24    0.07
   7   5   1    0.29    0.10
   7   5   1    0.22    0.06
 -10   6   1    0.20    0.04
  -9   6   1    0.04    0.03
  -8   6   1    0.67    0.06
  -7   6   1    0.03    0.02
   6  -6  -1    0.70    0.09
  -6   6   1    0.56    0.05
   5  -6  -1    1.10    0.10
  -5   6   1    1.15    0.07
   4  -6  -1    4.06    0.18
   4  -6  -1    4.19    0.12
  -4   6   1    4.48    0.15
   3  -6  -1    1.92    0.08
   3  -6  -1    1.89    0.12
  -3   6   1    2.03    0.10
  -3   6   1    1.77    0.09
   2  -6  -1    1.51    0.08
   2  -6  -1    1.55    0.11
   2  -6  -1    1.53    0.08
  -2   6   1    1.47    0.09
  -2   6   1    1.54    0.08
  -2   6   1    1.69    0.09
   1  -6  -1    9.27    0.31
   1  -6  -1    9.12    0.25
   1  -6  -1    9.31    0.25
  -1   6   1    9.24    0.28
  -1   6   1    9.33    0.26
  -1   6   1    9.32    0.27
   0  -6  -1   42.99    1.06
   0  -6  -1   44.90    0.95
   0  -6  -1   43.00    0.91
   0  -6  -1   43.22    0.92
   0   6   1   44.00    0.95
   0   6   1   42.29    1.04
   0   6   1   43.86    0.91
  -1  -6  -1    8.26    0.30
  -1  -6  -1    8.46    0.23
  -1  -6  -1    8.19    0.25
   1   6   1    8.17    0.30
   1   6   1    8.28    0.26
   1   6   1    8.46    0.24
  -2  -6  -1    6.30    0.26
  -2  -6  -1    5.99    0.21
   2   6   1    5.99    0.26
   2   6   1    5.75    0.23
   2   6   1    6.40    0.20
   2   6   1    6.12    0.20
  -3  -6  -1    1.64    0.13
  -3  -6  -1    1.89    0.10
   3   6   1    1.55    0.10
   3   6   1    1.80    0.10
   3   6   1    1.84    0.13
  -4  -6  -1    0.17    0.06
  -4  -6  -1    0.25    0.04
   4   6   1    0.25    0.06
   4   6   1    0.10    0.06
   4   6   1    0.27    0.06
   5   6   1    1.63    0.16
   5   6   1    1.81    0.12
   5   6   1    2.09    0.14
   6   6   1   -0.01    0.05
   6   6   1   -0.01    0.06
   6   6   1    0.01    0.04
 -10   7   1    0.01    0.03
  -9   7   1    0.21    0.04
  -8   7   1    0.00    0.03
  -7   7   1    0.22    0.04
   6  -7  -1    0.25    0.06
  -6   7   1    0.14    0.04
   5  -7  -1    5.61    0.24
   5  -7  -1    6.03    0.16
  -5   7   1    5.66    0.19
   4  -7  -1    0.32    0.06
   4  -7  -1    0.38    0.04
  -4   7   1    0.38    0.05
  -4   7   1    0.25    0.05
   3  -7  -1    2.43    0.10
   3  -7  -1    2.27    0.11
   3  -7  -1    2.72    0.16
  -3   7   1    2.59    0.12
  -3   7   1    2.44    0.12
   2  -7  -1    8.47    0.30
   2  -7  -1    8.25    0.24
   2  -7  -1    8.32    0.23
  -2   7   1    8.30    0.25
  -2   7   1    8.77    0.26
   1  -7  -1    2.47    0.12
   1  -7  -1    2.35    0.11
   1  -7  -1    2.10    0.11
   1  -7  -1    2.04    0.14
  -1   7   1    2.13    0.12
   0  -7  -1    0.00    0.02
   0  -7  -1    0.02    0.03
   0  -7  -1    0.02    0.04
   0  -7  -1    0.05    0.04
   0   7   1    0.05    0.04
   0   7   1    0.06    0.03
  -1  -7  -1    2.67    0.12
  -1  -7  -1    2.55    0.17
  -1  -7  -1    2.49    0.13
   1   7   1    2.62    0.14
   1   7   1    2.60    0.12
   1   7   1    2.61    0.16
  -2  -7  -1    0.52    0.07
  -2  -7  -1    0.57    0.10
   2   7   1    0.51    0.08
   2   7   1    0.47    0.06
  -3  -7  -1    1.81    0.15
  -3  -7  -1    1.67    0.10
   3   7   1    1.73    0.12
   3   7   1    1.94    0.14
  -4  -7  -1    0.30    0.09
  -4  -7  -1    0.22    0.04
   4   7   1    0.24    0.08
   4   7   1    0.26    0.07
   5   7   1   -0.08    0.05
   5   7   1    0.00    0.05
 -10   8   1    0.07    0.03
  -9   8   1    0.03    0.03
  -8   8   1    0.03    0.03
  -7   8   1    0.71    0.08
   6  -8  -1    0.30    0.04
   6  -8  -1    0.29    0.07
  -6   8   1    0.30    0.06
  -6   8   1    0.23    0.05
   5  -8  -1    0.06    0.03
   5  -8  -1    0.18    0.06
  -5   8   1    0.04    0.03
  -5   8   1    0.03    0.03
   4  -8  -1    0.20    0.04
   4  -8  -1    0.08    0.05
  -4   8   1    0.10    0.04
  -4   8   1    0.24    0.05
   3  -8  -1    0.49    0.06
   3  -8  -1    0.32    0.05
   3  -8  -1    0.51    0.08
  -3   8   1    0.43    0.07
  -3   8   1    0.46    0.07
   2  -8  -1    0.13    0.04
   2  -8  -1    0.13    0.04
   2  -8  -1    0.12    0.05
  -2   8   1    0.15    0.05
  -2   8   1    0.14    0.05
   1  -8  -1    5.03    0.18
   1  -8  -1    5.08    0.24
   1  -8  -1    4.88    0.18
   0  -8  -1    0.53    0.10
   0  -8  -1    0.42    0.06
   0  -8  -1    0.52    0.07
  -1  -8  -1    0.05    0.04
  -1  -8  -1    0.01    0.04
  -1  -8  -1   -0.01    0.04
   1   8   1    0.00    0.04
  -2  -8  -1    0.40    0.07
  -2  -8  -1    0.42    0.09
   2   8   1    0.46    0.07
  -3  -8  -1    0.17    0.08
  -3  -8  -1    0.14    0.04
   3   8   1    0.09    0.07
   3   8   1    0.16    0.06
  -4  -8  -1    0.29    0.09
   4   8   1    0.30    0.07
   4   8   1    0.17    0.08
  -9   9   1    0.04    0.04
  -8   9   1    0.00    0.04
   7  -9  -1    0.13    0.04
  -7   9   1    0.09    0.04
  -7   9   1    0.10    0.04
   6  -9  -1    0.42    0.09
   6  -9  -1    0.47    0.06
  -6   9   1    0.45    0.07
  -6   9   1    0.48    0.07
   5  -9  -1   -0.01    0.03
   5  -9  -1    0.01    0.04
  -5   9   1    0.00    0.04
  -5   9   1    0.02    0.04
   4  -9  -1   -0.04    0.04
   4  -9  -1    0.02    0.05
   4  -9  -1    0.00    0.03
  -4   9   1   -0.07    0.03
  -4   9   1   -0.01    0.04
   3  -9  -1    0.25    0.07
   3  -9  -1    0.22    0.05
   3  -9  -1    0.24    0.05
  -3   9   1    0.24    0.06
  -3   9   1    0.25    0.06
   2  -9  -1    1.20    0.10
   2  -9  -1    0.93    0.13
   2  -9  -1    1.13    0.09
   1  -9  -1    0.94    0.13
   1  -9  -1    1.00    0.09
   0  -9  -1    0.03    0.04
   0  -9  -1    0.02    0.04
  -1  -9  -1   -0.03    0.05
  -1  -9  -1    0.04    0.04
  -2  -9  -1    0.96    0.14
  -2  -9  -1    0.67    0.09
  -3  -9  -1    0.19    0.09
   3   9   1    0.13    0.05
  -9  10   1   -0.01    0.04
  -9  10   1    0.10    0.05
   8 -10  -1    0.02    0.03
  -8  10   1    0.01    0.04
  -8  10   1    0.05    0.04
   7 -10  -1    0.06    0.03
  -7  10   1    0.04    0.04
  -7  10   1    0.06    0.04
   6 -10  -1    0.00    0.03
   6 -10  -1    0.03    0.06
  -6  10   1    0.04    0.04
  -6  10   1   -0.03    0.04
   5 -10  -1    0.29    0.06
   5 -10  -1    0.22    0.08
  -5  10   1    0.17    0.05
  -5  10   1    0.18    0.06
   4 -10  -1    0.00    0.04
   4 -10  -1   -0.04    0.03
   4 -10  -1    0.01    0.05
  -4  10   1   -0.05    0.04
  -4  10   1    0.03    0.05
   3 -10  -1    0.49    0.11
   3 -10  -1    0.63    0.08
   3 -10  -1    0.47    0.08
   2 -10  -1    0.46    0.07
   2 -10  -1    0.45    0.07
   2 -10  -1    0.37    0.09
   1 -10  -1    0.44    0.07
   1 -10  -1    0.50    0.11
   0 -10  -1    0.09    0.07
   0 -10  -1   -0.01    0.04
   0 -10  -1   -0.07    0.04
  -1 -10  -1    0.47    0.08
  -1 -10  -1    0.47    0.12
   7 -11  -1    0.19    0.05
  -7  11   1    0.21    0.06
  -7  11   1    0.33    0.07
   6 -11  -1    0.01    0.06
   6 -11  -1    0.05    0.04
  -6  11   1    0.05    0.05
  -6  11   1    0.06    0.06
   5 -11  -1    0.07    0.06
   5 -11  -1    0.02    0.04
   5 -11  -1    0.01    0.05
  -5  11   1   -0.01    0.05
  -5  11   1    0.05    0.06
   4 -11  -1    0.21    0.09
   4 -11  -1    0.16    0.05
   4 -11  -1    0.21    0.06
   3 -11  -1    1.24    0.12
   3 -11  -1    1.07    0.15
   3 -11  -1    1.08    0.11
   2 -11  -1    0.21    0.08
   2 -11  -1    0.12    0.06
   1 -11  -1   -0.04    0.05
   1 -11   2    0.32    0.08
   1 -11   2    0.16    0.06
   2 -11   2    0.01    0.05
   2 -11   2    0.12    0.07
   3 -11   2    0.19    0.06
   3 -11   2    0.25    0.07
   3 -11   2    0.11    0.08
   4 -11   2    0.10    0.07
   4 -11   2    0.09    0.06
   4 -11   2    0.05    0.05
  -5  11  -2    0.43    0.08
  -5  11  -2    0.35    0.08
   5 -11   2    0.36    0.07
   5 -11   2    0.32    0.07
  -6  11  -2    0.05    0.05
  -6  11  -2   -0.01    0.04
   6 -11   2    0.02    0.04
  -7  11  -2   -0.07    0.04
  -7  11  -2    0.02    0.05
   7 -11   2    0.04    0.05
  -1 -10   2    0.00    0.06
  -1 -10   2    0.03    0.04
   0 -10   2   -0.01    0.06
   0 -10   2    0.07    0.04
   0 -10   2   -0.03    0.04
   1 -10   2    0.28    0.09
   1 -10   2    0.21    0.06
   1 -10   2    0.29    0.07
   2 -10   2   -0.03    0.04
   2 -10   2    0.05    0.06
   3 -10   2    0.77    0.09
   3 -10   2    0.91    0.10
   3 -10   2    0.80    0.12
  -4  10  -2    0.73    0.10
  -4  10  -2    0.78    0.09
   4 -10   2    0.79    0.09
   4 -10   2    0.81    0.09
   4 -10   2    0.75    0.12
  -5  10  -2    0.17    0.05
  -5  10  -2   -0.01    0.04
   5 -10   2    0.02    0.04
   5 -10   2   -0.05    0.05
  -6  10  -2   -0.01    0.04
  -6  10  -2    0.06    0.04
   6 -10   2    0.05    0.04
  -7  10  -2    0.11    0.05
  -7  10  -2   -0.01    0.04
   7 -10   2    0.10    0.04
  -8  10  -2    0.12    0.05
   8 -10   2    0.29    0.05
   3   9  -2   -0.05    0.04
  -3  -9   2    0.02    0.06
  -3  -9   2    0.02    0.04
   2   9  -2   -0.01    0.04
  -2  -9   2    0.02    0.04
  -2  -9   2   -0.04    0.05
  -1  -9   2    2.30    0.18
  -1  -9   2    2.35    0.14
   0  -9   2    0.06    0.06
   0  -9   2    0.10    0.05
   0  -9   2    0.19    0.05
   1  -9   2    0.12    0.06
   1  -9   2    0.14    0.05
   2  -9   2    0.63    0.11
   2  -9   2    0.81    0.09
  -3   9  -2    2.04    0.13
  -3   9  -2    2.10    0.13
   3  -9   2    1.84    0.11
   3  -9   2    1.91    0.12
   3  -9   2    1.77    0.14
  -4   9  -2    0.30    0.06
  -4   9  -2    0.39    0.07
   4  -9   2    0.39    0.06
   4  -9   2    0.42    0.09
   4  -9   2    0.45    0.06
  -5   9  -2    0.01    0.04
  -5   9  -2    0.01    0.04
   5  -9   2    0.00    0.03
   5  -9   2   -0.01    0.04
  -6   9  -2    0.42    0.07
   6  -9   2    0.39    0.06
  -7   9  -2    0.63    0.08
   7  -9   2    0.57    0.06
  -8   9  -2    0.07    0.04
  -9   9  -2    0.41    0.07
   4   8  -2    0.01    0.05
  -4  -8   2    0.06    0.07
   3   8  -2    0.89    0.10
  -3  -8   2    0.76    0.13
  -3  -8   2    0.77    0.08
   2   8  -2    0.97    0.09
  -2  -8   2    0.77    0.09
  -2  -8   2    0.84    0.12
   1   8  -2    0.18    0.05
  -1  -8   2    0.32    0.06
  -1  -8   2    0.33    0.08
  -1  -8   2    0.27    0.05
   0  -8   2    0.10    0.05
   0  -8   2    0.06    0.04
   0  -8   2    0.07    0.04
   1  -8   2    2.74    0.17
   1  -8   2    2.80    0.13
   1  -8   2    2.52    0.12
   1  -8   2    2.42    0.14
  -2   8  -2    0.92    0.09
   2  -8   2    1.11    0.08
   2  -8   2    1.13    0.08
   2  -8   2    1.03    0.12
  -3   8  -2    4.02    0.18
  -3   8  -2    3.99    0.17
   3  -8   2    4.11    0.15
   3  -8   2    3.75    0.15
   3  -8   2    4.05    0.20
  -4   8  -2    0.32    0.06
  -4   8  -2    0.30    0.06
   4  -8   2    0.28    0.05
   4  -8   2    0.32    0.07
  -5   8  -2    1.19    0.10
   5  -8   2    1.41    0.11
   5  -8   2    1.41    0.08
  -6   8  -2    0.12    0.05
   6  -8   2    0.15    0.04
  -7   8  -2    0.73    0.08
   7  -8   2    0.94    0.07
  -8   8  -2    1.14    0.09
  -9   8  -2    0.74    0.08
 -10   8  -2    0.17    0.05
   5   7  -2    0.11    0.05
   5   7  -2    0.05    0.05
   5   7  -2    0.06    0.06
  -5  -7   2    0.12    0.07
   4   7  -2    0.42    0.07
   4   7  -2    0.41    0.08
   4   7  -2    0.32    0.08
  -4  -7   2    0.41    0.05
  -4  -7   2    0.44    0.09
   3   7  -2    0.02    0.04
   3   7  -2    0.02    0.05
  -3  -7   2    0.10    0.06
  -3  -7   2    0.02    0.03
   2   7  -2    0.73    0.10
   2   7  -2    0.83    0.08
  -2  -7   2    0.84    0.11
  -2  -7   2    0.64    0.07
   1   7  -2    1.69    0.10
  -1  -7   2    2.08    0.15
  -1  -7   2    1.97    0.11
  -1  -7   2    1.97    0.10
   0   7  -2    0.34    0.05
   0  -7   2    0.38    0.05
   0  -7   2    0.33    0.06
   0  -7   2    0.31    0.07
   1  -7   2    8.73    0.31
   1  -7   2    8.84    0.25
   1  -7   2    8.56    0.27
   1  -7   2    8.22    0.24
  -2   7  -2    0.41    0.06
  -2   7  -2    0.42    0.06
   2  -7   2    0.59    0.09
   2  -7   2    0.43    0.05
   2  -7   2    0.37    0.05
  -3   7  -2    1.55    0.10
  -3   7  -2    1.38    0.09
   3  -7   2    1.62    0.12
   3  -7   2    1.44    0.08
   3  -7   2    1.33    0.08
  -4   7  -2    3.53    0.15
   4  -7   2    3.53    0.17
   4  -7   2    3.23    0.12
  -5   7  -2    3.21    0.14
   5  -7   2    3.14    0.16
   5  -7   2    2.82    0.11
  -6   7  -2    9.18    0.27
   6  -7   2    8.91    0.23
  -7   7  -2    2.35    0.12
  -8   7  -2    0.95    0.09
  -9   7  -2    0.18    0.05
 -10   7  -2    0.03    0.04
   6   6  -2    0.10    0.07
   6   6  -2    0.26    0.07
   6   6  -2    0.16    0.06
   5   6  -2   -0.06    0.04
   5   6  -2   -0.06    0.04
   5   6  -2   -0.01    0.04
   4   6  -2    0.08    0.04
   4   6  -2    0.06    0.04
   4   6  -2    0.10    0.05
  -4  -6   2    0.08    0.03
  -4  -6   2    0.10    0.06
   3   6  -2    0.24    0.05
   3   6  -2    0.19    0.05
   3   6  -2    0.17    0.06
  -3  -6   2    0.24    0.07
  -3  -6   2    0.24    0.05
   2   6  -2    1.45    0.09
   2   6  -2    1.64    0.10
   2   6  -2    1.62    0.12
   2   6  -2    1.66    0.11
  -2  -6   2    1.60    0.09
  -2  -6   2    1.52    0.12
   1   6  -2    0.66    0.08
   1   6  -2    0.47    0.06
   1   6  -2    0.48    0.06
  -1  -6   2    0.47    0.06
  -1  -6   2    0.55    0.05
  -1  -6   2    0.41    0.08
   0   6  -2    0.12    0.04
   0   6  -2    0.05    0.03
   0  -6   2    0.12    0.03
   0  -6   2    0.13    0.05
   0  -6   2    0.10    0.04
   0  -6   2    0.07    0.03
  -1   6  -2    0.17    0.04
  -1   6  -2   -0.08    0.02
  -1   6  -2   -0.05    0.02
   1  -6   2    0.01    0.03
   1  -6   2   -0.02    0.02
   1  -6   2   -0.04    0.02
  -2   6  -2   17.28    0.40
  -2   6  -2   15.84    0.41
   2  -6   2   17.07    0.47
   2  -6   2   16.62    0.38
   2  -6   2   15.89    0.38
  -3   6  -2    8.10    0.24
   3  -6   2    8.05    0.21
   3  -6   2    8.15    0.27
   3  -6   2    7.68    0.20
  -4   6  -2    7.29    0.22
   4  -6   2    7.26    0.25
   4  -6   2    7.11    0.19
  -5   6  -2    7.59    0.22
   5  -6   2    7.48    0.18
  -6   6  -2    1.23    0.08
  -7   6  -2    0.28    0.05
  -8   6  -2    0.07    0.03
  -9   6  -2    0.05    0.03
 -10   6  -2    0.04    0.04
   7   5  -2    0.04    0.07
   7   5  -2    0.01    0.05
   7   5  -2    0.09    0.05
  -7  -5   2    0.14    0.07
   6   5  -2   -0.01    0.04
   6   5  -2    0.03    0.06
   6   5  -2   -0.11    0.04
  -6  -5   2    0.00    0.05
   5   5  -2    0.21    0.05
   5   5  -2    0.37    0.06
   5   5  -2    0.28    0.07
  -5  -5   2    0.23    0.06
  -5  -5   2    0.23    0.06
   4   5  -2    2.16    0.14
   4   5  -2    2.26    0.11
   4   5  -2    2.33    0.12
  -4  -5   2    2.40    0.08
  -4  -5   2    2.23    0.14
  -4  -5   2    2.65    0.16
   3   5  -2    1.16    0.08
   3   5  -2    1.00    0.08
   3   5  -2    1.16    0.11
   3   5  -2    1.25    0.11
  -3  -5   2    1.04    0.07
  -3  -5   2    1.18    0.09
  -3  -5   2    1.22    0.11
   2   5  -2    0.21    0.04
   2   5  -2    0.22    0.05
   2   5  -2    0.32    0.06
   2   5  -2    0.16    0.04
  -2  -5   2    0.36    0.07
  -2  -5   2    0.18    0.04
  -2  -5   2    0.14    0.05
   1   5  -2    4.13    0.15
   1   5  -2    4.01    0.14
   1   5  -2    4.12    0.17
  -1  -5   2    3.80    0.13
  -1  -5   2    4.06    0.15
  -1  -5   2    4.13    0.18
   0   5  -2   35.36    0.84
   0   5  -2   35.43    0.76
   0   5  -2   34.70    0.78
   0   5  -2   35.07    0.75
   0  -5   2   35.54    0.74
   0  -5   2   35.36    0.87
   0  -5   2   35.85    0.75
   0  -5   2   37.02    0.78
  -1   5  -2   13.52    0.34
  -1   5  -2   14.70    0.36
  -1   5  -2   13.80    0.34
   1  -5   2   13.73    0.32
   1  -5   2   13.46    0.32
   1  -5   2   13.75    0.34
   1  -5   2   14.61    0.40
  -2   5  -2    0.00    0.02
  -2   5  -2    0.11    0.02
   2  -5   2    0.01    0.02
   2  -5   2    0.01    0.01
  -3   5  -2    0.14    0.03
   3  -5   2    0.11    0.02
   3  -5   2    0.14    0.04
  -4   5  -2    0.22    0.04
   4  -5   2    0.18    0.04
   4  -5   2    0.18    0.02
  -5   5  -2   13.78    0.33
  -6   5  -2    0.86    0.06
  -7   5  -2    0.05    0.03
  -8   5  -2    0.05    0.03
  -9   5  -2    0.11    0.04
 -10   5  -2    0.03    0.03
   8   4  -2    0.04    0.07
   8   4  -2    0.04    0.04
  -8  -4   2   -0.02    0.05
   7   4  -2    0.20    0.05
   7   4  -2    0.25    0.08
  -7  -4   2    0.26    0.08
   6   4  -2    0.09    0.05
   6   4  -2   -0.03    0.03
  -6  -4   2    0.03    0.04
  -6  -4   2    0.05    0.05
   5   4  -2    1.23    0.12
   5   4  -2    1.40    0.09
   5   4  -2    1.34    0.09
  -5  -4   2    1.43    0.11
  -5  -4   2    1.18    0.13
   4   4  -2    0.05    0.03
   4   4  -2    0.07    0.04
   4   4  -2    0.02    0.04
   4   4  -2    0.01    0.04
  -4  -4   2   -0.01    0.03
  -4  -4   2    0.05    0.04
   3   4  -2    0.18    0.04
   3   4  -2    0.23    0.05
   3   4  -2    0.22    0.04
   3   4  -2    0.17    0.05
  -3  -4   2    0.20    0.03
  -3  -4   2    0.15    0.04
  -3  -4   2    0.25    0.05
   2   4  -2    0.02    0.02
   2   4  -2    0.04    0.02
   2   4  -2    0.01    0.02
   2   4  -2    0.04    0.03
  -2  -4   2    0.02    0.03
  -2  -4   2   -0.01    0.02
  -2  -4   2   -0.01    0.01
   1   4  -2    2.52    0.09
   1   4  -2    2.30    0.09
   1   4  -2    2.41    0.11
  -1  -4   2    2.45    0.08
  -1  -4   2    2.31    0.10
  -1  -4   2    2.46    0.12
  -1  -4   2    2.45    0.10
   0   4  -2   24.74    0.52
   0   4  -2   24.50    0.59
   0  -4   2   24.52    0.54
   0  -4   2   24.60    0.52
   0  -4   2   24.28    0.61
   0  -4   2   24.24    0.52
  -1   4  -2    2.12    0.09
  -1   4  -2    2.15    0.08
   1  -4   2    1.95    0.08
   1  -4   2    2.11    0.08
   1  -4   2    2.20    0.11
  -2   4  -2   11.82    0.29
  -2   4  -2   12.10    0.27
   2  -4   2   11.89    0.26
   2  -4   2   11.57    0.32
   2  -4   2   11.95    0.27
  -3   4  -2   50.47    1.02
   3  -4   2   49.26    0.97
   3  -4   2   49.67    1.12
  -4   4  -2   18.22    0.41
   4  -4   2   18.74    0.45
  -5   4  -2    0.00    0.02
  -6   4  -2    0.07    0.02
  -7   4  -2    0.34    0.04
  -8   4  -2    0.07    0.03
  -9   4  -2    0.02    0.03
 -10   4  -2   -0.01    0.03
   8   3  -2    0.14    0.05
   8   3  -2    0.10    0.08
  -8  -3   2    0.13    0.06
   7   3  -2    0.01    0.05
   7   3  -2    0.05    0.03
  -7  -3   2    0.01    0.04
   6   3  -2    0.11    0.03
   6   3  -2    0.10    0.06
  -6  -3   2    0.05    0.04
  -6  -3   2    0.09    0.04
   5   3  -2    0.01    0.04
   5   3  -2    0.00    0.02
   5   3  -2    0.06    0.04
  -5  -3   2    0.01    0.03
  -5  -3   2    0.04    0.03
   4   3  -2    5.37    0.20
   4   3  -2    5.26    0.16
   4   3  -2    5.30    0.22
  -4  -3   2    5.75    0.22
  -4  -3   2    5.53    0.19
   3   3  -2   15.66    0.36
   3   3  -2   15.99    0.36
   3   3  -2   15.64    0.40
   3   3  -2   16.17    0.45
  -3  -3   2   15.48    0.39
  -3  -3   2   16.49    0.35
  -3  -3   2   15.54    0.44
   2   3  -2   10.54    0.25
   2   3  -2   10.93    0.32
   2   3  -2   11.05    0.29
  -2  -3   2   11.10    0.27
  -2  -3   2   10.91    0.28
  -2  -3   2   11.07    0.26
  -2  -3   2   10.90    0.32
   1   3  -2   30.91    0.73
   1   3  -2   31.45    0.63
  -1  -3   2   32.02    0.65
  -1  -3   2   29.89    0.73
  -1  -3   2   30.29    0.71
   0   3  -2   19.90    0.47
   0  -3   2   19.13    0.48
   0  -3   2   19.96    0.43
  -1   3  -2    5.62    0.14
  -1   3  -2    5.64    0.14
   1  -3   2    5.39    0.17
   1  -3   2    5.47    0.14
  -2   3  -2   10.79    0.25
   2  -3   2   11.20    0.28
  -3   3  -2    2.03    0.07
   3  -3   2    1.96    0.08
   3  -3   2    2.10    0.06
   3  -3   2    2.04    0.06
  -4   3  -2    1.12    0.06
  -4   3  -2    1.09    0.05
   4  -3   2    1.21    0.06
   4  -3   2    1.20    0.06
  -5   3  -2    0.18    0.03
   5  -3   2    0.27    0.04
  -6   3  -2   -0.02    0.02
  -7   3  -2    0.43    0.05
  -8   3  -2    0.59    0.06
  -9   3  -2    0.10    0.04
 -10   3  -2    0.91    0.09
   9   2  -2    0.03    0.07
   9   2  -2    0.02    0.03
  -9  -2   2    0.07    0.05
  -9  -2   2    0.00    0.05
   8   2  -2    0.57    0.07
   8   2  -2    0.59    0.11
  -8  -2   2    0.68    0.09
   7   2  -2    0.08    0.05
   7   2  -2    0.04    0.03
  -7  -2   2    0.05    0.04
   6   2  -2    7.15    0.27
   6   2  -2    7.69    0.20
   6   2  -2    6.80    0.29
  -6  -2   2    7.02    0.27
  -6  -2   2    7.39    0.24
   5   2  -2    3.88    0.19
   5   2  -2    3.92    0.12
   5   2  -2    3.67    0.17
  -5  -2   2    4.09    0.15
  -5  -2   2    4.16    0.18
   4   2  -2    1.42    0.10
   4   2  -2    1.41    0.06
   4   2  -2    1.42    0.09
  -4  -2   2    1.51    0.10
  -4  -2   2    1.59    0.08
   3   2  -2    0.41    0.05
   3   2  -2    0.47    0.03
   3   2  -2    0.48    0.06
  -3  -2   2    0.47    0.05
  -3  -2   2    0.43    0.05
  -3  -2   2    0.43    0.04
   2   2  -2   67.89    1.52
   2   2  -2   67.59    1.33
  -2  -2   2   65.97    1.51
  -2  -2   2   67.11    1.35
  -2  -2   2   68.36    1.35
  -2  -2   2   68.82    1.37
  -2  -2   2   68.87    1.49
   1   2  -2   14.16    0.35
  -1  -2   2   13.95    0.35
  -1  -2   2   13.34    0.33
  -1  -2   2   13.71    0.30
   0   2  -2    8.68    0.22
   0   2  -2    8.92    0.22
   0  -2   2    8.96    0.22
  -1   2  -2   77.80    1.67
  -1   2  -2   77.02    1.68
  -2   2  -2    1.14    0.04
   2  -2   2    1.19    0.04
   2  -2   2    1.20    0.04
  -3   2  -2    9.95    0.22
   3  -2   2    9.87    0.25
  -4   2  -2    0.05    0.01
   4  -2   2    0.03    0.02
  -5   2  -2    0.39    0.04
   5  -2   2    0.38    0.05
  -6   2  -2    4.08    0.13
   6  -2   2    3.94    0.16
   6  -2   2    4.26    0.17
  -7   2  -2    0.04    0.03
   7  -2   2   -0.01    0.03
  -8   2  -2    5.27    0.18
  -9   2  -2    1.16    0.09
 -10   2  -2    0.50    0.07
   9   1  -2    0.00    0.06
   9   1  -2   -0.02    0.03
  -9  -1   2    0.02    0.04
  -9  -1   2    0.00    0.04
   8   1  -2    0.80    0.11
  -8  -1   2    0.66    0.08
   7   1  -2    1.05    0.12
  -7  -1   2    0.95    0.08
   6   1  -2    3.81    0.19
   6   1  -2    3.79    0.18
  -6  -1   2    3.94    0.14
  -6  -1   2    4.07    0.18
   5   1  -2    0.15    0.02
   5   1  -2    0.16    0.05
   5   1  -2    0.15    0.04
  -5  -1   2    0.18    0.04
  -5  -1   2    0.17    0.04
   4   1  -2    2.31    0.11
   4   1  -2    2.44    0.06
   4   1  -2    2.71    0.13
  -4  -1   2    2.35    0.08
  -4  -1   2    2.40    0.11
  -4  -1   2    2.30    0.09
   3   1  -2   24.33    0.59
  -3  -1   2   23.97    0.58
  -3  -1   2   24.09    0.51
  -3  -1   2   22.93    0.49
   2   1  -2    0.35    0.04
  -2  -1   2    0.43    0.04
  -2  -1   2    0.36    0.04
   1   1  -2  162.23    3.56
  -1  -1   2  167.44    3.67
  -1  -1   2  166.87    3.56
   0   1  -2   31.18    0.72
   0   1  -2   33.57    0.72
   0  -1   2   33.21    0.74
   0  -1   2   33.47    0.72
   0  -1   2   33.82    0.72
  -1   1  -2  108.82    2.37
   1  -1   2  108.23    2.37
  -2   1  -2    0.31    0.03
   2  -1   2    0.28    0.03
  -3   1  -2    2.39    0.07
   3  -1   2    2.39    0.09
  -4   1  -2   97.92    1.96
   4  -1   2   99.31    2.18
  -5   1  -2    3.60    0.12
   5  -1   2    3.78    0.15
   5  -1   2    3.98    0.16
  -6   1  -2   16.62    0.39
   6  -1   2   16.32    0.43
   6  -1   2   16.25    0.47
  -7   1  -2    1.10    0.08
   7  -1   2    1.08    0.11
   7  -1   2    1.01    0.11
  -8   1  -2    0.87    0.09
   8  -1   2    0.94    0.11
  -9   1  -2    0.01    0.04
   9  -1   2    0.16    0.06
 -10   1  -2    0.01    0.04
  10   0  -2    0.17    0.08
 -10   0   2    0.19    0.05
   9   0  -2    0.03    0.06
  -9   0   2    0.02    0.04
  -9   0   2    0.01    0.04
   8   0  -2    0.35    0.08
  -8   0   2    0.26    0.05
   7   0  -2    0.02    0.04
   7   0  -2    0.03    0.04
  -7   0   2    0.04    0.03
   6   0  -2   -0.02    0.03
   6   0  -2    0.04    0.03
  -6   0   2    0.01    0.02
  -6   0   2    0.00    0.01
   5   0  -2    1.72    0.10
   5   0  -2    1.94    0.11
  -5   0   2    2.08    0.11
  -5   0   2    2.07    0.08
  -5   0   2    1.86    0.07
   4   0  -2   10.12    0.30
   4   0  -2    9.93    0.27
  -4   0   2   10.57    0.29
  -4   0   2    9.67    0.29
  -4   0   2    9.86    0.22
  -4   0   2   10.12    0.23
   3   0  -2   33.73    0.78
  -3   0   2   33.36    0.78
  -3   0   2   32.69    0.76
  -3   0   2   33.32    0.67
   2   0  -2    5.82    0.17
  -2   0   2    5.56    0.16
   1   0  -2    8.59    0.21
   1   0  -2    8.67    0.21
  -1   0   2    8.32    0.21
   0   0  -2   13.04    0.30
   0   0   2   13.02    0.30
   0   0   2   13.33    0.30
  -1   0  -2    0.34    0.02
   1   0   2    0.34    0.02
   1   0   2    0.30    0.02
   2   0   2  274.50    5.93
   2   0   2  263.69    5.92
  -3   0  -2    0.01    0.01
  -3   0  -2    0.05    0.02
   3   0   2    0.00    0.02
   3   0   2    0.02    0.01
  -4   0  -2   13.39    0.33
  -4   0  -2   13.23    0.31
  -4   0  -2   13.40    0.31
   4   0   2   13.22    0.37
   4   0   2   13.42    0.34
  -5   0  -2    1.06    0.07
  -5   0  -2    1.26    0.07
   5   0   2    1.12    0.08
   5   0   2    1.22    0.05
   5   0   2    1.05    0.09
  -6   0  -2    2.08    0.11
   6   0   2    2.25    0.14
   6   0   2    2.19    0.13
   6   0   2    2.21    0.08
  -7   0  -2    0.04    0.03
   7   0   2   -0.03    0.04
   7   0   2    0.01    0.02
   7   0   2    0.05    0.05
  -8   0  -2   -0.05    0.03
   8   0   2    0.01    0.03
   8   0   2    0.11    0.06
  -9   0  -2    0.02    0.04
   9   0   2    0.01    0.05
   9   0   2    0.01    0.03
  10  -1  -2    0.08    0.07
 -10   1   2    0.05    0.04
   9  -1  -2    0.19    0.07
  -9   1   2    0.19    0.05
   8  -1  -2    0.38    0.07
  -8   1   2    0.34    0.05
   7  -1  -2    0.07    0.04
   7  -1  -2    0.12    0.05
  -7   1   2    0.02    0.02
   6  -1  -2   12.92    0.35
   6  -1  -2   12.57    0.38
  -6   1   2   11.87    0.35
  -6   1   2   12.51    0.27
  -6   1   2   12.51    0.29
   5  -1  -2    1.65    0.09
   5  -1  -2    1.67    0.10
  -5   1   2    1.65    0.06
  -5   1   2    1.79    0.10
   4  -1  -2    4.57    0.16
  -4   1   2    4.79    0.16
  -4   1   2    4.70    0.10
  -4   1   2    4.44    0.16
   3  -1  -2    1.66    0.08
  -3   1   2    1.57    0.07
  -3   1   2    1.67    0.08
   2  -1  -2  153.69    3.32
  -2   1   2  154.49    3.32
   1  -1  -2   18.98    0.44
  -1   1   2   19.82    0.44
   0   1   2  279.85    6.10
   1   1   2   10.71    0.28
  -2  -1  -2   33.70    0.68
   2   1   2   33.96    0.79
  -3  -1  -2   13.37    0.32
  -3  -1  -2   13.20    0.33
   3   1   2   13.47    0.37
   3   1   2   13.74    0.34
   3   1   2   12.92    0.28
  -4  -1  -2    3.29    0.12
  -4  -1  -2    3.48    0.13
   4   1   2    3.58    0.14
   4   1   2    3.48    0.10
   4   1   2    3.68    0.16
  -5  -1  -2    2.54    0.11
  -5  -1  -2    2.48    0.11
   5   1   2    2.54    0.13
   5   1   2    2.55    0.15
   5   1   2    2.52    0.09
  -6  -1  -2    0.19    0.05
  -6  -1  -2    0.22    0.05
   6   1   2    0.22    0.06
   6   1   2    0.23    0.04
   6   1   2    0.28    0.06
  -7  -1  -2    0.81    0.09
   7   1   2    0.55    0.06
   7   1   2    0.54    0.09
  -8  -1  -2    0.04    0.05
   8   1   2   -0.01    0.03
   8   1   2    0.06    0.06
  -9  -1  -2    0.02    0.05
   9   1   2    0.03    0.03
 -10   2   2    0.12    0.04
   9  -2  -2   -0.05    0.04
  -9   2   2    0.03    0.03
   8  -2  -2    0.22    0.06
   8  -2  -2    0.21    0.06
  -8   2   2    0.22    0.04
  -8   2   2    0.26    0.04
   7  -2  -2    1.00    0.10
   7  -2  -2    0.83    0.09
  -7   2   2    0.85    0.05
   6  -2  -2    0.08    0.04
   6  -2  -2    0.12    0.04
  -6   2   2    0.21    0.04
  -6   2   2    0.09    0.03
  -6   2   2    0.14    0.02
   5  -2  -2    0.34    0.05
   5  -2  -2    0.36    0.05
  -5   2   2    0.47    0.05
   4  -2  -2    3.88    0.14
  -4   2   2    3.92    0.14
  -4   2   2    3.88    0.14
   3  -2  -2   58.57    1.30
   3  -2  -2   57.69    1.30
  -3   2   2   57.92    1.30
  -3   2   2   60.04    1.30
   2  -2  -2    1.57    0.07
  -2   2   2    1.72    0.07
  -2   2   2    1.83    0.07
  -1   2   2   87.68    1.90
   0  -2  -2  102.24    2.24
   0   2   2  104.76    2.25
  -1  -2  -2   85.44    1.87
  -1  -2  -2   85.14    1.71
   1   2   2   86.12    1.89
  -2  -2  -2    9.37    0.26
  -2  -2  -2    9.79    0.24
  -2  -2  -2    9.32    0.22
   2   2   2    9.35    0.22
   2   2   2    9.73    0.28
  -3  -2  -2    0.00    0.01
  -3  -2  -2    0.04    0.01
  -3  -2  -2    0.08    0.03
   3   2   2    0.02    0.02
   3   2   2    0.03    0.03
   3   2   2    0.02    0.02
  -4  -2  -2    0.27    0.04
  -4  -2  -2    0.27    0.05
   4   2   2    0.20    0.05
   4   2   2    0.27    0.05
   4   2   2    0.20    0.03
  -5  -2  -2    2.42    0.12
  -5  -2  -2    2.13    0.11
   5   2   2    2.04    0.09
   5   2   2    2.05    0.13
   5   2   2    2.07    0.14
  -6  -2  -2    0.08    0.04
  -6  -2  -2    0.10    0.05
   6   2   2    0.14    0.03
   6   2   2    0.09    0.05
  -7  -2  -2    0.33    0.07
   7   2   2    0.36    0.05
   7   2   2    0.40    0.09
  -8  -2  -2    0.46    0.08
   8   2   2    0.51    0.10
   8   2   2    0.34    0.06
 -10   3   2    0.05    0.03
  -9   3   2    0.05    0.03
  -8   3   2    0.03    0.02
   7  -3  -2    1.33    0.10
   7  -3  -2    1.37    0.10
  -7   3   2    1.45    0.10
  -7   3   2    1.39    0.05
   6  -3  -2    0.07    0.03
   6  -3  -2    0.06    0.03
   6  -3  -2    0.10    0.03
  -6   3   2    0.06    0.03
  -6   3   2    0.08    0.03
   5  -3  -2    6.59    0.21
   5  -3  -2    6.79    0.21
  -5   3   2    6.58    0.21
  -5   3   2    5.57    0.20
   4  -3  -2   29.49    0.68
   4  -3  -2   28.76    0.68
  -4   3   2   28.28    0.57
  -4   3   2   29.05    0.68
  -4   3   2   28.10    0.68
   3  -3  -2    0.56    0.05
  -3   3   2    0.58    0.04
  -3   3   2    0.61    0.05
   2  -3  -2   61.08    1.38
  -2   3   2   63.34    1.37
  -2   3   2   60.83    1.38
  -2   3   2   63.27    1.24
   1  -3  -2    2.94    0.11
  -1   3   2    3.12    0.11
   0  -3  -2    7.69    0.20
   0  -3  -2    7.74    0.23
   0   3   2    8.02    0.23
  -1  -3  -2    9.73    0.24
  -1  -3  -2    9.27    0.27
   1   3   2    9.36    0.22
   1   3   2    9.59    0.28
   1   3   2    9.22    0.24
  -2  -3  -2    1.41    0.08
  -2  -3  -2    1.19    0.06
  -2  -3  -2    1.25    0.08
   2   3   2    1.21    0.06
   2   3   2    1.17    0.07
   2   3   2    1.25    0.09
   2   3   2    1.30    0.06
   2   3   2    1.28    0.08
  -3  -3  -2    2.07    0.10
  -3  -3  -2    2.17    0.11
  -3  -3  -2    2.15    0.08
   3   3   2    1.97    0.12
   3   3   2    1.80    0.11
   3   3   2    1.85    0.09
   3   3   2    1.91    0.08
  -4  -3  -2    0.88    0.04
  -4  -3  -2    1.00    0.08
  -4  -3  -2    0.68    0.08
   4   3   2    0.93    0.06
   4   3   2    0.87    0.10
   4   3   2    0.92    0.07
   4   3   2    0.97    0.10
  -5  -3  -2    0.02    0.04
  -5  -3  -2    0.01    0.04
   5   3   2    0.02    0.03
   5   3   2    0.02    0.03
   5   3   2   -0.05    0.03
  -6  -3  -2    0.80    0.09
  -6  -3  -2    0.64    0.09
   6   3   2    0.71    0.07
   6   3   2    0.75    0.11
  -7  -3  -2    0.71    0.10
   7   3   2    0.59    0.11
   7   3   2    0.50    0.07
  -8  -3  -2    0.19    0.07
   8   3   2    0.02    0.07
   8   3   2    0.07    0.04
 -11   4   2    0.01    0.03
 -10   4   2    0.04    0.03
  -9   4   2    0.31    0.03
  -8   4   2    1.89    0.07
  -7   4   2    2.92    0.08
   6  -4  -2    5.49    0.20
  -6   4   2    5.39    0.13
  -6   4   2    5.65    0.19
   5  -4  -2    0.73    0.06
   5  -4  -2    0.81    0.07
  -5   4   2    0.72    0.04
  -5   4   2    0.76    0.06
  -5   4   2    0.79    0.08
   4  -4  -2    0.15    0.03
  -4   4   2    0.21    0.03
  -4   4   2    0.18    0.03
  -4   4   2    0.16    0.04
   3  -4  -2    1.59    0.09
  -3   4   2    1.80    0.07
  -3   4   2    1.73    0.08
  -3   4   2    1.71    0.09
   2  -4  -2    3.35    0.09
   2  -4  -2    3.29    0.13
  -2   4   2    3.53    0.12
  -2   4   2    3.45    0.11
  -2   4   2    3.43    0.10
   1  -4  -2    3.14    0.10
   1  -4  -2    3.10    0.13
  -1   4   2    3.36    0.12
  -1   4   2    3.19    0.11
  -1   4   2    3.24    0.11
   0  -4  -2   15.39    0.41
   0  -4  -2   15.14    0.36
   0  -4  -2   15.30    0.34
   0  -4  -2   15.60    0.35
   0   4   2   15.76    0.41
   0   4   2   15.30    0.34
  -1  -4  -2    0.04    0.02
  -1  -4  -2    0.19    0.03
  -1  -4  -2    0.07    0.03
  -1  -4  -2    0.08    0.02
  -1  -4  -2    0.10    0.03
   1   4   2    0.06    0.02
   1   4   2    0.06    0.03
   1   4   2    0.04    0.02
   1   4   2    0.04    0.03
  -2  -4  -2    3.34    0.15
  -2  -4  -2    3.21    0.10
  -2  -4  -2    3.32    0.14
  -2  -4  -2    3.41    0.12
   2   4   2    2.94    0.15
   2   4   2    3.16    0.13
   2   4   2    3.51    0.15
   2   4   2    2.97    0.11
   2   4   2    3.30    0.12
  -3  -4  -2    2.02    0.12
  -3  -4  -2    1.71    0.12
  -3  -4  -2    1.74    0.09
   3   4   2    1.97    0.10
   3   4   2    1.97    0.13
   3   4   2    1.80    0.12
   3   4   2    1.89    0.09
  -4  -4  -2    4.67    0.13
  -4  -4  -2    4.74    0.19
  -4  -4  -2    4.46    0.20
   4   4   2    4.33    0.22
   4   4   2    4.73    0.21
   4   4   2    4.68    0.16
   4   4   2    5.00    0.17
  -5  -4  -2    3.94    0.19
  -5  -4  -2    3.57    0.18
   5   4   2    3.99    0.16
   5   4   2    3.84    0.20
   5   4   2    3.97    0.16
  -6  -4  -2    0.91    0.11
  -6  -4  -2    0.83    0.11
   6   4   2    0.81    0.12
   6   4   2    0.83    0.08
   6   4   2    0.88    0.09
  -7  -4  -2    0.24    0.07
   7   4   2    0.07    0.05
   7   4   2    0.17    0.08
  -9   5   2    0.19    0.03
  -8   5   2    0.81    0.05
  -7   5   2    0.14    0.02
   6  -5  -2    0.09    0.04
  -6   5   2   -0.01    0.03
  -6   5   2    0.02    0.02
   5  -5  -2    6.23    0.22
  -5   5   2    6.11    0.16
  -5   5   2    6.25    0.22
   4  -5  -2    2.33    0.12
  -4   5   2    2.53    0.12
  -4   5   2    2.24    0.09
  -4   5   2    2.46    0.10
   3  -5  -2    0.98    0.05
   3  -5  -2    0.98    0.08
  -3   5   2    1.11    0.06
  -3   5   2    0.93    0.06
  -3   5   2    1.02    0.06
   2  -5  -2    0.17    0.03
   2  -5  -2    0.09    0.03
  -2   5   2    0.10    0.02
  -2   5   2    0.09    0.03
  -2   5   2    0.11    0.03
   1  -5  -2   19.64    0.43
   1  -5  -2   19.24    0.52
   1  -5  -2   19.17    0.44
   1  -5  -2   20.19    0.46
  -1   5   2   19.40    0.50
  -1   5   2   19.92    0.45
  -1   5   2   19.27    0.46
   0  -5  -2    3.65    0.16
   0  -5  -2    3.21    0.11
   0  -5  -2    3.25    0.13
   0  -5  -2    3.30    0.12
   0   5   2    3.25    0.13
   0   5   2    3.34    0.13
   0   5   2    3.29    0.15
   0   5   2    3.34    0.13
   0   5   2    3.25    0.11
  -1  -5  -2    6.57    0.19
  -1  -5  -2    6.66    0.24
  -1  -5  -2    6.42    0.20
   1   5   2    6.32    0.22
   1   5   2    6.85    0.19
   1   5   2    6.69    0.19
   1   5   2    6.80    0.25
  -2  -5  -2    3.18    0.13
  -2  -5  -2    3.11    0.17
  -2  -5  -2    2.99    0.10
   2   5   2    2.92    0.16
   2   5   2    3.11    0.12
   2   5   2    3.12    0.15
   2   5   2    3.34    0.13
  -3  -5  -2   11.62    0.37
  -3  -5  -2   11.16    0.30
   3   5   2   11.30    0.30
   3   5   2   10.99    0.30
   3   5   2   10.83    0.38
   3   5   2   10.88    0.35
  -4  -5  -2    3.32    0.18
  -4  -5  -2    3.48    0.12
  -4  -5  -2    3.23    0.17
   4   5   2    3.41    0.19
   4   5   2    3.36    0.15
   4   5   2    3.09    0.14
  -5  -5  -2    1.66    0.13
  -5  -5  -2    1.94    0.14
   5   5   2    1.51    0.11
   5   5   2    1.45    0.10
   5   5   2    1.43    0.15
  -6  -5  -2    0.13    0.07
  -6  -5  -2    0.09    0.06
   6   5   2    0.03    0.05
   6   5   2    0.11    0.05
   6   5   2    0.17    0.08
  -7  -5  -2    0.13    0.07
   7   5   2    0.15    0.08
   7   5   2    0.17    0.06
   7   5   2    0.28    0.07
 -10   6   2    0.01    0.02
  -9   6   2    0.28    0.04
  -8   6   2    0.01    0.02
  -7   6   2   -0.02    0.02
   6  -6  -2    2.37    0.14
  -6   6   2    2.35    0.09
  -6   6   2    2.48    0.14
   5  -6  -2    0.62    0.08
  -5   6   2    0.54    0.05
   4  -6  -2    1.29    0.10
   4  -6  -2    1.31    0.06
  -4   6   2    1.50    0.07
  -4   6   2    1.41    0.08
   3  -6  -2    2.09    0.09
   3  -6  -2    2.14    0.13
  -3   6   2    2.10    0.10
  -3   6   2    1.99    0.09
  -3   6   2    2.05    0.10
   2  -6  -2    3.59    0.12
   2  -6  -2    3.61    0.17
   2  -6  -2    3.56    0.12
  -2   6   2    3.45    0.13
  -2   6   2    3.53    0.14
  -2   6   2    3.42    0.14
   1  -6  -2   21.66    0.51
   1  -6  -2   20.95    0.58
   1  -6  -2   22.13    0.49
   1  -6  -2   20.77    0.48
  -1   6   2   21.45    0.50
  -1   6   2   21.54    0.52
  -1   6   2   21.43    0.56
   0  -6  -2    1.03    0.07
   0  -6  -2    1.11    0.08
   0  -6  -2    1.14    0.12
   0  -6  -2    1.44    0.08
   0   6   2    1.10    0.07
   0   6   2    1.01    0.08
   0   6   2    1.07    0.10
  -1  -6  -2    4.93    0.16
  -1  -6  -2    4.80    0.18
  -1  -6  -2    4.76    0.22
   1   6   2    4.95    0.22
   1   6   2    4.69    0.16
   1   6   2    4.76    0.19
  -2  -6  -2    1.24    0.09
  -2  -6  -2    1.09    0.12
   2   6   2    1.35    0.12
   2   6   2    1.06    0.08
   2   6   2    1.23    0.09
   2   6   2    1.26    0.13
  -3  -6  -2    1.15    0.13
  -3  -6  -2    0.97    0.08
   3   6   2    1.15    0.09
   3   6   2    1.01    0.09
   3   6   2    1.29    0.13
  -4  -6  -2    0.04    0.03
  -4  -6  -2   -0.03    0.04
   4   6   2    0.05    0.04
   4   6   2    0.04    0.05
   4   6   2    0.04    0.04
   5   6   2    0.74    0.12
   5   6   2    1.03    0.10
   5   6   2    1.06    0.11
   6   6   2   -0.07    0.04
   6   6   2    0.03    0.05
   6   6   2    0.06    0.07
 -10   7   2    0.02    0.03
  -9   7   2    0.02    0.03
  -8   7   2   -0.01    0.03
  -7   7   2    0.39    0.05
   6  -7  -2    2.70    0.16
  -6   7   2    2.64    0.11
   5  -7  -2    0.06    0.02
   5  -7  -2    0.03    0.04
  -5   7   2    0.11    0.04
  -5   7   2    0.01    0.03
   4  -7  -2    0.04    0.02
   4  -7  -2    0.09    0.04
  -4   7   2    0.08    0.03
  -4   7   2    0.11    0.04
   3  -7  -2    8.76    0.24
   3  -7  -2    9.14    0.32
   3  -7  -2    9.28    0.24
  -3   7   2    8.95    0.27
  -3   7   2    9.31    0.26
   2  -7  -2    2.76    0.16
   2  -7  -2    2.34    0.11
   2  -7  -2    2.44    0.11
  -2   7   2    2.93    0.14
  -2   7   2    2.67    0.13
   1  -7  -2    1.74    0.10
   1  -7  -2    1.70    0.10
   1  -7  -2    1.75    0.13
  -1   7   2    1.79    0.11
  -1   7   2    1.89    0.11
   0  -7  -2    2.78    0.13
   0  -7  -2    3.09    0.18
   0  -7  -2    3.02    0.14
   0  -7  -2    3.05    0.13
   0   7   2    2.99    0.16
   0   7   2    2.80    0.11
  -1  -7  -2    0.06    0.04
  -1  -7  -2    0.13    0.04
  -1  -7  -2    0.08    0.05
   1   7   2    0.02    0.04
   1   7   2    0.10    0.04
   1   7   2    0.02    0.04
  -2  -7  -2    0.78    0.08
  -2  -7  -2    0.65    0.11
   2   7   2    0.63    0.07
   2   7   2    0.71    0.10
  -3  -7  -2    0.70    0.08
  -3  -7  -2    0.68    0.11
   3   7   2    0.84    0.11
   3   7   2    0.82    0.09
  -4  -7  -2    0.00    0.03
  -4  -7  -2   -0.02    0.05
   4   7   2   -0.07    0.04
   4   7   2   -0.07    0.05
   5   7   2    0.18    0.07
 -10   8   2    0.00    0.03
  -9   8   2    0.04    0.03
  -8   8   2    0.29    0.05
  -7   8   2    1.08    0.08
   6  -8  -2   -0.04    0.04
   6  -8  -2   -0.04    0.02
  -6   8   2    0.00    0.03
  -6   8   2   -0.01    0.03
   5  -8  -2    0.08    0.05
   5  -8  -2    0.11    0.03
  -5   8   2    0.10    0.04
  -5   8   2    0.08    0.04
   4  -8  -2    0.42    0.08
   4  -8  -2    0.47    0.06
  -4   8   2    0.61    0.07
  -4   8   2    0.57    0.07
   3  -8  -2    0.21    0.05
   3  -8  -2    0.29    0.07
   3  -8  -2    0.24    0.05
  -3   8   2    0.32    0.06
  -3   8   2    0.34    0.06
   2  -8  -2    6.88    0.29
   2  -8  -2    7.05    0.22
   2  -8  -2    6.80    0.22
  -2   8   2    7.01    0.25
  -2   8   2    7.12    0.24
   1  -8  -2    0.26    0.07
   1  -8  -2    0.13    0.04
   1  -8  -2    0.21    0.05
   0  -8  -2    0.59    0.08
   0  -8  -2    0.58    0.07
   0  -8  -2    0.58    0.10
  -1  -8  -2    0.53    0.06
  -1  -8  -2    0.51    0.07
  -1  -8  -2    0.39    0.09
   1   8   2    0.51    0.06
  -2  -8  -2    0.10    0.04
  -2  -8  -2    0.19    0.07
   2   8   2    0.06    0.04
  -3  -8  -2    1.41    0.17
  -3  -8  -2    0.87    0.09
   3   8   2    1.08    0.13
   3   8   2    1.24    0.11
   4   8   2    0.02    0.06
   4   8   2    0.06    0.05
  -9   9   2    0.04    0.04
  -8   9   2    0.11    0.04
  -8   9   2    0.06    0.04
   7  -9  -2    0.19    0.04
  -7   9   2    0.10    0.04
  -7   9   2    0.14    0.05
   6  -9  -2    0.04    0.03
   6  -9  -2    0.05    0.05
  -6   9   2    0.03    0.04
  -6   9   2    0.07    0.04
   5  -9  -2    0.14    0.04
   5  -9  -2    0.21    0.07
  -5   9   2    0.06    0.04
  -5   9   2    0.12    0.05
   4  -9  -2    3.70    0.21
   4  -9  -2    3.81    0.15
  -4   9   2    3.73    0.17
  -4   9   2    3.40    0.17
   3  -9  -2    0.14    0.04
   3  -9  -2    0.13    0.05
   3  -9  -2    0.17    0.07
  -3   9   2    0.17    0.05
  -3   9   2    0.15    0.06
   2  -9  -2    0.56    0.10
   2  -9  -2    0.45    0.07
   2  -9  -2    0.32    0.06
   1  -9  -2    0.99    0.13
   1  -9  -2    0.72    0.08
   0  -9  -2    0.20    0.07
   0  -9  -2    0.08    0.04
   0  -9  -2    0.08    0.05
  -1  -9  -2    0.74    0.13
  -1  -9  -2    0.64    0.09
  -2  -9  -2    0.34    0.07
  -2  -9  -2    0.24    0.08
  -9  10   2    0.15    0.05
  -9  10   2    0.08    0.05
   8 -10  -2    0.13    0.04
  -8  10   2    0.11    0.05
  -8  10   2    0.17    0.05
   7 -10  -2    0.09    0.04
  -7  10   2    0.12    0.05
  -7  10   2    0.07    0.05
   6 -10  -2    0.08    0.06
   6 -10  -2    0.05    0.04
  -6  10   2    0.16    0.05
  -6  10   2    0.09    0.05
   5 -10  -2    0.16    0.05
   5 -10  -2    0.18    0.07
  -5  10   2    0.16    0.06
  -5  10   2    0.17    0.06
   4 -10  -2    0.03    0.04
   4 -10  -2    0.13    0.05
   4 -10  -2    0.10    0.06
  -4  10   2    0.00    0.05
  -4  10   2    0.11    0.05
   3 -10  -2    1.72    0.18
   3 -10  -2    1.53    0.12
   3 -10  -2    1.75    0.12
   2 -10  -2    0.83    0.09
   2 -10  -2    0.85    0.13
   2 -10  -2    0.80    0.09
   1 -10  -2    0.14    0.07
   1 -10  -2    0.10    0.05
   0 -10  -2    0.56    0.12
   0 -10  -2    0.44    0.08
   0 -10  -2    0.64    0.08
  -1 -10  -2    0.11    0.07
  -1 -10  -2    0.16    0.05
   7 -11  -2    0.24    0.06
  -7  11   2    0.25    0.06
  -7  11   2    0.19    0.07
   6 -11  -2    0.14    0.05
   6 -11  -2    0.03    0.07
  -6  11   2    0.11    0.05
  -6  11   2    0.03    0.05
   5 -11  -2    0.40    0.10
   5 -11  -2    0.48    0.08
   5 -11  -2    0.42    0.07
  -5  11   2    0.48    0.09
  -5  11   2    0.65    0.10
   4 -11  -2    0.88    0.10
   4 -11  -2    0.84    0.10
   4 -11  -2    0.61    0.13
   3 -11  -2    0.10    0.05
   3 -11  -2    0.14    0.06
   3 -11  -2    0.11    0.08
   2 -11  -2    0.01    0.05
   2 -11  -2    0.05    0.07
   1 -11  -2    0.23    0.06
   1 -11   3    0.02    0.05
   1 -11   3   -0.05    0.04
   2 -11   3    0.43    0.11
   2 -11   3    0.50    0.08
   3 -11   3    0.01    0.06
   3 -11   3    0.09    0.05
   3 -11   3    0.03    0.05
   4 -11   3    0.02    0.06
   4 -11   3   -0.01    0.04
   4 -11   3   -0.04    0.04
  -5  11  -3   -0.03    0.04
  -5  11  -3    0.05    0.06
   5 -11   3    0.07    0.06
   5 -11   3    0.07    0.05
  -6  11  -3   -0.02    0.04
  -6  11  -3    0.00    0.04
   6 -11   3    0.09    0.05
  -7  11  -3    0.15    0.06
  -7  11  -3    0.16    0.06
   7 -11   3    0.14    0.05
  -1 -10   3    0.01    0.04
  -1 -10   3    0.02    0.06
   0 -10   3    0.07    0.05
   0 -10   3    0.02    0.05
   0 -10   3    0.02    0.04
   1 -10   3    0.16    0.06
   1 -10   3    0.11    0.07
   1 -10   3    0.19    0.06
   2 -10   3    0.46    0.11
   2 -10   3    0.47    0.07
   3 -10   3    1.25    0.15
   3 -10   3    1.45    0.11
   3 -10   3    1.57    0.12
  -4  10  -3    0.13    0.06
  -4  10  -3    0.10    0.05
   4 -10   3    0.03    0.05
   4 -10   3    0.05    0.04
   4 -10   3    0.03    0.05
  -5  10  -3    0.09    0.05
  -5  10  -3    0.06    0.05
   5 -10   3    0.11    0.05
  -6  10  -3    0.24    0.06
  -6  10  -3    0.23    0.06
   6 -10   3    0.27    0.05
  -7  10  -3    0.12    0.05
  -7  10  -3    0.12    0.05
   7 -10   3    0.25    0.05
  -8  10  -3   -0.01    0.04
   8 -10   3    0.02    0.03
   3   9  -3    0.02    0.05
  -3  -9   3   -0.01    0.03
  -3  -9   3   -0.01    0.05
   2   9  -3    0.13    0.05
  -2  -9   3    0.29    0.09
  -2  -9   3    0.13    0.05
  -1  -9   3    1.30    0.16
  -1  -9   3    1.05    0.11
   0  -9   3    0.30    0.07
   0  -9   3    0.29    0.06
   0  -9   3    0.19    0.07
   1  -9   3    3.71    0.22
   1  -9   3    3.33    0.17
   1  -9   3    3.53    0.16
   2  -9   3    1.47    0.10
   2  -9   3    1.30    0.15
   2  -9   3    1.55    0.11
  -3   9  -3   -0.01    0.04
  -3   9  -3   -0.02    0.04
   3  -9   3    0.01    0.05
   3  -9   3   -0.01    0.03
   3  -9   3   -0.02    0.03
  -4   9  -3   -0.01    0.04
  -4   9  -3   -0.02    0.04
   4  -9   3    0.01    0.04
   4  -9   3   -0.04    0.04
   4  -9   3   -0.04    0.02
  -5   9  -3    0.96    0.10
  -5   9  -3    0.98    0.10
   5  -9   3    1.19    0.08
  -6   9  -3    0.39    0.07
   6  -9   3    0.24    0.05
  -7   9  -3   -0.02    0.04
   7  -9   3    0.01    0.03
  -8   9  -3    0.06    0.05
   8  -9   3    0.01    0.03
  -9   9  -3    0.00    0.04
   4   8  -3    0.25    0.06
  -4  -8   3    0.25    0.08
   3   8  -3    2.69    0.14
  -3  -8   3    2.21    0.12
  -3  -8   3    2.67    0.19
   2   8  -3    0.04    0.04
  -2  -8   3    0.14    0.05
  -2  -8   3    0.09    0.06
   1   8  -3    0.38    0.06
  -1  -8   3    0.37    0.09
  -1  -8   3    0.34    0.06
   0  -8   3    1.93    0.11
   0  -8   3    1.87    0.12
   0  -8   3    1.88    0.15
   1  -8   3    1.48    0.10
   1  -8   3    1.28    0.14
   1  -8   3    1.51    0.10
   1  -8   3    1.18    0.11
  -2   8  -3    0.42    0.07
   2  -8   3    0.30    0.07
   2  -8   3    0.41    0.06
   2  -8   3    0.31    0.05
  -3   8  -3    0.13    0.05
  -3   8  -3    0.09    0.05
   3  -8   3    0.09    0.05
   3  -8   3    0.19    0.04
   3  -8   3    0.10    0.04
  -4   8  -3    0.22    0.05
  -4   8  -3    0.26    0.05
   4  -8   3    0.22    0.04
   4  -8   3    0.29    0.07
  -5   8  -3    0.44    0.07
   5  -8   3    0.57    0.06
  -6   8  -3    0.19    0.05
   6  -8   3    0.21    0.04
  -7   8  -3    0.09    0.04
   7  -8   3    0.06    0.03
  -8   8  -3    0.13    0.05
  -9   8  -3    0.17    0.06
 -10   8  -3    0.12    0.05
   5   7  -3    0.68    0.11
   5   7  -3    0.42    0.08
   5   7  -3    0.63    0.09
  -5  -7   3    0.76    0.13
   4   7  -3    0.17    0.07
   4   7  -3    0.17    0.06
   4   7  -3    0.29    0.06
  -4  -7   3    0.16    0.07
   3   7  -3    0.05    0.05
   3   7  -3    0.04    0.04
  -3  -7   3    0.05    0.05
  -3  -7   3    0.03    0.03
   2   7  -3   -0.02    0.03
  -2  -7   3    0.17    0.06
  -2  -7   3   -0.04    0.02
   1   7  -3    0.46    0.06
  -1  -7   3    0.52    0.07
  -1  -7   3    0.45    0.09
  -1  -7   3    0.44    0.05
   0   7  -3    1.47    0.08
   0  -7   3    1.52    0.12
   0  -7   3    1.41    0.09
   0  -7   3    1.37    0.10
   1  -7   3    1.43    0.10
   1  -7   3    1.18    0.08
   1  -7   3    1.17    0.08
   1  -7   3    1.53    0.12
  -2   7  -3    0.04    0.03
  -2   7  -3    0.11    0.04
   2  -7   3    0.14    0.05
   2  -7   3    0.08    0.03
   2  -7   3    0.03    0.03
  -3   7  -3    0.00    0.03
  -3   7  -3    0.02    0.03
   3  -7   3    0.03    0.02
   3  -7   3    0.04    0.03
   3  -7   3    0.11    0.05
  -4   7  -3    1.90    0.11
   4  -7   3    1.67    0.12
   4  -7   3    1.89    0.09
  -5   7  -3    0.24    0.05
   5  -7   3    0.15    0.03
  -6   7  -3    1.51    0.10
   6  -7   3    1.45    0.08
  -7   7  -3    0.55    0.07
  -8   7  -3    0.34    0.06
  -9   7  -3    0.44    0.07
 -10   7  -3    0.05    0.04
   6   6  -3   -0.03    0.04
   6   6  -3   -0.04    0.04
   6   6  -3    0.02    0.06
  -6  -6   3    0.00    0.05
   5   6  -3    0.31    0.08
   5   6  -3    0.45    0.07
   5   6  -3    0.53    0.07
  -5  -6   3    0.50    0.10
   4   6  -3    0.52    0.07
   4   6  -3    0.59    0.09
   4   6  -3    0.63    0.08
  -4  -6   3    0.60    0.05
  -4  -6   3    0.72    0.11
   3   6  -3   -0.04    0.02
   3   6  -3   -0.02    0.03
   3   6  -3   -0.01    0.03
   3   6  -3   -0.01    0.03
  -3  -6   3   -0.03    0.02
  -3  -6   3    0.04    0.04
   2   6  -3    0.06    0.04
   2   6  -3    0.04    0.03
   2   6  -3    0.14    0.05
  -2  -6   3    0.15    0.04
  -2  -6   3    0.26    0.07
   1   6  -3   11.47    0.31
   1   6  -3   12.12    0.37
  -1  -6   3   12.19    0.30
  -1  -6   3   12.47    0.39
  -1  -6   3   11.50    0.32
   0   6  -3    1.65    0.08
   0   6  -3    1.82    0.10
   0  -6   3    1.56    0.09
   0  -6   3    1.81    0.12
   0  -6   3    1.61    0.09
   0  -6   3    1.48    0.09
  -1   6  -3    3.21    0.10
  -1   6  -3    3.45    0.14
  -1   6  -3    3.20    0.13
   1  -6   3    3.33    0.12
   1  -6   3    3.31    0.14
   1  -6   3    3.41    0.16
   1  -6   3    3.09    0.12
  -2   6  -3    0.06    0.03
  -2   6  -3    0.12    0.04
   2  -6   3    0.10    0.03
   2  -6   3    0.13    0.03
   2  -6   3    0.11    0.04
  -3   6  -3   -0.03    0.02
   3  -6   3    0.38    0.06
   3  -6   3    0.04    0.03
   3  -6   3   -0.04    0.02
  -4   6  -3    3.33    0.14
   4  -6   3    3.29    0.11
   4  -6   3    3.43    0.15
  -5   6  -3    0.61    0.07
   5  -6   3    0.60    0.05
  -6   6  -3    0.43    0.06
  -7   6  -3   -0.03    0.03
  -8   6  -3    0.08    0.04
  -9   6  -3    0.11    0.04
 -10   6  -3    0.14    0.04
   7   5  -3    0.00    0.04
   7   5  -3    0.12    0.07
  -7  -5   3    0.10    0.06
   6   5  -3    0.63    0.08
   6   5  -3    0.55    0.08
   6   5  -3    0.67    0.11
  -6  -5   3    0.51    0.10
  -6  -5   3    0.47    0.09
   5   5  -3    0.23    0.07
   5   5  -3    0.30    0.06
   5   5  -3    0.24    0.05
  -5  -5   3    0.40    0.08
  -5  -5   3    0.24    0.06
   4   5  -3    0.20    0.06
   4   5  -3    0.16    0.05
   4   5  -3    0.16    0.04
  -4  -5   3    0.18    0.06
  -4  -5   3    0.17    0.05
  -4  -5   3    0.14    0.02
   3   5  -3    2.03    0.13
   3   5  -3    2.26    0.11
   3   5  -3    2.42    0.15
   3   5  -3    2.32    0.11
  -3  -5   3    2.41    0.15
  -3  -5   3    2.09    0.12
  -3  -5   3    2.26    0.10
   2   5  -3    4.37    0.19
   2   5  -3    4.46    0.15
   2   5  -3    4.40    0.15
   2   5  -3    4.73    0.18
  -2  -5   3    4.55    0.20
  -2  -5   3    4.62    0.18
  -2  -5   3    4.19    0.15
   1   5  -3    7.33    0.22
   1   5  -3    7.14    0.20
   1   5  -3    7.20    0.24
  -1  -5   3    6.78    0.25
  -1  -5   3    7.82    0.22
  -1  -5   3    7.24    0.19
  -1  -5   3    6.91    0.23
   0   5  -3    0.42    0.04
   0   5  -3    0.49    0.06
   0   5  -3    0.47    0.05
   0   5  -3    0.39    0.05
   0  -5   3    0.51    0.06
   0  -5   3    0.40    0.04
   0  -5   3    0.38    0.04
   0  -5   3    0.41    0.06
  -1   5  -3    0.38    0.05
  -1   5  -3    0.44    0.05
  -1   5  -3    0.47    0.05
   1  -5   3    0.38    0.05
   1  -5   3    0.48    0.06
   1  -5   3    0.33    0.04
   1  -5   3    0.35    0.04
  -2   5  -3    0.19    0.03
   2  -5   3    0.15    0.04
   2  -5   3    0.14    0.03
   2  -5   3    0.09    0.02
  -3   5  -3    0.33    0.04
   3  -5   3    0.23    0.03
   3  -5   3    0.34    0.05
  -4   5  -3    5.34    0.17
   4  -5   3    5.43    0.14
   4  -5   3    5.30    0.18
  -5   5  -3    8.22    0.23
  -6   5  -3    0.70    0.06
  -7   5  -3    1.07    0.07
  -8   5  -3    0.35    0.05
  -9   5  -3    0.01    0.03
 -10   5  -3    0.07    0.04
   8   4  -3    0.10    0.05
   8   4  -3    0.05    0.06
  -8  -4   3    0.09    0.06
   7   4  -3    0.08    0.04
   7   4  -3    0.10    0.07
  -7  -4   3    0.27    0.07
   6   4  -3    0.33    0.05
   6   4  -3    0.20    0.07
  -6  -4   3    0.24    0.06
  -6  -4   3    0.28    0.07
   5   4  -3   -0.03    0.04
   5   4  -3    0.08    0.03
  -5  -4   3    0.01    0.04
  -5  -4   3    0.04    0.04
   4   4  -3    0.19    0.04
   4   4  -3    0.17    0.05
   4   4  -3    0.10    0.04
   4   4  -3    0.13    0.05
  -4  -4   3    0.09    0.04
  -4  -4   3    0.22    0.06
   3   4  -3    1.08    0.09
   3   4  -3    1.21    0.07
   3   4  -3    1.07    0.07
   3   4  -3    1.07    0.09
  -3  -4   3    1.10    0.08
  -3  -4   3    1.00    0.06
  -3  -4   3    1.01    0.09
   2   4  -3    1.62    0.09
   2   4  -3    1.39    0.07
   2   4  -3    1.36    0.09
   2   4  -3    1.52    0.08
  -2  -4   3    1.39    0.10
  -2  -4   3    1.49    0.07
  -2  -4   3    1.38    0.08
   1   4  -3    2.93    0.10
   1   4  -3    2.94    0.13
  -1  -4   3    2.76    0.09
  -1  -4   3    2.99    0.12
  -1  -4   3    2.95    0.11
  -1  -4   3    2.65    0.13
  -1  -4   3    3.16    0.12
   0   4  -3   22.92    0.54
   0   4  -3   22.21    0.49
   0  -4   3   22.11    0.48
   0  -4   3   22.11    0.50
   0  -4   3   23.75    0.49
   0  -4   3   22.37    0.57
  -1   4  -3   16.96    0.39
  -1   4  -3   17.09    0.40
   1  -4   3   16.53    0.39
   1  -4   3   17.07    0.37
   1  -4   3   16.40    0.43
  -2   4  -3   44.28    0.92
   2  -4   3   44.35    0.89
   2  -4   3   43.93    1.01
  -3   4  -3   17.85    0.41
   3  -4   3   18.22    0.44
   3  -4   3   17.97    0.37
  -4   4  -3    0.37    0.04
   4  -4   3    0.32    0.04
   4  -4   3    0.31    0.02
  -5   4  -3    0.04    0.02
  -6   4  -3    0.73    0.05
  -7   4  -3    0.01    0.02
  -8   4  -3    0.11    0.03
  -9   4  -3   -0.01    0.03
 -10   4  -3    0.24    0.05
   8   3  -3    0.05    0.04
   8   3  -3   -0.02    0.06
  -8  -3   3    0.03    0.05
   7   3  -3    0.59    0.07
   7   3  -3    0.52    0.10
  -7  -3   3    0.66    0.09
   6   3  -3    0.44    0.08
   6   3  -3    0.49    0.06
  -6  -3   3    0.59    0.08
  -6  -3   3    0.44    0.08
   5   3  -3    1.16    0.12
   5   3  -3    1.23    0.11
   5   3  -3    1.26    0.07
  -5  -3   3    1.18    0.12
  -5  -3   3    1.24    0.09
   4   3  -3    1.16    0.10
   4   3  -3    1.21    0.07
   4   3  -3    1.13    0.09
  -4  -3   3    1.17    0.10
  -4  -3   3    1.23    0.08
   3   3  -3    1.19    0.09
   3   3  -3    1.12    0.06
   3   3  -3    1.32    0.07
   3   3  -3    1.28    0.09
  -3  -3   3    1.24    0.09
  -3  -3   3    1.29    0.08
  -3  -3   3    1.26    0.05
   2   3  -3   22.79    0.53
   2   3  -3   24.02    0.50
   2   3  -3   23.03    0.59
  -2  -3   3   23.58    0.59
  -2  -3   3   23.48    0.55
  -2  -3   3   23.64    0.51
  -2  -3   3   22.49    0.50
  -2  -3   3   23.45    0.53
   1   3  -3   78.80    1.74
   1   3  -3   80.57    1.54
  -1  -3   3   78.60    1.75
  -1  -3   3   77.53    1.74
  -1  -3   3   76.70    1.58
   0   3  -3   34.92    0.77
   0  -3   3   33.67    0.71
   0  -3   3   33.71    0.79
  -1   3  -3   48.73    1.05
  -1   3  -3   48.67    1.05
   1  -3   3   47.53    1.05
   1  -3   3   48.97    0.96
   1  -3   3   48.62    1.09
  -2   3  -3    4.61    0.13
   2  -3   3    4.82    0.14
   2  -3   3    4.84    0.12
  -3   3  -3   12.18    0.29
   3  -3   3   12.53    0.28
   3  -3   3   12.64    0.28
  -4   3  -3    6.99    0.18
   4  -3   3    7.06    0.19
  -5   3  -3    0.11    0.03
  -6   3  -3    0.18    0.03
  -7   3  -3    0.24    0.04
  -8   3  -3    0.08    0.03
  -9   3  -3    0.08    0.04
 -10   3  -3    0.47    0.07
   9   2  -3   -0.05    0.06
   9   2  -3    0.01    0.03
  -9  -2   3    0.02    0.05
   8   2  -3    0.66    0.11
   8   2  -3    0.52    0.06
  -8  -2   3    0.61    0.09
   7   2  -3    0.18    0.04
   7   2  -3    0.19    0.06
  -7  -2   3    0.19    0.05
   6   2  -3    3.06    0.11
   6   2  -3    2.72    0.17
   6   2  -3    3.20    0.17
  -6  -2   3    2.72    0.13
  -6  -2   3    3.14    0.17
   5   2  -3    0.00    0.02
   5   2  -3    0.05    0.04
   5   2  -3   -0.01    0.03
  -5  -2   3    0.01    0.03
  -5  -2   3   -0.01    0.03
   4   2  -3   25.85    0.61
   4   2  -3   25.88    0.53
   4   2  -3   25.21    0.67
  -4  -2   3   25.86    0.56
  -4  -2   3   25.42    0.65
  -4  -2   3   26.34    0.58
   3   2  -3   22.17    0.52
   3   2  -3   22.89    0.46
   3   2  -3   21.58    0.57
  -3  -2   3   22.64    0.56
  -3  -2   3   22.25    0.48
  -3  -2   3   21.81    0.50
   2   2  -3   12.09    0.26
   2   2  -3   12.65    0.33
  -2  -2   3   12.34    0.27
  -2  -2   3   12.09    0.30
  -2  -2   3   11.56    0.29
  -2  -2   3   11.73    0.28
  -2  -2   3   11.76    0.32
   1   2  -3    8.68    0.23
  -1  -2   3    8.63    0.23
  -1  -2   3    7.07    0.21
  -1  -2   3    8.82    0.23
  -1  -2   3    8.65    0.20
   0   2  -3    0.35    0.03
   0   2  -3    0.33    0.03
   0  -2   3    0.33    0.03
   0  -2   3    0.32    0.02
   0  -2   3    0.31    0.02
   0  -2   3    0.35    0.03
  -1   2  -3   70.29    1.53
  -1   2  -3   72.08    1.54
   1  -2   3   71.32    1.54
  -2   2  -3    1.51    0.05
   2  -2   3    1.56    0.05
   2  -2   3    1.58    0.05
  -3   2  -3   27.13    0.58
   3  -2   3   27.94    0.62
  -4   2  -3    0.15    0.02
   4  -2   3    0.14    0.03
  -5   2  -3    0.24    0.03
   5  -2   3    0.23    0.04
   5  -2   3    0.23    0.04
  -6   2  -3    0.24    0.04
   6  -2   3    0.21    0.05
   6  -2   3    0.24    0.05
  -7   2  -3    0.33    0.05
  -8   2  -3    4.79    0.17
  -9   2  -3    0.05    0.04
 -10   2  -3    1.41    0.11
   9   1  -3    0.08    0.07
  -9  -1   3    0.16    0.05
   8   1  -3    0.31    0.09
  -8  -1   3    0.37    0.06
   7   1  -3    0.11    0.06
  -7  -1   3    0.14    0.04
   6   1  -3    0.14    0.05
   6   1  -3    0.16    0.05
  -6  -1   3    0.11    0.04
   5   1  -3    2.69    0.14
   5   1  -3    2.93    0.15
  -5  -1   3    2.60    0.11
  -5  -1   3    2.73    0.10
  -5  -1   3    2.83    0.14
   4   1  -3    0.01    0.02
   4   1  -3   -0.01    0.02
  -4  -1   3    0.02    0.02
  -4  -1   3   -0.02    0.01
  -4  -1   3    0.04    0.02
  -4  -1   3   -0.01    0.02
   3   1  -3   11.58    0.32
  -3  -1   3   11.15    0.32
  -3  -1   3   11.58    0.26
  -3  -1   3   11.19    0.31
  -3  -1   3   11.38    0.27
   2   1  -3   37.36    0.86
  -2  -1   3   37.62    0.85
  -2  -1   3   36.46    0.85
   1   1  -3  117.34    2.54
  -1  -1   3  117.12    2.54
   0   1  -3   65.04    1.57
   0  -1   3   78.35    1.57
   0  -1   3   74.99    1.61
  -1   1  -3   10.12    0.23
   1  -1   3   10.12    0.23
   1  -1   3    9.82    0.25
   2  -1   3    4.37    0.13
  -3   1  -3    1.52    0.06
   3  -1   3    1.62    0.07
  -4   1  -3    1.05    0.06
   4  -1   3    0.97    0.07
  -5   1  -3    1.03    0.06
   5  -1   3    1.11    0.08
   5  -1   3    1.12    0.08
  -6   1  -3   28.50    0.63
   6  -1   3   28.13    0.73
   6  -1   3   27.73    0.67
  -7   1  -3    0.01    0.03
   7  -1   3   -0.03    0.04
   7  -1   3    0.02    0.04
  -8   1  -3    3.68    0.16
   8  -1   3    3.78    0.19
  -9   1  -3    0.15    0.05
   9  -1   3    0.09    0.06
 -10   1  -3    0.11    0.05
  10   0  -3    0.04    0.06
 -10   0   3   -0.01    0.04
   9   0  -3   -0.05    0.05
  -9   0   3    0.07    0.04
   8   0  -3   -0.01    0.04
  -8   0   3    0.02    0.03
   7   0  -3    1.59    0.13
   7   0  -3    1.54    0.12
  -7   0   3    1.53    0.08
   6   0  -3    1.43    0.11
   6   0  -3    1.77    0.11
  -6   0   3    1.69    0.07
  -6   0   3    1.63    0.08
  -6   0   3    1.63    0.11
   5   0  -3    0.07    0.03
   5   0  -3    0.09    0.04
  -5   0   3    0.12    0.02
  -5   0   3    0.07    0.03
  -5   0   3    0.09    0.03
  -5   0   3    0.08    0.02
   4   0  -3   10.40    0.28
   4   0  -3   10.18    0.30
  -4   0   3    9.98    0.29
  -4   0   3   10.31    0.30
  -4   0   3   10.09    0.23
  -4   0   3   10.44    0.22
   3   0  -3    1.87    0.09
  -3   0   3    1.84    0.08
  -3   0   3    1.81    0.06
  -3   0   3    1.72    0.09
   2   0  -3   55.66    1.24
  -2   0   3   54.51    1.23
  -2   0   3   56.59    1.24
  -1   0   3   -0.02    0.01
   0   0  -3   16.95    0.38
   0   0   3   17.09    0.39
   0   0   3   16.52    0.39
   1   0   3   19.63    0.46
   1   0   3   20.30    0.46
  -2   0  -3   41.28    0.83
   2   0   3   42.18    0.95
   2   0   3   42.52    0.94
  -3   0  -3    3.19    0.10
   3   0   3    3.25    0.13
   3   0   3    3.22    0.10
   3   0   3    3.20    0.08
  -4   0  -3    8.64    0.23
   4   0   3    8.96    0.25
   4   0   3    8.76    0.20
   4   0   3    9.05    0.28
  -5   0  -3    5.09    0.16
   5   0   3    4.87    0.19
   5   0   3    4.68    0.20
   5   0   3    5.14    0.13
  -6   0  -3    0.69    0.07
   6   0   3    0.63    0.08
   6   0   3    0.64    0.09
   6   0   3    0.73    0.05
  -7   0  -3    2.29    0.12
   7   0   3    2.19    0.15
   7   0   3    2.40    0.10
   7   0   3    2.05    0.14
  -8   0  -3    0.26    0.06
   8   0   3    0.18    0.06
   8   0   3    0.25    0.04
  -9   0  -3    0.18    0.06
   9   0   3    0.23    0.05
   9   0   3    0.19    0.07
  10  -1  -3   -0.04    0.05
 -10   1   3   -0.01    0.03
   9  -1  -3    0.12    0.06
  -9   1   3    0.09    0.04
   8  -1  -3    0.00    0.04
  -8   1   3    0.03    0.03
   7  -1  -3    0.31    0.06
   7  -1  -3    0.24    0.06
  -7   1   3    0.28    0.03
  -7   1   3    0.25    0.03
   6  -1  -3    3.75    0.16
   6  -1  -3    3.84    0.18
  -6   1   3    3.71    0.11
  -6   1   3    3.72    0.10
  -6   1   3    3.79    0.17
  -6   1   3    3.83    0.16
   5  -1  -3    0.48    0.06
   5  -1  -3    0.53    0.07
  -5   1   3    0.59    0.06
  -5   1   3    0.49    0.03
  -5   1   3    0.49    0.06
  -5   1   3    0.58    0.03
   4  -1  -3    9.60    0.28
  -4   1   3    9.80    0.27
  -4   1   3    9.47    0.20
  -4   1   3    9.67    0.28
   3  -1  -3   14.28    0.37
  -3   1   3   14.61    0.37
  -3   1   3   13.91    0.36
  -2   1   3   30.92    0.69
  -2   1   3   29.86    0.69
  -1   1   3   36.33    0.81
   0   1   3  111.60    2.42
  -1  -1  -3    8.72    0.20
  -2  -1  -3    9.51    0.22
  -2  -1  -3    9.68    0.23
   2   1   3    9.27    0.21
   2   1   3    9.55    0.27
  -3  -1  -3    9.06    0.24
  -3  -1  -3    9.45    0.20
  -3  -1  -3    8.91    0.24
  -3  -1  -3    9.27    0.24
   3   1   3    9.43    0.28
   3   1   3    9.04    0.21
   3   1   3    8.94    0.25
  -4  -1  -3    0.73    0.06
  -4  -1  -3    0.72    0.06
   4   1   3    0.89    0.09
   4   1   3    0.70    0.04
   4   1   3    0.85    0.08
  -5  -1  -3   23.81    0.55
   5   1   3   23.36    0.50
   5   1   3   23.59    0.59
   5   1   3   23.37    0.64
  -6  -1  -3    0.01    0.03
   6   1   3    0.07    0.04
   6   1   3    0.01    0.04
   6   1   3    0.02    0.02
  -7  -1  -3    0.44    0.07
   7   1   3    0.36    0.05
   7   1   3    0.30    0.07
  -8  -1  -3    0.04    0.05
   8   1   3    0.13    0.04
   8   1   3    0.07    0.06
  -9  -1  -3   -0.02    0.04
   9   1   3   -0.02    0.06
   9   1   3    0.02    0.03
  10  -2  -3    0.00    0.05
 -10   2   3    0.01    0.03
   9  -2  -3   -0.01    0.05
  -9   2   3    0.05    0.03
   8  -2  -3    0.12    0.05
   8  -2  -3    0.10    0.05
  -8   2   3    0.10    0.02
  -8   2   3    0.09    0.03
   7  -2  -3    0.35    0.07
   7  -2  -3    0.50    0.07
  -7   2   3    0.52    0.07
  -7   2   3    0.53    0.04
   6  -2  -3    0.59    0.07
   6  -2  -3    0.51    0.06
  -6   2   3    0.45    0.06
  -6   2   3    0.47    0.03
  -6   2   3    0.52    0.03
  -6   2   3    0.44    0.06
   5  -2  -3    7.10    0.23
  -5   2   3    6.86    0.22
  -5   2   3    7.20    0.23
   4  -2  -3    0.63    0.05
  -4   2   3    0.52    0.05
  -4   2   3    0.55    0.05
   3  -2  -3    0.48    0.04
  -3   2   3    0.43    0.04
  -3   2   3    0.49    0.04
   2  -2  -3    1.30    0.06
  -2   2   3    1.37    0.06
  -2   2   3    1.23    0.06
   1  -2  -3    0.05    0.02
  -1   2   3    0.03    0.01
  -1   2   3    0.06    0.02
   0  -2  -3  191.04    4.07
   0   2   3  190.63    4.15
   0   2   3  186.32    3.83
  -1  -2  -3   30.89    0.64
  -1  -2  -3   29.91    0.70
   1   2   3   30.19    0.62
   1   2   3   30.52    0.72
   1   2   3   30.64    0.64
  -2  -2  -3    0.31    0.04
  -2  -2  -3    0.38    0.04
  -2  -2  -3    0.35    0.04
   2   2   3    0.31    0.03
   2   2   3    0.29    0.04
   2   2   3    0.31    0.04
   2   2   3    0.30    0.05
  -3  -2  -3    9.85    0.28
  -3  -2  -3   10.37    0.27
  -3  -2  -3   10.37    0.27
  -3  -2  -3   10.01    0.24
   3   2   3   10.38    0.32
   3   2   3   10.17    0.29
   3   2   3   10.20    0.25
   3   2   3   10.10    0.24
  -4  -2  -3    1.53    0.09
  -4  -2  -3    1.63    0.09
   4   2   3    1.62    0.11
   4   2   3    1.60    0.11
   4   2   3    1.57    0.08
   4   2   3    1.77    0.08
  -5  -2  -3    2.09    0.11
  -5  -2  -3    1.95    0.11
   5   2   3    1.93    0.09
   5   2   3    1.83    0.13
   5   2   3    2.09    0.13
  -6  -2  -3    0.03    0.04
   6   2   3    0.04    0.03
   6   2   3    0.02    0.04
  -7  -2  -3    0.05    0.04
   7   2   3    0.05    0.03
   7   2   3    0.00    0.06
  -8  -2  -3   -0.04    0.04
   8   2   3   -0.02    0.06
   8   2   3    0.07    0.04
 -10   3   3    0.18    0.04
  -9   3   3    0.21    0.03
   8  -3  -3    0.08    0.04
  -8   3   3    0.01    0.02
   7  -3  -3    0.06    0.04
   7  -3  -3    0.06    0.04
  -7   3   3    0.07    0.04
   6  -3  -3    0.24    0.05
   6  -3  -3    0.23    0.05
  -6   3   3    0.26    0.05
  -6   3   3    0.28    0.05
   5  -3  -3    6.55    0.21
   5  -3  -3    6.26    0.21
  -5   3   3    6.16    0.21
  -5   3   3    6.36    0.21
   4  -3  -3    7.58    0.23
   4  -3  -3    7.44    0.23
  -4   3   3    7.83    0.16
  -4   3   3    7.77    0.23
  -4   3   3    7.75    0.23
   3  -3  -3    0.09    0.02
  -3   3   3    0.09    0.02
  -3   3   3    0.09    0.02
  -3   3   3    0.07    0.03
   2  -3  -3   68.08    1.51
  -2   3   3   67.96    1.51
  -2   3   3   67.78    1.50
  -2   3   3   68.56    1.36
   1  -3  -3    9.76    0.22
   1  -3  -3    9.84    0.27
  -1   3   3    9.56    0.26
   0  -3  -3    0.58    0.04
   0  -3  -3    0.59    0.04
   0  -3  -3    0.73    0.06
   0   3   3    0.65    0.05
  -1  -3  -3    9.34    0.27
  -1  -3  -3    9.53    0.22
  -1  -3  -3    9.39    0.24
   1   3   3    9.46    0.23
   1   3   3    9.64    0.29
   1   3   3    9.39    0.22
   1   3   3    9.38    0.24
   1   3   3    9.62    0.26
  -2  -3  -3    0.06    0.03
  -2  -3  -3    0.08    0.03
  -2  -3  -3    0.05    0.02
  -2  -3  -3    0.03    0.02
   2   3   3    0.08    0.02
   2   3   3    0.10    0.03
   2   3   3    0.10    0.03
   2   3   3    0.08    0.03
   2   3   3    0.07    0.02
  -3  -3  -3    0.71    0.07
  -3  -3  -3    0.77    0.05
  -3  -3  -3    0.82    0.08
  -3  -3  -3    0.89    0.08
   3   3   3    0.77    0.08
   3   3   3    0.77    0.09
   3   3   3    0.78    0.05
   3   3   3    0.77    0.06
  -4  -3  -3    0.51    0.07
  -4  -3  -3    0.60    0.07
  -4  -3  -3    0.51    0.04
  -4  -3  -3    0.53    0.07
   4   3   3    0.62    0.06
   4   3   3    0.56    0.08
   4   3   3    0.51    0.05
   4   3   3    0.50    0.08
  -5  -3  -3    1.75    0.12
  -5  -3  -3    1.74    0.11
   5   3   3    1.72    0.09
   5   3   3    1.58    0.12
   5   3   3    1.74    0.10
  -6  -3  -3    0.31    0.07
   6   3   3    0.38    0.06
   6   3   3    0.44    0.09
  -7  -3  -3    0.73    0.10
   7   3   3    0.59    0.11
   7   3   3    0.66    0.08
  -8  -3  -3    0.03    0.05
   8   3   3   -0.05    0.06
   8   3   3    0.02    0.04
  -7   4   3    0.11    0.03
   6  -4  -3   10.27    0.31
   6  -4  -3   10.17    0.31
  -6   4   3   10.10    0.30
  -6   4   3   10.08    0.31
   5  -4  -3    1.16    0.08
   5  -4  -3    1.01    0.08
  -5   4   3    1.17    0.07
  -5   4   3    1.06    0.04
  -5   4   3    1.07    0.08
   4  -4  -3   15.90    0.43
  -4   4   3   16.16    0.41
  -4   4   3   15.91    0.43
  -4   4   3   16.01    0.35
   3  -4  -3    0.12    0.03
  -3   4   3    0.11    0.02
  -3   4   3    0.13    0.03
  -3   4   3    0.13    0.03
  -3   4   3    0.14    0.02
   2  -4  -3    2.81    0.08
   2  -4  -3    2.78    0.12
  -2   4   3    2.71    0.09
  -2   4   3    2.62    0.11
  -2   4   3    2.57    0.09
   1  -4  -3   15.17    0.35
   1  -4  -3   15.04    0.33
   1  -4  -3   14.82    0.40
  -1   4   3   14.36    0.35
  -1   4   3   14.64    0.34
  -1   4   3   15.06    0.39
   0  -4  -3    0.01    0.01
   0  -4  -3    0.09    0.02
   0  -4  -3    0.02    0.02
   0  -4  -3    0.02    0.02
   0   4   3    0.03    0.02
   0   4   3    0.05    0.02
   0   4   3    0.03    0.02
   0   4   3    0.01    0.02
  -1  -4  -3   14.16    0.33
  -1  -4  -3   14.40    0.36
  -1  -4  -3   13.94    0.35
  -1  -4  -3   14.68    0.40
  -1  -4  -3   14.53    0.33
   1   4   3   14.14    0.33
   1   4   3   14.03    0.33
   1   4   3   14.43    0.35
   1   4   3   13.64    0.40
   1   4   3   14.25    0.37
  -2  -4  -3    2.80    0.09
  -2  -4  -3    2.88    0.14
  -2  -4  -3    2.69    0.11
  -2  -4  -3    3.07    0.13
   2   4   3    2.81    0.11
   2   4   3    3.18    0.12
   2   4   3    2.92    0.11
   2   4   3    2.78    0.15
   2   4   3    2.87    0.14
  -3  -4  -3   14.90    0.43
  -3  -4  -3   14.72    0.40
  -3  -4  -3   14.71    0.40
  -3  -4  -3   14.82    0.36
   3   4   3   14.95    0.42
   3   4   3   15.04    0.37
   3   4   3   14.71    0.36
   3   4   3   14.56    0.46
  -4  -4  -3    1.18    0.10
  -4  -4  -3    1.32    0.10
  -4  -4  -3    1.35    0.11
  -4  -4  -3    1.42    0.07
   4   4   3    1.36    0.12
   4   4   3    1.38    0.13
   4   4   3    1.26    0.09
   4   4   3    1.57    0.09
  -5  -4  -3   -0.03    0.04
  -5  -4  -3   -0.01    0.04
   5   4   3    0.08    0.04
   5   4   3    0.08    0.06
   5   4   3    0.01    0.03
  -6  -4  -3    0.00    0.04
   6   4   3    0.03    0.05
   6   4   3   -0.01    0.05
   6   4   3    0.09    0.04
  -7  -4  -3    0.75    0.11
   7   4   3    0.72    0.12
   7   4   3    0.82    0.09
   7   4   3    0.89    0.10
   7  -5  -3    0.18    0.05
  -7   5   3    0.19    0.03
  -7   5   3    0.20    0.05
   6  -5  -3    1.35    0.10
  -6   5   3    1.47    0.06
  -6   5   3    1.51    0.11
   5  -5  -3    1.61    0.11
  -5   5   3    1.60    0.11
  -5   5   3    1.50    0.09
  -5   5   3    1.62    0.07
   4  -5  -3    0.62    0.07
  -4   5   3    0.70    0.08
  -4   5   3    0.82    0.06
  -4   5   3    0.73    0.05
   3  -5  -3    1.99    0.11
   3  -5  -3    2.04    0.07
  -3   5   3    2.21    0.09
  -3   5   3    2.06    0.10
  -3   5   3    1.95    0.08
   2  -5  -3    1.20    0.06
   2  -5  -3    1.34    0.09
  -2   5   3    1.17    0.07
  -2   5   3    1.25    0.07
  -2   5   3    1.16    0.07
   1  -5  -3    7.09    0.21
   1  -5  -3    6.79    0.19
   1  -5  -3    7.00    0.24
   1  -5  -3    6.86    0.19
  -1   5   3    7.28    0.23
  -1   5   3    7.05    0.21
  -1   5   3    7.39    0.20
   0  -5  -3    7.18    0.25
   0  -5  -3    7.24    0.20
   0  -5  -3    7.11    0.21
   0  -5  -3    6.96    0.20
   0   5   3    7.40    0.22
   0   5   3    7.03    0.19
   0   5   3    7.27    0.25
   0   5   3    7.06    0.22
   0   5   3    7.29    0.21
  -1  -5  -3   17.07    0.48
  -1  -5  -3   16.71    0.39
  -1  -5  -3   17.27    0.42
   1   5   3   17.47    0.49
   1   5   3   16.52    0.39
   1   5   3   17.29    0.44
   1   5   3   16.97    0.40
  -2  -5  -3    3.24    0.13
  -2  -5  -3    3.24    0.17
  -2  -5  -3    3.21    0.11
   2   5   3    3.43    0.13
   2   5   3    3.01    0.13
   2   5   3    3.14    0.17
   2   5   3    3.15    0.15
  -3  -5  -3    0.06    0.03
  -3  -5  -3    0.09    0.05
   3   5   3    0.04    0.03
   3   5   3    0.00    0.05
   3   5   3    0.06    0.04
   3   5   3    0.04    0.05
  -4  -5  -3    1.08    0.07
   4   5   3    0.79    0.08
   4   5   3    0.85    0.11
   4   5   3    1.09    0.08
   5   5   3    1.57    0.11
   5   5   3    1.41    0.11
   5   5   3    1.28    0.14
   6   5   3    1.01    0.11
   6   5   3    1.07    0.14
   6   5   3    1.10    0.11
  -9   6   3    0.02    0.02
  -8   6   3   -0.01    0.02
   7  -6  -3    1.54    0.12
  -7   6   3    1.43    0.12
  -7   6   3    1.51    0.07
   6  -6  -3    0.11    0.04
  -6   6   3    0.06    0.02
  -6   6   3    0.15    0.05
   5  -6  -3    1.16    0.10
  -5   6   3    1.18    0.09
  -5   6   3    1.06    0.07
   4  -6  -3   -0.01    0.02
   4  -6  -3   -0.01    0.03
  -4   6   3    0.00    0.02
  -4   6   3   -0.02    0.02
   3  -6  -3    7.53    0.20
   3  -6  -3    8.02    0.28
  -3   6   3    7.69    0.22
  -3   6   3    7.66    0.21
  -3   6   3    7.72    0.24
   2  -6  -3    7.37    0.21
   2  -6  -3    7.57    0.21
   2  -6  -3    8.19    0.28
  -2   6   3    7.33    0.23
  -2   6   3    7.50    0.24
  -2   6   3    7.33    0.22
   1  -6  -3    0.01    0.02
   1  -6  -3   -0.01    0.03
   1  -6  -3    0.00    0.02
   1  -6  -3    0.01    0.02
  -1   6   3   -0.01    0.03
  -1   6   3   -0.01    0.02
  -1   6   3    0.01    0.03
   0  -6  -3    0.25    0.06
   0  -6  -3    0.28    0.04
   0  -6  -3    0.27    0.04
   0  -6  -3    0.29    0.05
   0   6   3    0.26    0.04
   0   6   3    0.21    0.05
  -1  -6  -3    0.42    0.06
  -1  -6  -3    0.44    0.05
  -1  -6  -3    0.63    0.09
   1   6   3    0.42    0.05
   1   6   3    0.35    0.07
   1   6   3    0.36    0.06
  -2  -6  -3    4.77    0.22
  -2  -6  -3    4.56    0.18
   2   6   3    4.53    0.23
   2   6   3    4.65    0.17
   2   6   3    4.47    0.20
   2   6   3    4.60    0.17
  -3  -6  -3   -0.02    0.02
  -3  -6  -3   -0.03    0.03
   3   6   3   -0.02    0.04
   3   6   3   -0.02    0.03
   3   6   3    0.01    0.03
  -4  -6  -3    0.05    0.03
   4   6   3    0.15    0.06
   4   6   3    0.03    0.04
   4   6   3   -0.04    0.04
   5   6   3    0.05    0.07
   5   6   3    0.03    0.05
   5   6   3    0.00    0.04
   6   6   3   -0.01    0.05
   6   6   3    0.00    0.04
   6   6   3    0.08    0.07
 -10   7   3    0.02    0.02
  -9   7   3    0.08    0.03
  -8   7   3    0.29    0.04
   7  -7  -3    0.02    0.04
  -7   7   3    0.06    0.05
  -7   7   3    0.07    0.03
   6  -7  -3    1.02    0.11
  -6   7   3    0.93    0.07
  -6   7   3    0.95    0.07
   5  -7  -3    0.74    0.10
   5  -7  -3    0.69    0.05
  -5   7   3    0.79    0.06
  -5   7   3    0.75    0.07
   4  -7  -3    3.38    0.12
   4  -7  -3    3.48    0.18
  -4   7   3    3.24    0.13
  -4   7   3    3.15    0.14
   3  -7  -3    1.42    0.12
   3  -7  -3    1.48    0.08
   3  -7  -3    1.51    0.08
  -3   7   3    1.48    0.10
  -3   7   3    1.50    0.09
   2  -7  -3    0.42    0.07
   2  -7  -3    0.51    0.06
   2  -7  -3    0.34    0.05
  -2   7   3    0.49    0.07
  -2   7   3    0.33    0.05
   1  -7  -3    2.51    0.12
   1  -7  -3    2.15    0.15
   1  -7  -3    2.29    0.11
  -1   7   3    2.43    0.14
   0  -7  -3    7.26    0.24
   0  -7  -3    7.45    0.22
   0  -7  -3    7.21    0.29
   0  -7  -3    7.43    0.23
   0   7   3    7.39    0.28
  -1  -7  -3    1.18    0.09
  -1  -7  -3    1.33    0.14
  -1  -7  -3    1.34    0.08
   1   7   3    1.43    0.12
   1   7   3    1.35    0.08
   1   7   3    1.22    0.11
  -2  -7  -3    1.80    0.15
  -2  -7  -3    1.85    0.11
   2   7   3    1.59    0.10
   2   7   3    1.31    0.13
  -3  -7  -3   -0.06    0.02
  -3  -7  -3   -0.04    0.04
   3   7   3   -0.01    0.05
   3   7   3    0.03    0.04
  -4  -7  -3    0.40    0.05
   4   7   3    0.19    0.08
   4   7   3    0.33    0.07
   5   7   3    0.01    0.06
   5   7   3    0.04    0.05
 -10   8   3    0.02    0.03
  -9   8   3   -0.03    0.03
  -8   8   3    0.22    0.05
   7  -8  -3    0.06    0.05
  -7   8   3    0.05    0.03
  -7   8   3    0.06    0.03
   6  -8  -3   -0.02    0.02
   6  -8  -3    0.01    0.04
  -6   8   3   -0.02    0.03
  -6   8   3    0.03    0.03
   5  -8  -3    0.74    0.06
   5  -8  -3    0.65    0.10
  -5   8   3    0.79    0.08
  -5   8   3    0.72    0.07
   4  -8  -3    0.23    0.07
   4  -8  -3    0.15    0.04
  -4   8   3    0.20    0.05
  -4   8   3    0.17    0.05
   3  -8  -3    5.79    0.19
   3  -8  -3    5.63    0.26
   3  -8  -3    6.01    0.20
  -3   8   3    5.51    0.20
  -3   8   3    5.64    0.21
   2  -8  -3    0.03    0.04
   2  -8  -3    0.04    0.04
   2  -8  -3    0.05    0.05
  -2   8   3    0.00    0.04
  -2   8   3    0.03    0.04
   1  -8  -3    3.33    0.20
   1  -8  -3    3.78    0.15
   1  -8  -3    3.51    0.15
   0  -8  -3    1.43    0.11
   0  -8  -3    1.34    0.15
   0  -8  -3    1.41    0.09
  -1  -8  -3    0.06    0.04
  -1  -8  -3    0.00    0.03
  -1  -8  -3   -0.03    0.04
   1   8   3    0.04    0.03
  -2  -8  -3    0.06    0.04
  -2  -8  -3    0.01    0.05
   2   8   3    0.13    0.05
   2   8   3    0.06    0.06
  -3  -8  -3    0.10    0.04
  -3  -8  -3    0.08    0.07
   3   8   3    0.06    0.06
   3   8   3    0.04    0.05
   4   8   3    0.12    0.07
   4   8   3   -0.02    0.05
 -10   9   3    0.03    0.04
  -9   9   3    0.02    0.03
  -9   9   3    0.05    0.04
  -8   9   3    0.03    0.03
  -8   9   3   -0.02    0.03
   7  -9  -3    0.02    0.05
   7  -9  -3    0.08    0.03
  -7   9   3    0.09    0.05
  -7   9   3    0.13    0.05
   6  -9  -3    0.08    0.06
   6  -9  -3    0.09    0.04
  -6   9   3    0.12    0.04
  -6   9   3    0.05    0.04
   5  -9  -3    2.51    0.12
   5  -9  -3    2.63    0.18
  -5   9   3    2.46    0.14
  -5   9   3    2.67    0.14
   4  -9  -3    0.32    0.05
   4  -9  -3    0.46    0.09
  -4   9   3    0.46    0.08
  -4   9   3    0.48    0.07
   3  -9  -3    0.90    0.09
   3  -9  -3    0.89    0.12
   3  -9  -3    0.90    0.09
  -3   9   3    0.76    0.09
  -3   9   3    0.84    0.10
   2  -9  -3   -0.02    0.03
   2  -9  -3    0.05    0.05
   2  -9  -3   -0.01    0.04
   1  -9  -3    0.24    0.08
   1  -9  -3    0.26    0.05
   0  -9  -3    0.02    0.04
   0  -9  -3    0.00    0.04
   0  -9  -3   -0.02    0.05
  -1  -9  -3    1.94    0.14
  -1  -9  -3    2.23    0.18
  -2  -9  -3    0.11    0.05
  -2  -9  -3    0.05    0.07
  -9  10   3    0.12    0.04
  -9  10   3    0.00    0.04
   8 -10  -3    0.01    0.03
  -8  10   3   -0.01    0.04
  -8  10   3   -0.02    0.03
   7 -10  -3    0.37    0.06
   7 -10  -3    0.47    0.10
  -7  10   3    0.38    0.07
  -7  10   3    0.50    0.08
   6 -10  -3    0.07    0.04
   6 -10  -3    0.16    0.07
  -6  10   3    0.01    0.04
  -6  10   3    0.04    0.04
   5 -10  -3    0.66    0.11
   5 -10  -3    0.43    0.07
  -5  10   3    0.53    0.08
  -5  10   3    0.59    0.09
   4 -10  -3    0.37    0.09
   4 -10  -3    0.43    0.07
   4 -10  -3    0.47    0.07
  -4  10   3    0.56    0.09
  -4  10   3    0.49    0.08
   3 -10  -3    1.21    0.11
   3 -10  -3    1.35    0.11
   3 -10  -3    1.24    0.16
   2 -10  -3   -0.01    0.05
   2 -10  -3    0.00    0.04
   2 -10  -3   -0.02    0.04
   1 -10  -3    1.08    0.15
   1 -10  -3    1.35    0.10
   0 -10  -3    0.49    0.11
   0 -10  -3    0.58    0.08
   0 -10  -3    0.57    0.09
  -1 -10  -3    0.21    0.08
   7 -11  -3    0.19    0.05
   7 -11  -3    0.05    0.06
  -7  11   3    0.17    0.06
  -7  11   3    0.16    0.05
   6 -11  -3    0.16    0.08
   6 -11  -3    0.04    0.04
  -6  11   3    0.14    0.05
  -6  11   3    0.14    0.06
   5 -11  -3    1.09    0.16
   5 -11  -3    0.87    0.10
   5 -11  -3    0.88    0.10
  -5  11   3    0.91    0.11
  -5  11   3    0.86    0.11
   4 -11  -3    0.15    0.05
   4 -11  -3    0.21    0.06
   4 -11  -3    0.01    0.06
   3 -11  -3    0.05    0.05
   3 -11  -3    0.07    0.07
   3 -11  -3    0.10    0.05
   2 -11  -3    0.21    0.06
   2 -11  -3    0.14    0.08
   1 -11  -3    0.41    0.08
   1 -11   4    0.29    0.07
   1 -11   4    0.32    0.08
   2 -11   4    0.05    0.06
   2 -11   4    0.16    0.06
   3 -11   4   -0.02    0.05
   3 -11   4   -0.04    0.05
   4 -11   4   -0.03    0.04
   4 -11   4    0.08    0.05
   4 -11   4    0.02    0.06
  -5  11  -4   -0.05    0.04
  -5  11  -4    0.02    0.05
   5 -11   4   -0.01    0.05
   5 -11   4    0.03    0.05
  -6  11  -4    0.10    0.06
  -6  11  -4   -0.01    0.05
   6 -11   4    0.02    0.04
  -7  11  -4    0.23    0.07
  -1 -10   4    0.04    0.07
  -1 -10   4    0.06    0.05
   0 -10   4    0.25    0.07
   0 -10   4    0.29    0.09
   1 -10   4    0.04    0.05
   1 -10   4    0.02    0.05
   1 -10   4    0.00    0.04
   2 -10   4    0.49    0.07
   2 -10   4    0.37    0.09
   3 -10   4    1.01    0.10
   3 -10   4    0.77    0.09
   3 -10   4    0.80    0.12
  -4  10  -4    0.19    0.06
  -4  10  -4    0.09    0.06
   4 -10   4    0.04    0.04
   4 -10   4    0.06    0.05
   4 -10   4    0.11    0.07
  -5  10  -4    1.19    0.12
  -5  10  -4    1.16    0.12
   5 -10   4    0.88    0.10
   5 -10   4    1.02    0.10
  -6  10  -4    0.21    0.06
  -6  10  -4    0.16    0.05
   6 -10   4    0.29    0.06
  -7  10  -4    0.05    0.05
   7 -10   4    0.01    0.03
  -8  10  -4    0.05    0.05
   8 -10   4    0.01    0.03
   3   9  -4    0.06    0.05
  -3  -9   4    0.12    0.04
   2   9  -4    0.05    0.05
  -2  -9   4    0.06    0.04
  -2  -9   4    0.03    0.06
  -1  -9   4   -0.03    0.05
  -1  -9   4   -0.03    0.04
   0  -9   4    1.33    0.09
   0  -9   4    1.24    0.15
   0  -9   4    1.43    0.11
   1  -9   4    2.21    0.13
   1  -9   4    2.42    0.14
   1  -9   4    2.51    0.18
   2  -9   4    0.04    0.04
   2  -9   4    0.05    0.04
   2  -9   4   -0.01    0.04
  -3   9  -4    0.21    0.06
   3  -9   4    0.39    0.09
   3  -9   4    0.44    0.07
   3  -9   4    0.33    0.06
  -4   9  -4    0.75    0.10
  -4   9  -4    0.62    0.08
   4  -9   4    0.63    0.07
   4  -9   4    0.68    0.10
   4  -9   4    0.70    0.08
  -5   9  -4    0.35    0.07
  -5   9  -4    0.44    0.07
   5  -9   4    0.40    0.06
  -6   9  -4   -0.03    0.03
   6  -9   4    0.04    0.03
  -7   9  -4    0.00    0.04
   7  -9   4   -0.01    0.03
  -8   9  -4    0.00    0.04
   8  -9   4    0.03    0.03
  -9   9  -4    0.02    0.04
   4   8  -4    0.02    0.05
  -4  -8   4    0.17    0.07
   3   8  -4    0.42    0.08
  -3  -8   4    0.47    0.10
  -3  -8   4    0.38    0.06
   2   8  -4    0.45    0.07
  -2  -8   4    0.33    0.09
  -2  -8   4    0.31    0.06
   1   8  -4    1.25    0.09
  -1  -8   4    1.30    0.15
  -1  -8   4    1.23    0.10
   0  -8   4    0.39    0.06
   0  -8   4    0.25    0.06
   0  -8   4    0.29    0.07
   1  -8   4    0.46    0.06
   1  -8   4    0.43    0.07
   1  -8   4    0.36    0.08
   1  -8   4    0.50    0.06
   2  -8   4    0.34    0.08
   2  -8   4    0.41    0.06
   2  -8   4    0.36    0.06
  -3   8  -4    2.73    0.14
  -3   8  -4    2.80    0.15
   3  -8   4    2.66    0.12
   3  -8   4    2.61    0.12
   3  -8   4    2.63    0.16
  -4   8  -4   -0.08    0.03
   4  -8   4   -0.01    0.02
   4  -8   4    0.01    0.04
   4  -8   4   -0.03    0.03
  -5   8  -4    1.00    0.10
   5  -8   4    1.08    0.08
  -6   8  -4    0.16    0.05
   6  -8   4    0.20    0.04
  -7   8  -4    0.37    0.07
   7  -8   4    0.26    0.04
  -8   8  -4    0.05    0.05
  -9   8  -4    0.10    0.05
   5   7  -4    0.25    0.08
   5   7  -4    0.36    0.07
  -5  -7   4    0.46    0.11
   4   7  -4    0.03    0.05
   4   7  -4    0.02    0.04
  -4  -7   4    0.05    0.06
   3   7  -4    0.26    0.06
  -3  -7   4    0.31    0.08
  -3  -7   4    0.21    0.05
   2   7  -4    0.61    0.07
  -2  -7   4    0.57    0.10
  -2  -7   4    0.65    0.07
   1   7  -4    0.68    0.07
  -1  -7   4    0.62    0.08
  -1  -7   4    0.76    0.07
  -1  -7   4    0.70    0.10
   0   7  -4    5.21    0.17
   0  -7   4    6.05    0.19
   0  -7   4    5.29    0.20
   0  -7   4    5.91    0.25
   1  -7   4    0.02    0.03
   1  -7   4    0.01    0.03
   1  -7   4    0.05    0.04
   1  -7   4    0.07    0.03
  -2   7  -4    0.19    0.05
  -2   7  -4    0.24    0.05
   2  -7   4    0.11    0.03
   2  -7   4    0.22    0.04
   2  -7   4    0.18    0.06
  -3   7  -4    5.05    0.19
   3  -7   4    4.62    0.16
   3  -7   4    4.47    0.16
   3  -7   4    4.83    0.20
  -4   7  -4    2.45    0.12
   4  -7   4    2.14    0.13
   4  -7   4    2.21    0.10
  -5   7  -4    0.09    0.04
   5  -7   4    0.05    0.03
  -6   7  -4    0.03    0.03
   6  -7   4    0.01    0.02
  -7   7  -4    0.05    0.04
  -8   7  -4    0.18    0.05
  -9   7  -4    0.19    0.05
 -10   7  -4    0.14    0.05
   6   6  -4    0.01    0.05
   6   6  -4   -0.02    0.04
   6   6  -4   -0.02    0.06
  -6  -6   4    0.02    0.06
   5   6  -4    0.11    0.06
   5   6  -4    0.09    0.05
   5   6  -4    0.15    0.05
  -5  -6   4    0.20    0.07
   4   6  -4    0.13    0.04
   4   6  -4    0.15    0.05
   4   6  -4    0.16    0.06
  -4  -6   4    0.09    0.03
  -4  -6   4    0.14    0.06
   3   6  -4    0.44    0.06
   3   6  -4    0.48    0.08
   3   6  -4    0.62    0.09
   3   6  -4    0.45    0.06
  -3  -6   4    0.50    0.09
  -3  -6   4    0.48    0.06
   2   6  -4    3.86    0.15
   2   6  -4    3.45    0.18
   2   6  -4    3.71    0.16
  -2  -6   4    3.68    0.19
  -2  -6   4    3.61    0.15
   1   6  -4    0.27    0.06
   1   6  -4    0.32    0.05
  -1  -6   4    0.25    0.04
  -1  -6   4    0.29    0.07
  -1  -6   4    0.32    0.05
   0   6  -4    4.61    0.15
   0  -6   4    4.57    0.15
   0  -6   4    5.03    0.21
   0  -6   4    4.67    0.19
   0  -6   4    4.97    0.18
   0  -6   4    4.85    0.15
  -1   6  -4    1.61    0.09
  -1   6  -4    1.55    0.07
  -1   6  -4    1.74    0.10
   1  -6   4    1.60    0.08
   1  -6   4    1.78    0.10
   1  -6   4    1.50    0.11
   1  -6   4    1.57    0.08
  -2   6  -4    8.60    0.26
   2  -6   4    8.77    0.24
   2  -6   4    8.79    0.23
   2  -6   4    9.01    0.29
  -3   6  -4    0.08    0.03
   3  -6   4    0.15    0.03
   3  -6   4    0.09    0.03
   3  -6   4    0.11    0.04
  -4   6  -4    3.83    0.15
   4  -6   4    4.21    0.17
   4  -6   4    3.93    0.13
  -5   6  -4    0.19    0.05
  -6   6  -4   -0.03    0.03
   6  -6   4    0.00    0.02
  -7   6  -4    0.11    0.04
  -8   6  -4    0.03    0.04
  -9   6  -4    0.15    0.05
 -10   6  -4   -0.01    0.03
   7   5  -4    0.05    0.07
   7   5  -4    0.08    0.05
  -7  -5   4    0.06    0.06
   6   5  -4    0.15    0.07
   6   5  -4    0.07    0.05
   6   5  -4   -0.03    0.03
  -6  -5   4    0.09    0.05
  -6  -5   4   -0.01    0.05
   5   5  -4    0.07    0.05
   5   5  -4    0.04    0.04
   5   5  -4    0.09    0.04
  -5  -5   4    0.02    0.04
  -5  -5   4    0.09    0.05
   4   5  -4    0.19    0.04
   4   5  -4    0.10    0.05
   4   5  -4    0.07    0.04
  -4  -5   4    0.00    0.04
  -4  -5   4    0.03    0.04
   3   5  -4    0.30    0.05
   3   5  -4    0.28    0.04
   3   5  -4    0.28    0.06
   3   5  -4    0.24    0.06
  -3  -5   4    0.22    0.04
  -3  -5   4    0.13    0.05
  -3  -5   4    0.38    0.06
   2   5  -4    0.00    0.03
   2   5  -4   -0.02    0.03
   2   5  -4    0.03    0.02
   2   5  -4   -0.01    0.03
  -2  -5   4    0.05    0.04
  -2  -5   4   -0.02    0.02
  -2  -5   4   -0.05    0.03
   1   5  -4    8.03    0.22
   1   5  -4    7.88    0.23
   1   5  -4    8.08    0.26
  -1  -5   4    8.79    0.21
  -1  -5   4    8.43    0.24
  -1  -5   4    8.26    0.28
  -1  -5   4    8.09    0.26
   0   5  -4    3.04    0.12
   0   5  -4    3.03    0.11
   0  -5   4    2.99    0.11
   0  -5   4    3.09    0.11
   0  -5   4    3.04    0.15
   0  -5   4    3.02    0.12
  -1   5  -4    0.08    0.03
  -1   5  -4    0.00    0.02
  -1   5  -4    0.08    0.03
  -1   5  -4    0.03    0.02
   1  -5   4    0.04    0.02
   1  -5   4    0.02    0.02
   1  -5   4    0.04    0.02
   1  -5   4    0.04    0.02
  -2   5  -4    2.89    0.12
   2  -5   4    2.82    0.10
   2  -5   4    2.78    0.10
   2  -5   4    2.73    0.13
  -3   5  -4    0.44    0.05
   3  -5   4    0.52    0.04
   3  -5   4    0.61    0.06
  -4   5  -4    7.32    0.21
   4  -5   4    7.01    0.18
  -5   5  -4   -0.04    0.02
   5  -5   4    0.01    0.02
  -6   5  -4    0.62    0.06
  -7   5  -4    2.52    0.12
  -8   5  -4    0.02    0.03
  -9   5  -4    0.06    0.04
 -10   5  -4    0.08    0.04
   8   4  -4    0.07    0.04
   8   4  -4    0.28    0.09
  -8  -4   4    0.14    0.06
   7   4  -4    0.03    0.04
   7   4  -4    0.05    0.06
  -7  -4   4   -0.01    0.05
   6   4  -4    0.05    0.03
   6   4  -4    0.08    0.06
  -6  -4   4    0.10    0.05
  -6  -4   4    0.13    0.05
   5   4  -4    0.36    0.05
   5   4  -4    0.35    0.07
  -5  -4   4    0.35    0.08
  -5  -4   4    0.49    0.08
   4   4  -4   -0.03    0.03
   4   4  -4   -0.04    0.03
   4   4  -4    0.06    0.04
   4   4  -4   -0.02    0.02
  -4  -4   4    0.00    0.03
  -4  -4   4    0.02    0.03
   3   4  -4    5.26    0.19
   3   4  -4    5.34    0.16
   3   4  -4    5.07    0.17
   3   4  -4    5.27    0.22
  -3  -4   4    5.24    0.19
  -3  -4   4    5.53    0.22
  -3  -4   4    5.11    0.15
   2   4  -4    4.21    0.14
   2   4  -4    4.25    0.16
   2   4  -4    4.19    0.13
   2   4  -4    4.39    0.18
  -2  -4   4    4.62    0.14
  -2  -4   4    4.11    0.18
  -2  -4   4    4.30    0.16
   1   4  -4    8.89    0.27
   1   4  -4    8.56    0.23
  -1  -4   4    8.56    0.28
  -1  -4   4    8.78    0.22
  -1  -4   4    8.81    0.25
  -1  -4   4    9.13    0.26
  -1  -4   4    9.50    0.24
   0   4  -4    1.08    0.06
   0   4  -4    1.18    0.06
   0  -4   4    1.34    0.09
   0  -4   4    1.17    0.06
   0  -4   4    1.19    0.07
   0  -4   4    1.33    0.08
   0  -4   4    1.16    0.06
  -1   4  -4    3.18    0.10
  -1   4  -4    2.86    0.11
   1  -4   4    3.19    0.11
   1  -4   4    3.01    0.12
   1  -4   4    3.00    0.10
   1  -4   4    3.11    0.10
  -2   4  -4   46.74    0.99
   2  -4   4   48.13    1.08
   2  -4   4   48.27    0.96
  -3   4  -4   20.05    0.46
   3  -4   4   20.50    0.43
   3  -4   4   20.79    0.49
  -4   4  -4    5.51    0.16
   4  -4   4    5.54    0.13
  -5   4  -4    3.35    0.12
  -6   4  -4    0.14    0.03
  -7   4  -4    0.22    0.04
  -8   4  -4    0.01    0.03
  -9   4  -4    0.11    0.04
 -10   4  -4    0.12    0.05
   8   3  -4    0.20    0.05
   8   3  -4    0.12    0.08
  -8  -3   4    0.11    0.06
   7   3  -4    0.35    0.05
   7   3  -4    0.35    0.09
  -7  -3   4    0.23    0.06
   6   3  -4    0.21    0.07
   6   3  -4    0.27    0.04
  -6  -3   4    0.22    0.05
  -6  -3   4    0.24    0.07
   5   3  -4    3.62    0.13
   5   3  -4    4.02    0.19
   5   3  -4    3.77    0.19
  -5  -3   4    3.85    0.16
  -5  -3   4    3.69    0.19
   4   3  -4    0.92    0.10
   4   3  -4    1.18    0.09
   4   3  -4    1.05    0.06
  -4  -3   4    1.05    0.11
  -4  -3   4    0.94    0.08
   3   3  -4    2.46    0.12
   3   3  -4    2.47    0.13
   3   3  -4    2.54    0.09
   3   3  -4    2.43    0.09
  -3  -3   4    2.48    0.08
  -3  -3   4    2.76    0.14
  -3  -3   4    2.40    0.10
  -3  -3   4    2.42    0.11
   2   3  -4   50.05    1.02
   2   3  -4   50.40    1.18
   2   3  -4   49.24    1.08
   2   3  -4   52.50    1.05
  -2  -3   4   51.89    1.05
  -2  -3   4   50.92    1.15
  -2  -3   4   51.71    1.04
  -2  -3   4   51.03    1.18
  -2  -3   4   51.06    1.07
   1   3  -4    1.31    0.07
  -1  -3   4    1.28    0.07
  -1  -3   4    1.19    0.08
  -1  -3   4    1.26    0.06
   0   3  -4   51.57    1.13
   0  -3   4   50.00    1.04
   0  -3   4   48.94    1.14
   0  -3   4   52.21    1.16
  -1   3  -4   63.71    1.38
  -1   3  -4   65.58    1.38
   1  -3   4   63.44    1.26
   1  -3   4   61.73    1.41
  -2   3  -4    1.29    0.06
   2  -3   4    1.49    0.07
   2  -3   4    1.36    0.05
  -3   3  -4    4.17    0.13
  -3   3  -4    4.12    0.11
   3  -3   4    4.24    0.11
   3  -3   4    4.32    0.11
   3  -3   4    4.37    0.11
  -4   3  -4    0.70    0.05
   4  -3   4    0.65    0.04
   4  -3   4    0.69    0.03
  -5   3  -4    1.39    0.07
  -6   3  -4    1.73    0.09
  -7   3  -4    0.18    0.04
  -8   3  -4    0.47    0.06
  -9   3  -4    0.15    0.05
 -10   3  -4    0.03    0.04
   9   2  -4    0.01    0.03
   9   2  -4   -0.02    0.07
  -9  -2   4    0.07    0.05
   8   2  -4   -0.02    0.03
   8   2  -4   -0.04    0.05
  -8  -2   4   -0.04    0.04
   7   2  -4    0.07    0.05
   7   2  -4    0.08    0.03
  -7  -2   4    0.01    0.04
  -7  -2   4    0.12    0.04
   6   2  -4    0.09    0.03
   6   2  -4    0.07    0.05
  -6  -2   4    0.14    0.05
  -6  -2   4    0.19    0.05
   5   2  -4    1.45    0.11
   5   2  -4    1.36    0.07
   5   2  -4    1.34    0.11
  -5  -2   4    1.33    0.08
  -5  -2   4    1.46    0.11
  -5  -2   4    1.51    0.08
   4   2  -4    7.34    0.18
   4   2  -4    8.51    0.25
   4   2  -4    7.63    0.27
  -4  -2   4    7.67    0.22
  -4  -2   4    7.11    0.21
  -4  -2   4    7.32    0.26
   3   2  -4   23.97    0.55
   3   2  -4   23.91    0.49
   3   2  -4   23.97    0.61
  -3  -2   4   23.89    0.53
  -3  -2   4   23.56    0.60
  -3  -2   4   23.58    0.51
  -3  -2   4   24.46    0.60
   2   2  -4   23.31    0.48
   2   2  -4   23.85    0.58
  -2  -2   4   23.58    0.51
  -2  -2   4   23.92    0.49
  -2  -2   4   22.86    0.50
  -2  -2   4   23.74    0.58
  -2  -2   4   23.43    0.58
  -2  -2   4   23.54    0.55
   1   2  -4    2.17    0.09
  -1  -2   4    2.16    0.09
  -1  -2   4    1.89    0.08
  -1  -2   4    2.05    0.07
  -1  -2   4    2.08    0.09
   0   2  -4    3.26    0.10
   0  -2   4    3.22    0.11
   0  -2   4    3.28    0.10
   0  -2   4    3.39    0.12
   0  -2   4    3.32    0.10
  -1   2  -4   20.42    0.45
   1  -2   4   20.23    0.45
   1  -2   4   19.83    0.49
  -2   2  -4    0.06    0.01
  -2   2  -4    0.07    0.02
   2  -2   4    0.08    0.01
  -3   2  -4    6.59    0.18
   3  -2   4    6.75    0.18
  -4   2  -4    0.48    0.04
   4  -2   4    0.45    0.05
  -5   2  -4    0.84    0.06
   5  -2   4    0.92    0.07
   5  -2   4    0.86    0.07
  -6   2  -4    0.37    0.05
   6  -2   4    0.46    0.06
  -7   2  -4    0.14    0.04
  -8   2  -4   -0.04    0.03
  -9   2  -4    0.07    0.04
 -10   2  -4    0.22    0.06
   9   1  -4    0.10    0.07
  -9  -1   4    0.06    0.05
   8   1  -4    0.51    0.09
  -8  -1   4    0.57    0.07
   7   1  -4    0.79    0.10
  -7  -1   4    0.77    0.10
  -7  -1   4    0.66    0.07
   6   1  -4   -0.06    0.03
   6   1  -4   -0.01    0.03
  -6  -1   4    0.03    0.03
  -6  -1   4   -0.01    0.03
  -6  -1   4    0.05    0.04
   5   1  -4    3.26    0.15
   5   1  -4    3.15    0.16
  -5  -1   4    3.15    0.12
  -5  -1   4    3.43    0.11
  -5  -1   4    3.41    0.16
   4   1  -4    2.07    0.05
   4   1  -4    2.19    0.12
   4   1  -4    1.98    0.10
  -4  -1   4    2.12    0.11
  -4  -1   4    2.05    0.08
  -4  -1   4    1.88    0.11
  -4  -1   4    2.13    0.08
   3   1  -4   20.60    0.53
  -3  -1   4   20.68    0.52
  -3  -1   4   21.13    0.52
  -3  -1   4   20.51    0.45
  -3  -1   4   20.62    0.44
   2   1  -4    2.30    0.10
  -2  -1   4    2.24    0.05
  -2  -1   4    2.25    0.08
  -2  -1   4    2.11    0.09
  -2  -1   4    2.22    0.09
   1   1  -4    0.56    0.04
  -1  -1   4    0.56    0.04
  -1  -1   4    0.57    0.03
  -1  -1   4    0.61    0.04
  -1  -1   4    0.58    0.04
   0  -1   4  115.09    2.43
   0  -1   4  110.12    2.47
  -1   1  -4    8.15    0.20
   1  -1   4    7.89    0.22
   1  -1   4    8.20    0.20
   2  -1   4   10.71    0.28
   2  -1   4   10.80    0.27
  -3   1  -4    5.01    0.14
   3  -1   4    4.99    0.16
   3  -1   4    5.05    0.12
   3  -1   4    5.05    0.16
  -4   1  -4    3.08    0.11
   4  -1   4    2.90    0.12
   4  -1   4    3.01    0.13
   4  -1   4    3.02    0.12
   4  -1   4    3.07    0.08
  -5   1  -4    0.96    0.07
   5  -1   4    1.01    0.04
   5  -1   4    0.96    0.08
   5  -1   4    1.02    0.08
  -6   1  -4    0.05    0.03
   6  -1   4    0.01    0.02
   6  -1   4   -0.04    0.04
   6  -1   4   -0.05    0.04
  -7   1  -4    0.02    0.03
   7  -1   4    0.03    0.04
   7  -1   4    0.02    0.02
  -8   1  -4    0.05    0.04
   8  -1   4    0.08    0.03
   8  -1   4    0.01    0.05
  -9   1  -4    0.00    0.04
   9  -1   4   -0.01    0.03
  10   0  -4    0.08    0.06
 -10   0   4    0.00    0.04
 -10   0   4    0.00    0.04
   9   0  -4    0.85    0.12
  -9   0   4    0.91    0.09
   8   0  -4    0.05    0.05
  -8   0   4    0.05    0.03
   7   0  -4    1.12    0.12
   7   0  -4    1.35    0.13
  -7   0   4    1.28    0.08
  -7   0   4    1.18    0.07
  -7   0   4    1.25    0.11
   6   0  -4    0.51    0.08
   6   0  -4    0.50    0.07
  -6   0   4    0.61    0.08
  -6   0   4    0.47    0.04
  -6   0   4    0.55    0.08
  -6   0   4    0.54    0.05
   5   0  -4   10.80    0.31
   5   0  -4   10.77    0.34
  -5   0   4   11.05    0.33
  -5   0   4   10.93    0.26
  -5   0   4   11.37    0.25
  -5   0   4   10.79    0.34
   4   0  -4    3.81    0.16
  -4   0   4    3.62    0.15
  -4   0   4    3.77    0.11
  -4   0   4    3.79    0.10
  -4   0   4    3.67    0.15
   3   0  -4    7.82    0.24
  -3   0   4    8.03    0.23
  -3   0   4    7.97    0.18
  -3   0   4    7.80    0.23
   2   0  -4    2.00    0.09
  -2   0   4    1.96    0.08
  -2   0   4    2.27    0.09
  -1   0   4  154.78    3.37
   0   0   4   71.76    1.54
   0   0   4   69.55    1.56
   1   0   4   20.56    0.47
   1   0   4   19.91    0.47
  -2   0  -4    1.41    0.05
   2   0   4    1.42    0.06
   2   0   4    1.37    0.07
  -3   0  -4    3.31    0.11
   3   0   4    3.49    0.14
   3   0   4    3.62    0.11
   3   0   4    3.51    0.10
  -4   0  -4    5.64    0.18
   4   0   4    6.19    0.21
   4   0   4    5.77    0.15
   4   0   4    6.12    0.19
  -5   0  -4    1.60    0.09
   5   0   4    1.37    0.10
   5   0   4    1.62    0.11
   5   0   4    1.75    0.07
  -6   0  -4    4.92    0.18
   6   0   4    4.73    0.20
   6   0   4    5.07    0.14
   6   0   4    4.75    0.22
  -7   0  -4    0.02    0.04
   7   0   4   -0.01    0.04
   7   0   4    0.02    0.02
  -8   0  -4    1.01    0.10
   8   0   4    1.03    0.07
   8   0   4    0.94    0.12
  -9   0  -4    0.04    0.05
   9   0   4    0.04    0.06
   9   0   4    0.12    0.04
  10  -1  -4    0.00    0.05
 -10   1   4   -0.01    0.03
 -10   1   4    0.00    0.03
   9  -1  -4    0.24    0.07
  -9   1   4    0.20    0.04
   8  -1  -4    0.13    0.06
  -8   1   4    0.13    0.03
  -8   1   4    0.18    0.03
   7  -1  -4    0.84    0.09
   7  -1  -4    0.71    0.09
  -7   1   4    0.79    0.09
  -7   1   4    0.77    0.09
  -7   1   4    0.81    0.05
  -7   1   4    0.80    0.04
   6  -1  -4    3.99    0.18
   6  -1  -4    3.86    0.17
  -6   1   4    4.02    0.12
  -6   1   4    4.06    0.10
  -6   1   4    4.35    0.18
  -6   1   4    3.81    0.18
   5  -1  -4    0.31    0.05
  -5   1   4    0.38    0.06
   4  -1  -4    1.33    0.08
  -4   1   4    1.12    0.04
  -4   1   4    1.20    0.08
  -4   1   4    1.22    0.08
   3  -1  -4    4.33    0.15
  -3   1   4    4.17    0.14
  -3   1   4    4.35    0.15
  -3   1   4    4.15    0.10
  -2   1   4    0.57    0.04
  -2   1   4    0.68    0.04
  -1   1   4  130.88    2.83
   0   1   4   42.08    0.94
   1   1   4    4.20    0.14
  -2  -1  -4    2.07    0.07
  -2  -1  -4    2.13    0.08
   2   1   4    2.01    0.07
   2   1   4    2.08    0.10
  -3  -1  -4    0.02    0.02
  -3  -1  -4    0.01    0.01
  -3  -1  -4    0.02    0.01
   3   1   4    0.01    0.02
   3   1   4    0.00    0.02
   3   1   4    0.00    0.01
  -4  -1  -4   20.32    0.48
   4   1   4   20.03    0.55
   4   1   4   20.36    0.50
   4   1   4   20.33    0.44
  -5  -1  -4    0.28    0.05
   5   1   4    0.26    0.04
   5   1   4    0.27    0.06
   5   1   4    0.19    0.06
  -6  -1  -4    5.09    0.19
   6   1   4    5.19    0.22
   6   1   4    5.22    0.24
   6   1   4    5.09    0.16
  -7  -1  -4    0.10    0.04
   7   1   4    0.13    0.06
   7   1   4    0.12    0.03
  -8  -1  -4    0.48    0.08
   8   1   4    0.48    0.10
   8   1   4    0.38    0.06
  -9  -1  -4   -0.01    0.04
   9   1   4   -0.01    0.06
   9   1   4    0.05    0.04
  10  -2  -4    0.33    0.08
 -10   2   4    0.22    0.05
   9  -2  -4    0.30    0.07
  -9   2   4    0.20    0.04
   8  -2  -4    0.26    0.06
   8  -2  -4    0.21    0.06
  -8   2   4    0.19    0.03
  -8   2   4    0.19    0.03
   7  -2  -4    0.01    0.03
   7  -2  -4    0.06    0.04
  -7   2   4    0.04    0.02
  -7   2   4    0.07    0.04
  -7   2   4   -0.03    0.03
   6  -2  -4    5.09    0.21
  -6   2   4    5.52    0.21
  -6   2   4    5.17    0.20
  -6   2   4    5.29    0.12
   5  -2  -4    0.67    0.07
  -5   2   4    0.72    0.07
  -5   2   4    0.64    0.07
   4  -2  -4   13.42    0.37
  -4   2   4   13.53    0.36
  -4   2   4   13.65    0.37
   3  -2  -4    1.95    0.09
  -3   2   4    1.93    0.05
  -3   2   4    2.00    0.09
  -3   2   4    1.89    0.09
   2  -2  -4    9.19    0.25
  -2   2   4    9.44    0.25
  -2   2   4    9.22    0.25
   1  -2  -4   11.60    0.29
  -1   2   4   11.39    0.29
  -1   2   4   11.18    0.29
   0  -2  -4   41.51    0.95
   0   2   4   42.33    0.86
   0   2   4   42.79    0.96
  -1  -2  -4    5.47    0.15
   1   2   4    5.32    0.14
   1   2   4    5.25    0.15
   1   2   4    5.20    0.18
  -2  -2  -4   93.45    2.04
  -2  -2  -4   91.31    1.88
  -2  -2  -4   94.58    1.86
   2   2   4   94.53    2.09
   2   2   4   96.90    1.87
   2   2   4   89.73    1.82
   2   2   4   93.54    1.92
   2   2   4   90.77    1.87
  -3  -2  -4    1.46    0.06
  -3  -2  -4    1.43    0.08
  -3  -2  -4    1.33    0.08
   3   2   4    1.35    0.07
   3   2   4    1.46    0.10
   3   2   4    1.41    0.09
   3   2   4    1.37    0.07
  -4  -2  -4   16.05    0.41
   4   2   4   16.52    0.37
   4   2   4   16.72    0.39
   4   2   4   16.03    0.44
   4   2   4   16.46    0.48
  -5  -2  -4    3.80    0.16
   5   2   4    3.81    0.18
   5   2   4    3.72    0.13
   5   2   4    3.46    0.19
  -6  -2  -4    1.27    0.10
   6   2   4    1.25    0.08
   6   2   4    1.24    0.13
  -7  -2  -4    0.18    0.06
   7   2   4    0.10    0.04
   7   2   4    0.11    0.06
  -8  -2  -4    0.03    0.05
   8   2   4    0.08    0.07
   8   2   4    0.04    0.04
 -11   3   4    0.08    0.03
 -10   3   4    0.17    0.04
  -9   3   4    0.01    0.02
   8  -3  -4    0.00    0.04
  -8   3   4   -0.01    0.03
   7  -3  -4    3.11    0.16
   7  -3  -4    3.24    0.16
   7  -3  -4    2.90    0.14
  -7   3   4    3.16    0.16
  -7   3   4    2.92    0.15
   6  -3  -4    1.47    0.10
   6  -3  -4    1.14    0.09
  -6   3   4    1.23    0.09
  -6   3   4    1.15    0.09
   5  -3  -4    2.58    0.12
   5  -3  -4    2.58    0.13
  -5   3   4    2.77    0.13
  -5   3   4    2.78    0.13
   4  -3  -4    0.27    0.04
  -4   3   4    0.28    0.04
  -4   3   4    0.32    0.02
  -4   3   4    0.30    0.05
   3  -3  -4   34.10    0.82
  -3   3   4   34.65    0.82
  -3   3   4   35.14    0.71
  -3   3   4   34.53    0.69
  -3   3   4   36.28    0.82
   2  -3  -4   69.31    1.57
  -2   3   4   70.03    1.39
  -2   3   4   70.69    1.57
  -2   3   4   71.95    1.57
  -2   3   4   71.30    1.41
   1  -3  -4    0.79    0.04
   1  -3  -4    0.80    0.06
  -1   3   4    0.81    0.06
  -1   3   4    0.77    0.05
  -1   3   4    0.89    0.06
   0  -3  -4   42.21    0.84
   0  -3  -4   41.73    0.96
   0  -3  -4   42.76    0.87
   0   3   4   40.23    0.96
   0   3   4   40.95    0.86
  -1  -3  -4   26.28    0.63
  -1  -3  -4   25.71    0.55
  -1  -3  -4   26.16    0.57
   1   3   4   26.49    0.56
   1   3   4   26.05    0.57
   1   3   4   26.44    0.60
   1   3   4   25.38    0.65
   1   3   4   26.67    0.55
  -2  -3  -4   20.18    0.48
  -2  -3  -4   20.34    0.46
  -2  -3  -4   19.84    0.51
  -2  -3  -4   20.54    0.48
   2   3   4   20.26    0.44
   2   3   4   19.49    0.54
   2   3   4   20.35    0.46
   2   3   4   20.42    0.47
   2   3   4   20.04    0.49
  -3  -3  -4    9.74    0.25
  -3  -3  -4   10.28    0.29
  -3  -3  -4   10.08    0.29
   3   3   4    9.93    0.25
   3   3   4    9.96    0.26
   3   3   4   10.32    0.30
   3   3   4    9.84    0.33
  -4  -3  -4    7.38    0.25
  -4  -3  -4    7.67    0.18
  -4  -3  -4    7.40    0.25
   4   3   4    7.45    0.22
   4   3   4    7.29    0.26
   4   3   4    7.64    0.30
   4   3   4    7.54    0.21
  -5  -3  -4   -0.03    0.03
   5   3   4    0.01    0.03
   5   3   4   -0.05    0.03
   5   3   4   -0.02    0.04
  -6  -3  -4    0.06    0.04
   6   3   4    0.06    0.06
   6   3   4    0.08    0.04
  -7  -3  -4    0.04    0.05
   7   3   4    0.05    0.04
   7   3   4    0.04    0.06
  -8  -3  -4    0.09    0.06
   8   3   4    0.25    0.06
   8   3   4    0.20    0.09
   7  -4  -4    0.61    0.08
  -7   4   4    0.69    0.09
   6  -4  -4    0.30    0.06
   6  -4  -4    0.44    0.06
  -6   4   4    0.43    0.07
  -6   4   4    0.41    0.06
   5  -4  -4    0.23    0.04
   5  -4  -4    0.29    0.05
  -5   4   4    0.23    0.04
  -5   4   4    0.24    0.05
  -5   4   4    0.17    0.02
   4  -4  -4   21.33    0.55
  -4   4   4   21.94    0.54
  -4   4   4   21.44    0.45
  -4   4   4   20.69    0.55
   3  -4  -4    1.18    0.08
  -3   4   4    1.06    0.05
  -3   4   4    1.23    0.07
  -3   4   4    1.21    0.08
  -3   4   4    1.16    0.05
   2  -4  -4   10.23    0.30
   2  -4  -4   10.44    0.23
  -2   4   4   10.69    0.25
  -2   4   4   10.23    0.30
  -2   4   4   10.33    0.26
  -2   4   4   10.51    0.29
   1  -4  -4    0.06    0.02
   1  -4  -4    0.12    0.02
   1  -4  -4    0.09    0.03
  -1   4   4    0.05    0.02
  -1   4   4    0.07    0.02
  -1   4   4    0.08    0.02
   0  -4  -4   10.25    0.25
   0  -4  -4   10.08    0.25
   0  -4  -4    9.97    0.26
   0  -4  -4   10.31    0.30
   0   4   4    9.80    0.24
   0   4   4   10.37    0.30
   0   4   4   10.14    0.27
  -1  -4  -4   11.36    0.27
  -1  -4  -4   10.84    0.33
  -1  -4  -4   11.62    0.29
  -1  -4  -4   11.13    0.30
  -1  -4  -4   10.94    0.30
  -1  -4  -4   11.15    0.27
   1   4   4   10.84    0.27
   1   4   4   11.51    0.28
   1   4   4   11.10    0.31
   1   4   4   11.75    0.29
   1   4   4   11.26    0.34
  -2  -4  -4    3.43    0.13
  -2  -4  -4    2.90    0.14
  -2  -4  -4    3.26    0.14
  -2  -4  -4    3.17    0.10
  -2  -4  -4    3.17    0.15
   2   4   4    3.14    0.16
   2   4   4    3.16    0.12
   2   4   4    3.36    0.13
   2   4   4    3.24    0.15
   2   4   4    3.32    0.12
  -3  -4  -4    0.60    0.08
  -3  -4  -4    0.63    0.08
  -3  -4  -4    0.48    0.05
  -3  -4  -4    0.69    0.08
   3   4   4    0.46    0.06
   3   4   4    0.55    0.06
   3   4   4    0.48    0.07
  -4  -4  -4    0.05    0.02
  -4  -4  -4   -0.02    0.04
  -4  -4  -4    0.01    0.04
   4   4   4    0.02    0.03
   4   4   4    0.04    0.05
   4   4   4    0.02    0.03
  -5  -4  -4    0.22    0.06
   5   4   4    0.13    0.04
   5   4   4    0.14    0.07
   5   4   4    0.13    0.04
  -6  -4  -4    0.09    0.06
   6   4   4    0.04    0.06
   6   4   4    0.10    0.04
   6   4   4    0.05    0.05
  -7  -4  -4    0.48    0.09
   7   4   4    0.30    0.07
   7   4   4    0.37    0.10
   7   4   4    0.37    0.07
   7  -5  -4    0.02    0.03
  -7   5   4   -0.01    0.03
  -7   5   4   -0.01    0.01
   6  -5  -4    0.18    0.05
  -6   5   4    0.20    0.03
  -6   5   4    0.18    0.05
   5  -5  -4    0.57    0.08
  -5   5   4    0.51    0.07
  -5   5   4    0.53    0.06
  -5   5   4    0.55    0.05
   4  -5  -4    0.55    0.07
  -4   5   4    0.56    0.05
  -4   5   4    0.57    0.06
  -4   5   4    0.52    0.07
  -4   5   4    0.49    0.04
   3  -5  -4    1.50    0.10
   3  -5  -4    1.41    0.06
  -3   5   4    1.36    0.07
  -3   5   4    1.30    0.09
  -3   5   4    1.42    0.08
  -3   5   4    1.53    0.07
   2  -5  -4   20.29    0.54
   2  -5  -4   20.58    0.45
  -2   5   4   20.46    0.52
  -2   5   4   20.87    0.48
  -2   5   4   20.78    0.46
   1  -5  -4    0.57    0.07
   1  -5  -4    0.69    0.06
   1  -5  -4    0.55    0.05
   1  -5  -4    0.60    0.05
  -1   5   4    0.73    0.07
  -1   5   4    0.74    0.08
  -1   5   4    0.58    0.06
   0  -5  -4    2.82    0.11
   0  -5  -4    2.73    0.12
   0  -5  -4    2.62    0.11
   0  -5  -4    2.48    0.14
   0   5   4    2.75    0.14
   0   5   4    2.75    0.12
   0   5   4    2.98    0.10
   0   5   4    2.66    0.12
  -1  -5  -4    0.01    0.03
  -1  -5  -4    0.04    0.03
  -1  -5  -4    0.05    0.03
   1   5   4   -0.03    0.02
   1   5   4   -0.03    0.03
   1   5   4    0.02    0.04
   1   5   4   -0.02    0.01
  -2  -5  -4    0.69    0.09
  -2  -5  -4    0.73    0.07
  -2  -5  -4    0.78    0.05
   2   5   4    0.73    0.06
   2   5   4    0.63    0.09
   2   5   4    0.85    0.07
   2   5   4    0.70    0.10
  -3  -5  -4    1.07    0.08
  -3  -5  -4    1.15    0.12
   3   5   4    1.15    0.08
   3   5   4    1.35    0.13
   3   5   4    1.15    0.08
  -4  -5  -4    0.02    0.02
   4   5   4    0.01    0.04
   4   5   4    0.01    0.03
   4   5   4    0.04    0.05
   5   5   4    0.04    0.04
   5   5   4    0.06    0.04
   5   5   4    0.07    0.06
   6   5   4    0.32    0.07
   6   5   4    0.24    0.08
   6   5   4    0.54    0.08
  -8   6   4    0.06    0.02
   7  -6  -4    0.22    0.06
  -7   6   4    0.30    0.07
  -7   6   4    0.31    0.04
   6  -6  -4    0.17    0.05
  -6   6   4    0.09    0.05
  -6   6   4    0.13    0.03
   5  -6  -4    1.45    0.11
  -5   6   4    1.63    0.11
  -5   6   4    1.48    0.07
  -5   6   4    1.42    0.08
   4  -6  -4    6.10    0.16
   4  -6  -4    5.95    0.24
  -4   6   4    6.11    0.21
  -4   6   4    5.89    0.18
  -4   6   4    6.40    0.19
   3  -6  -4    1.73    0.12
   3  -6  -4    1.75    0.08
  -3   6   4    1.82    0.10
  -3   6   4    1.81    0.09
  -3   6   4    1.82    0.09
   2  -6  -4    0.08    0.02
   2  -6  -4    0.04    0.03
   2  -6  -4    0.10    0.03
  -2   6   4    0.09    0.03
  -2   6   4    0.15    0.04
  -2   6   4    0.07    0.03
   1  -6  -4    0.87    0.07
   1  -6  -4    0.88    0.07
   1  -6  -4    0.78    0.07
   1  -6  -4    0.76    0.09
  -1   6   4    0.73    0.08
  -1   6   4    0.87    0.08
  -1   6   4    0.79    0.07
   0  -6  -4    0.20    0.04
   0  -6  -4    0.28    0.06
   0  -6  -4    0.22    0.05
   0  -6  -4    0.21    0.04
   0   6   4    0.29    0.04
   0   6   4    0.09    0.04
  -1  -6  -4    7.47    0.29
  -1  -6  -4    7.31    0.24
  -1  -6  -4    7.39    0.21
   1   6   4    6.91    0.28
   1   6   4    7.54    0.22
   1   6   4    7.56    0.26
  -2  -6  -4    1.33    0.14
  -2  -6  -4    1.14    0.09
   2   6   4    1.27    0.09
   2   6   4    1.26    0.12
  -3  -6  -4    0.05    0.05
  -3  -6  -4    0.09    0.04
   3   6   4    0.08    0.04
   3   6   4    0.10    0.04
   3   6   4    0.04    0.05
  -4  -6  -4    0.10    0.03
   4   6   4    0.04    0.04
   4   6   4    0.09    0.04
   4   6   4    0.13    0.07
   5   6   4    0.08    0.05
   5   6   4    0.10    0.05
   5   6   4    0.12    0.08
  -9   7   4    0.09    0.03
  -8   7   4    0.07    0.03
   7  -7  -4    0.15    0.05
  -7   7   4    0.15    0.06
  -7   7   4    0.10    0.03
   6  -7  -4    1.15    0.12
  -6   7   4    1.42    0.08
  -6   7   4    1.41    0.08
   5  -7  -4    0.21    0.06
   5  -7  -4    0.21    0.03
  -5   7   4    0.15    0.04
  -5   7   4    0.15    0.04
   4  -7  -4    0.97    0.11
   4  -7  -4    0.98    0.06
  -4   7   4    0.93    0.08
  -4   7   4    0.93    0.07
   3  -7  -4    1.13    0.12
   3  -7  -4    1.28    0.08
   3  -7  -4    1.34    0.08
  -3   7   4    1.36    0.09
  -3   7   4    1.37    0.09
   2  -7  -4    0.12    0.04
   2  -7  -4    0.15    0.04
   2  -7  -4    0.08    0.04
  -2   7   4    0.08    0.04
  -2   7   4    0.11    0.04
  -2   7   4    0.10    0.04
   1  -7  -4    3.54    0.19
   1  -7  -4    3.63    0.14
   1  -7  -4    3.72    0.14
  -1   7   4    3.48    0.17
   0  -7  -4    2.91    0.14
   0  -7  -4    2.37    0.16
   0  -7  -4    3.04    0.13
   0   7   4    2.79    0.16
  -1  -7  -4    0.25    0.05
  -1  -7  -4    0.24    0.07
  -1  -7  -4    0.37    0.06
   1   7   4    0.24    0.05
  -2  -7  -4    0.07    0.05
  -2  -7  -4    0.06    0.04
   2   7   4    0.10    0.04
   2   7   4    0.10    0.05
  -3  -7  -4    0.75    0.08
  -3  -7  -4    0.90    0.12
   3   7   4    0.87    0.11
   3   7   4    0.92    0.09
  -4  -7  -4    0.12    0.04
   4   7   4    0.20    0.06
   4   7   4    0.18    0.08
 -10   8   4    0.06    0.03
  -9   8   4    0.09    0.04
  -8   8   4   -0.01    0.03
  -8   8   4    0.03    0.03
   7  -8  -4    0.07    0.05
  -7   8   4   -0.02    0.02
   6  -8  -4    0.10    0.05
   6  -8  -4    0.12    0.03
  -6   8   4    0.02    0.04
  -6   8   4    0.02    0.03
   5  -8  -4    1.66    0.14
   5  -8  -4    1.55    0.09
  -5   8   4    1.80    0.10
  -5   8   4    1.83    0.11
   4  -8  -4    1.39    0.08
   4  -8  -4    1.27    0.13
  -4   8   4    1.38    0.10
  -4   8   4    1.39    0.10
   3  -8  -4    0.18    0.04
   3  -8  -4    0.09    0.04
   3  -8  -4    0.25    0.07
  -3   8   4    0.11    0.05
  -3   8   4    0.12    0.05
   2  -8  -4    1.57    0.10
   2  -8  -4    1.60    0.14
   2  -8  -4    1.58    0.10
  -2   8   4    1.62    0.11
  -2   8   4    1.59    0.12
   1  -8  -4    0.37    0.06
   1  -8  -4    0.26    0.08
   1  -8  -4    0.28    0.05
   0  -8  -4    2.32    0.12
   0  -8  -4    2.36    0.14
   0  -8  -4    2.42    0.17
  -1  -8  -4    0.99    0.10
  -1  -8  -4    0.92    0.08
  -1  -8  -4    1.02    0.13
  -2  -8  -4   -0.01    0.05
  -2  -8  -4    0.07    0.04
   2   8   4    0.01    0.04
  -3  -8  -4    0.20    0.05
  -3  -8  -4    0.28    0.09
   3   8   4    0.22    0.08
   3   8   4    0.16    0.05
  -9   9   4    0.07    0.04
  -9   9   4    0.00    0.04
  -8   9   4    0.02    0.04
  -8   9   4    0.01    0.03
   7  -9  -4    0.35    0.05
   7  -9  -4    0.20    0.08
  -7   9   4    0.38    0.06
   6  -9  -4    0.64    0.07
   6  -9  -4    0.53    0.10
  -6   9   4    0.75    0.08
  -6   9   4    0.63    0.08
   5  -9  -4    0.61    0.07
   5  -9  -4    0.56    0.10
  -5   9   4    0.66    0.09
  -5   9   4    0.61    0.08
   4  -9  -4    0.15    0.06
   4  -9  -4    0.19    0.05
  -4   9   4    0.10    0.05
  -4   9   4    0.15    0.05
   3  -9  -4    0.45    0.09
   3  -9  -4    0.27    0.06
  -3   9   4    0.44    0.08
  -3   9   4    0.30    0.07
   2  -9  -4    0.58    0.11
   2  -9  -4    0.74    0.08
   2  -9  -4    0.67    0.08
   1  -9  -4    0.00    0.05
   1  -9  -4   -0.02    0.03
   0  -9  -4    0.08    0.07
   0  -9  -4    0.14    0.05
   0  -9  -4    0.07    0.04
  -1  -9  -4    0.82    0.13
  -1  -9  -4    0.78    0.10
  -2  -9  -4    0.05    0.04
  -2  -9  -4    0.10    0.07
  -9  10   4    0.03    0.04
  -9  10   4    0.04    0.04
   8 -10  -4    0.10    0.04
  -8  10   4    0.08    0.04
  -8  10   4    0.11    0.05
   7 -10  -4    0.09    0.04
   7 -10  -4    0.06    0.06
  -7  10   4    0.05    0.04
  -7  10   4    0.11    0.05
   6 -10  -4   -0.03    0.04
   6 -10  -4    0.01    0.03
  -6  10   4    0.00    0.04
  -6  10   4    0.04    0.04
   5 -10  -4    0.02    0.06
   5 -10  -4   -0.05    0.03
  -5  10   4   -0.01    0.04
  -5  10   4   -0.03    0.04
   4 -10  -4   -0.06    0.03
   4 -10  -4   -0.04    0.04
   4 -10  -4   -0.02    0.05
  -4  10   4    0.02    0.05
  -4  10   4   -0.02    0.04
   3 -10  -4    0.08    0.05
   3 -10  -4    0.06    0.05
   3 -10  -4    0.04    0.06
   2 -10  -4    0.13    0.07
   2 -10  -4    0.11    0.05
   2 -10  -4    0.22    0.06
   1 -10  -4    1.31    0.10
   1 -10  -4    1.03    0.15
   0 -10  -4   -0.04    0.04
   0 -10  -4   -0.01    0.04
   0 -10  -4    0.07    0.07
   7 -11  -4   -0.08    0.03
   7 -11  -4    0.10    0.07
  -7  11   4    0.01    0.05
  -7  11   4   -0.02    0.04
   6 -11  -4    0.12    0.05
   6 -11  -4    0.09    0.07
  -6  11   4    0.17    0.06
  -6  11   4    0.16    0.06
   5 -11  -4   -0.02    0.05
   5 -11  -4    0.01    0.04
   5 -11  -4    0.10    0.08
  -5  11   4    0.03    0.05
  -5  11   4    0.15    0.06
   4 -11  -4    0.01    0.06
   4 -11  -4    0.02    0.04
   4 -11  -4   -0.03    0.05
   3 -11  -4    0.35    0.07
   3 -11  -4    0.13    0.08
   3 -11  -4    0.19    0.06
   2 -11  -4    0.29    0.07
   2 -11  -4    0.15    0.08
   1 -11   5    0.13    0.06
   2 -11   5    0.03    0.05
   2 -11   5    0.02    0.06
   3 -11   5    0.01    0.05
   3 -11   5   -0.03    0.05
   4 -11   5    0.36    0.07
   4 -11   5    0.38    0.07
  -5  11  -5    0.00    0.05
   5 -11   5   -0.04    0.04
   5 -11   5    0.00    0.05
  -6  11  -5    0.06    0.05
  -6  11  -5    0.02    0.05
   6 -11   5    0.04    0.05
  -1 -10   5    0.35    0.07
  -1 -10   5    0.54    0.12
   0 -10   5    0.43    0.10
   0 -10   5    0.57    0.09
   1 -10   5    0.07    0.06
   1 -10   5    0.10    0.05
   1 -10   5    0.00    0.05
   2 -10   5    0.10    0.05
   2 -10   5    0.08    0.06
   3 -10   5    0.04    0.05
   3 -10   5    0.03    0.05
   3 -10   5    0.00    0.04
   4 -10   5    0.11    0.05
   4 -10   5    0.10    0.05
  -5  10  -5    0.96    0.11
  -5  10  -5    1.16    0.12
   5 -10   5    1.19    0.11
   5 -10   5    0.99    0.10
  -6  10  -5   -0.01    0.04
  -6  10  -5   -0.02    0.04
   6 -10   5    0.00    0.04
  -7  10  -5    0.19    0.06
   7 -10   5    0.10    0.04
  -8  10  -5    0.05    0.05
   8 -10   5    0.00    0.04
   3   9  -5   -0.01    0.05
  -3  -9   5   -0.04    0.03
   2   9  -5    0.51    0.07
  -2  -9   5    0.66    0.08
  -2  -9   5    0.64    0.12
  -1  -9   5    0.19    0.05
  -1  -9   5    0.35    0.10
   0  -9   5    0.20    0.06
   0  -9   5    0.06    0.05
   0  -9   5    0.05    0.04
   1  -9   5    0.16    0.06
   1  -9   5    0.35    0.06
   1  -9   5    0.32    0.08
   2  -9   5    0.30    0.06
   2  -9   5    0.43    0.09
   2  -9   5    0.33    0.06
   3  -9   5    1.05    0.10
   3  -9   5    1.01    0.09
   3  -9   5    1.25    0.14
  -4   9  -5    0.46    0.08
  -4   9  -5    0.42    0.07
   4  -9   5    0.40    0.06
   4  -9   5    0.44    0.07
  -5   9  -5   -0.04    0.03
   5  -9   5    0.06    0.03
  -6   9  -5   -0.04    0.03
   6  -9   5   -0.04    0.02
  -7   9  -5   -0.03    0.04
   7  -9   5    0.06    0.04
  -8   9  -5    0.01    0.04
   8  -9   5    0.00    0.03
  -9   9  -5   -0.05    0.04
   9  -9   5    0.00    0.03
   4   8  -5   -0.04    0.05
  -4  -8   5   -0.05    0.05
   3   8  -5    0.37    0.07
  -3  -8   5    0.68    0.12
  -3  -8   5    0.57    0.07
   2   8  -5    0.10    0.05
  -2  -8   5    0.08    0.06
  -2  -8   5    0.00    0.03
   1   8  -5    2.17    0.11
  -1  -8   5    2.06    0.16
  -1  -8   5    1.87    0.12
   0  -8   5    0.31    0.08
   0  -8   5    0.38    0.07
   0  -8   5    0.30    0.05
   1  -8   5    0.03    0.04
   1  -8   5    0.01    0.03
   1  -8   5    0.01    0.04
   1  -8   5    0.01    0.03
   1  -8   5    0.00    0.03
   2  -8   5    0.98    0.09
   2  -8   5    0.83    0.08
   2  -8   5    1.13    0.12
  -3   8  -5    0.61    0.08
  -3   8  -5    0.62    0.08
   3  -8   5    0.75    0.10
   3  -8   5    0.65    0.07
   3  -8   5    0.55    0.07
  -4   8  -5    1.12    0.11
   4  -8   5    1.13    0.08
   4  -8   5    1.05    0.08
  -5   8  -5    0.02    0.04
   5  -8   5    0.01    0.03
  -6   8  -5   -0.03    0.03
   6  -8   5    0.04    0.03
  -7   8  -5    0.16    0.05
   7  -8   5    0.16    0.04
  -8   8  -5    0.15    0.05
   8  -8   5    0.22    0.05
  -9   8  -5   -0.01    0.04
   5   7  -5   -0.07    0.05
   5   7  -5   -0.01    0.05
  -5  -7   5    0.03    0.06
   4   7  -5    0.07    0.06
   4   7  -5   -0.01    0.04
  -4  -7   5    0.10    0.07
   3   7  -5    1.27    0.10
  -3  -7   5    1.24    0.08
  -3  -7   5    1.19    0.15
   2   7  -5    1.75    0.10
  -2  -7   5    1.78    0.14
  -2  -7   5    1.58    0.10
   1   7  -5    2.55    0.12
  -1  -7   5    2.25    0.13
  -1  -7   5    2.55    0.17
  -1  -7   5    2.55    0.11
   0   7  -5    0.60    0.06
   0  -7   5    0.55    0.06
   0  -7   5    0.66    0.10
   0  -7   5    0.61    0.08
   1  -7   5    1.25    0.08
   1  -7   5    1.11    0.09
   1  -7   5    1.17    0.12
   1  -7   5    1.17    0.08
  -2   7  -5    0.87    0.09
  -2   7  -5    0.86    0.08
   2  -7   5    0.85    0.10
   2  -7   5    1.02    0.07
   2  -7   5    0.98    0.07
  -3   7  -5    2.79    0.14
   3  -7   5    2.66    0.12
   3  -7   5    2.86    0.15
   3  -7   5    2.83    0.12
  -4   7  -5    0.16    0.05
   4  -7   5    0.16    0.04
  -5   7  -5   -0.01    0.03
   5  -7   5    0.03    0.02
  -6   7  -5    0.68    0.08
   6  -7   5    0.72    0.06
  -7   7  -5    0.04    0.04
   7  -7   5    0.05    0.03
  -8   7  -5    0.12    0.05
  -9   7  -5    0.01    0.04
 -10   7  -5    0.03    0.04
   6   6  -5    0.15    0.06
   6   6  -5    0.19    0.08
   6   6  -5    0.18    0.06
  -6  -6   5    0.15    0.08
   5   6  -5    0.20    0.05
   5   6  -5    0.03    0.04
   5   6  -5    0.03    0.05
  -5  -6   5    0.12    0.07
   4   6  -5    1.81    0.11
   4   6  -5    1.68    0.11
   4   6  -5    1.54    0.12
  -4  -6   5    1.61    0.17
   3   6  -5    0.22    0.05
   3   6  -5    0.23    0.06
   3   6  -5    0.24    0.07
  -3  -6   5    0.28    0.05
  -3  -6   5    0.29    0.07
   2   6  -5    1.12    0.09
   2   6  -5    1.19    0.10
  -2  -6   5    1.13    0.12
  -2  -6   5    0.90    0.07
   1   6  -5    0.40    0.05
  -1  -6   5    0.39    0.08
  -1  -6   5    0.43    0.06
  -1  -6   5    0.36    0.05
   0   6  -5    0.07    0.03
   0  -6   5    0.10    0.04
   0  -6   5    0.09    0.03
   0  -6   5    0.12    0.05
   0  -6   5    0.02    0.02
   0  -6   5    0.08    0.04
  -1   6  -5    5.07    0.18
  -1   6  -5    4.67    0.13
  -1   6  -5    4.25    0.16
   1  -6   5    4.59    0.17
   1  -6   5    4.87    0.16
   1  -6   5    4.81    0.15
   1  -6   5    4.52    0.19
  -2   6  -5    1.00    0.08
   2  -6   5    1.15    0.07
   2  -6   5    1.21    0.08
   2  -6   5    1.19    0.10
  -3   6  -5    2.76    0.13
   3  -6   5    2.69    0.11
   3  -6   5    2.62    0.13
   3  -6   5    2.71    0.11
  -4   6  -5    1.41    0.09
   4  -6   5    1.37    0.07
  -5   6  -5    0.05    0.03
   5  -6   5    0.06    0.02
  -6   6  -5    0.84    0.08
   6  -6   5    0.78    0.06
  -7   6  -5    0.00    0.03
  -8   6  -5    0.01    0.03
  -9   6  -5    0.22    0.05
 -10   6  -5    0.01    0.04
   7   5  -5    0.23    0.08
   7   5  -5    0.23    0.06
  -7  -5   5    0.11    0.07
   6   5  -5    0.10    0.06
   6   5  -5    0.07    0.05
   6   5  -5    0.07    0.04
  -6  -5   5    0.01    0.05
  -6  -5   5    0.10    0.05
   5   5  -5    0.01    0.04
   5   5  -5    0.01    0.05
   5   5  -5    0.00    0.03
  -5  -5   5    0.03    0.04
  -5  -5   5   -0.03    0.04
   4   5  -5    0.17    0.05
   4   5  -5    0.03    0.03
   4   5  -5    0.14    0.05
  -4  -5   5    0.14    0.06
  -4  -5   5    0.05    0.04
   3   5  -5    1.19    0.10
   3   5  -5    1.21    0.09
   3   5  -5    1.20    0.10
   3   5  -5    1.32    0.08
  -3  -5   5    1.31    0.10
  -3  -5   5    1.18    0.12
  -3  -5   5    1.25    0.07
   2   5  -5    7.04    0.25
   2   5  -5    7.06    0.21
   2   5  -5    7.16    0.23
  -2  -5   5    6.97    0.27
  -2  -5   5    7.02    0.21
  -2  -5   5    6.20    0.23
   1   5  -5    4.13    0.17
   1   5  -5    4.16    0.14
   1   5  -5    4.32    0.15
  -1  -5   5    4.17    0.17
  -1  -5   5    4.45    0.13
  -1  -5   5    4.16    0.15
  -1  -5   5    3.92    0.18
   0   5  -5    0.48    0.05
   0   5  -5    0.35    0.04
   0  -5   5    0.40    0.06
   0  -5   5    0.43    0.04
   0  -5   5    0.47    0.05
   0  -5   5    0.30    0.05
   0  -5   5    0.41    0.04
  -1   5  -5   13.40    0.30
  -1   5  -5   13.79    0.35
   1  -5   5   13.29    0.34
   1  -5   5   13.54    0.38
   1  -5   5   13.43    0.32
   1  -5   5   13.22    0.32
  -2   5  -5    1.42    0.08
   2  -5   5    1.48    0.07
   2  -5   5    1.38    0.09
   2  -5   5    1.46    0.07
  -3   5  -5    0.22    0.04
   3  -5   5    0.17    0.03
   3  -5   5    0.15    0.04
   3  -5   5    0.20    0.03
  -4   5  -5    1.79    0.09
   4  -5   5    1.68    0.07
  -5   5  -5   -0.02    0.03
   5  -5   5    0.02    0.02
  -6   5  -5    2.67    0.12
   6  -5   5    2.56    0.09
  -7   5  -5    1.51    0.09
  -8   5  -5    0.25    0.05
  -9   5  -5    0.43    0.07
 -10   5  -5    0.15    0.05
   8   4  -5    0.13    0.05
   8   4  -5    0.06    0.07
  -8  -4   5    0.10    0.06
   7   4  -5    0.31    0.09
   7   4  -5    0.30    0.06
  -7  -4   5    0.27    0.07
  -7  -4   5    0.46    0.10
   6   4  -5   -0.01    0.03
   6   4  -5    0.08    0.06
  -6  -4   5    0.02    0.04
  -6  -4   5    0.06    0.04
   5   4  -5    0.59    0.09
   5   4  -5    0.51    0.06
  -5  -4   5    0.48    0.07
  -5  -4   5    0.58    0.09
   4   4  -5    6.80    0.27
   4   4  -5    6.53    0.24
   4   4  -5    6.92    0.21
   4   4  -5    7.04    0.21
  -4  -4   5    7.32    0.24
  -4  -4   5    7.18    0.28
   3   4  -5    1.04    0.09
   3   4  -5    1.10    0.09
   3   4  -5    0.81    0.06
   3   4  -5    0.99    0.07
  -3  -4   5    1.01    0.08
  -3  -4   5    1.17    0.10
  -3  -4   5    1.07    0.06
   2   4  -5    0.93    0.06
   2   4  -5    0.97    0.06
   2   4  -5    1.02    0.08
   2   4  -5    1.04    0.07
  -2  -4   5    1.00    0.07
  -2  -4   5    0.86    0.06
  -2  -4   5    0.96    0.08
  -2  -4   5    0.93    0.07
  -2  -4   5    0.97    0.07
   1   4  -5    3.79    0.15
   1   4  -5    3.94    0.13
  -1  -4   5    3.77    0.12
  -1  -4   5    3.78    0.16
  -1  -4   5    3.99    0.13
  -1  -4   5    3.96    0.15
  -1  -4   5    3.90    0.14
   0   4  -5    9.84    0.24
   0   4  -5    9.82    0.26
   0  -4   5    9.65    0.29
   0  -4   5    9.66    0.29
   0  -4   5    9.36    0.25
   0  -4   5    9.72    0.24
   0  -4   5    9.52    0.24
  -1   4  -5    3.96    0.14
  -1   4  -5    4.14    0.12
   1  -4   5    3.86    0.15
   1  -4   5    4.05    0.13
   1  -4   5    3.98    0.12
   1  -4   5    3.99    0.12
  -2   4  -5   16.06    0.39
   2  -4   5   16.16    0.36
   2  -4   5   16.55    0.38
   2  -4   5   16.35    0.41
  -3   4  -5    5.76    0.18
   3  -4   5    5.92    0.15
   3  -4   5    5.84    0.18
  -4   4  -5    5.30    0.17
   4  -4   5    5.21    0.14
  -5   4  -5   13.37    0.34
   5  -4   5   13.79    0.30
  -6   4  -5    0.30    0.05
  -7   4  -5    0.14    0.04
  -8   4  -5    0.12    0.04
  -9   4  -5   -0.02    0.03
 -10   4  -5    0.02    0.04
   8   3  -5    0.77    0.08
   8   3  -5    0.64    0.12
  -8  -3   5    0.63    0.09
   7   3  -5    0.07    0.04
   7   3  -5    0.08    0.06
  -7  -3   5    0.06    0.04
  -7  -3   5    0.22    0.07
   6   3  -5    0.88    0.11
   6   3  -5    0.88    0.07
  -6  -3   5    0.97    0.10
  -6  -3   5    0.82    0.11
   5   3  -5    0.67    0.09
   5   3  -5    0.59    0.06
   5   3  -5    0.58    0.09
  -5  -3   5    0.77    0.08
  -5  -3   5    0.80    0.10
   4   3  -5    0.27    0.04
   4   3  -5    0.23    0.05
   4   3  -5    0.28    0.06
  -4  -3   5    0.28    0.05
  -4  -3   5    0.21    0.05
  -4  -3   5    0.21    0.04
   3   3  -5    1.88    0.10
   3   3  -5    2.01    0.12
   3   3  -5    1.98    0.08
   3   3  -5    1.84    0.08
  -3  -3   5    1.86    0.09
  -3  -3   5    1.82    0.10
  -3  -3   5    2.05    0.12
  -3  -3   5    1.80    0.06
   2   3  -5    1.99    0.08
   2   3  -5    1.99    0.08
   2   3  -5    2.18    0.10
   2   3  -5    2.14    0.11
  -2  -3   5    2.17    0.09
  -2  -3   5    2.05    0.08
  -2  -3   5    2.34    0.10
  -2  -3   5    2.09    0.10
  -2  -3   5    2.19    0.12
   1   3  -5    1.95    0.09
   1   3  -5    1.91    0.07
  -1  -3   5    1.91    0.09
  -1  -3   5    1.78    0.08
  -1  -3   5    1.92    0.10
  -1  -3   5    1.83    0.08
  -1  -3   5    1.92    0.09
   0   3  -5   52.96    1.17
   0  -3   5   53.89    1.17
   0  -3   5   51.43    1.08
   0  -3   5   53.10    1.05
   0  -3   5   51.02    1.19
   0  -3   5   52.89    1.21
  -1   3  -5    4.39    0.12
  -1   3  -5    4.36    0.12
   1  -3   5    4.46    0.12
   1  -3   5    4.41    0.16
   1  -3   5    4.23    0.12
   1  -3   5    4.07    0.13
   1  -3   5    4.24    0.14
  -2   3  -5    3.69    0.12
   2  -3   5    3.77    0.12
   2  -3   5    3.78    0.11
  -3   3  -5    4.20    0.13
   3  -3   5    4.04    0.10
   3  -3   5    3.95    0.11
  -4   3  -5    0.38    0.04
   4  -3   5    0.40    0.03
  -5   3  -5    0.89    0.06
   5  -3   5    0.89    0.04
  -6   3  -5   -0.01    0.02
  -7   3  -5    0.52    0.06
  -8   3  -5    0.01    0.03
  -9   3  -5    0.39    0.07
 -10   3  -5   -0.02    0.04
   9   2  -5    0.13    0.08
   9   2  -5    0.29    0.05
  -9  -2   5    0.23    0.07
   8   2  -5    0.34    0.09
   8   2  -5    0.33    0.05
  -8  -2   5    0.32    0.07
   7   2  -5   -0.05    0.04
   7   2  -5    0.03    0.02
  -7  -2   5    0.03    0.04
  -7  -2   5    0.00    0.04
   6   2  -5   -0.02    0.03
   6   2  -5   -0.03    0.02
  -6  -2   5    0.00    0.03
  -6  -2   5   -0.06    0.03
  -6  -2   5    0.01    0.03
   5   2  -5    3.95    0.17
   5   2  -5    3.67    0.19
   5   2  -5    3.79    0.12
  -5  -2   5    4.02    0.19
  -5  -2   5    3.81    0.15
  -5  -2   5    3.89    0.14
   4   2  -5    0.61    0.05
   4   2  -5    0.48    0.07
   4   2  -5    0.64    0.07
  -4  -2   5    0.80    0.09
  -4  -2   5    0.61    0.06
  -4  -2   5    0.68    0.06
  -4  -2   5    0.61    0.07
   3   2  -5    2.07    0.07
   3   2  -5    2.13    0.11
   3   2  -5    2.17    0.10
  -3  -2   5    2.05    0.09
  -3  -2   5    2.10    0.09
  -3  -2   5    2.00    0.11
  -3  -2   5    2.01    0.11
   2   2  -5    0.11    0.02
   2   2  -5    0.12    0.03
  -2  -2   5    0.12    0.02
  -2  -2   5    0.15    0.03
  -2  -2   5    0.12    0.03
  -2  -2   5    0.12    0.03
  -2  -2   5    0.13    0.02
  -2  -2   5    0.12    0.03
   1   2  -5   15.52    0.38
  -1  -2   5   15.04    0.38
  -1  -2   5   15.40    0.38
  -1  -2   5   14.83    0.39
  -1  -2   5   15.28    0.34
   0   2  -5    0.45    0.03
   0  -2   5    0.46    0.03
   0  -2   5    0.46    0.04
   0  -2   5    0.47    0.03
   0  -2   5    0.61    0.05
  -1   2  -5    0.79    0.04
   1  -2   5    0.71    0.03
   1  -2   5    0.60    0.05
  -2   2  -5   18.14    0.42
  -2   2  -5   18.55    0.41
   2  -2   5   19.34    0.43
   2  -2   5   18.86    0.47
   2  -2   5   18.24    0.39
  -3   2  -5   15.65    0.37
   3  -2   5   16.34    0.34
   3  -2   5   16.53    0.39
   3  -2   5   16.71    0.43
  -4   2  -5    0.33    0.04
   4  -2   5    0.26    0.02
   4  -2   5    0.27    0.05
   4  -2   5    0.32    0.04
  -5   2  -5    3.03    0.12
   5  -2   5    3.14    0.09
   5  -2   5    3.16    0.14
   5  -2   5    3.10    0.13
   5  -2   5    3.16    0.14
  -6   2  -5    3.01    0.13
   6  -2   5    3.05    0.10
  -7   2  -5    1.49    0.09
  -8   2  -5    0.06    0.04
  -9   2  -5    0.27    0.06
 -10   2  -5    0.11    0.05
   9   1  -5    0.04    0.06
  -9  -1   5    0.00    0.04
   8   1  -5   -0.06    0.05
  -8  -1   5   -0.01    0.03
   7   1  -5    0.71    0.10
  -7  -1   5    0.62    0.09
  -7  -1   5    0.66    0.07
  -7  -1   5    0.70    0.07
   6   1  -5    6.01    0.23
   6   1  -5    6.01    0.26
  -6  -1   5    6.53    0.25
  -6  -1   5    6.15    0.19
  -6  -1   5    6.12    0.18
   5   1  -5    1.73    0.11
   5   1  -5    1.63    0.11
  -5  -1   5    1.81    0.12
  -5  -1   5    1.79    0.09
  -5  -1   5    1.95    0.08
  -5  -1   5    1.84    0.12
   4   1  -5   -0.03    0.02
   4   1  -5   -0.01    0.01
  -4  -1   5   -0.01    0.01
  -4  -1   5   -0.02    0.01
  -4  -1   5    0.01    0.02
  -4  -1   5   -0.01    0.02
   3   1  -5    0.01    0.02
   3   1  -5    0.01    0.01
  -3  -1   5    0.00    0.02
  -3  -1   5    0.00    0.01
   2   1  -5   27.37    0.65
  -2  -1   5   27.30    0.65
  -2  -1   5   27.69    0.58
  -2  -1   5   27.82    0.65
  -2  -1   5   27.18    0.55
   1   1  -5   15.26    0.38
  -1  -1   5   15.59    0.38
  -1  -1   5   15.01    0.38
  -1  -1   5   15.34    0.38
  -1  -1   5   15.04    0.33
   0  -1   5   13.93    0.31
   0  -1   5   14.69    0.34
   0  -1   5   14.06    0.36
   1  -1   5    0.67    0.04
   1  -1   5    0.57    0.05
  -2   1  -5    0.54    0.04
   2  -1   5    0.44    0.05
   2  -1   5    0.43    0.03
   2  -1   5    0.52    0.04
  -3   1  -5   31.09    0.68
   3  -1   5   31.68    0.75
   3  -1   5   31.76    0.64
   3  -1   5   32.50    0.74
  -4   1  -5   10.11    0.26
   4  -1   5   10.25    0.28
   4  -1   5   10.13    0.30
   4  -1   5   10.11    0.28
   4  -1   5   10.39    0.23
  -5   1  -5    0.18    0.04
   5  -1   5    0.18    0.03
   5  -1   5    0.29    0.05
   5  -1   5    0.22    0.05
  -6   1  -5    0.08    0.03
   6  -1   5    0.01    0.02
   6  -1   5    0.00    0.03
   6  -1   5    0.00    0.03
  -7   1  -5    0.24    0.05
   7  -1   5    0.22    0.04
   7  -1   5    0.29    0.07
  -8   1  -5    0.29    0.06
   8  -1   5    0.21    0.07
   8  -1   5    0.28    0.04
  -9   1  -5    0.11    0.05
   9  -1   5    0.13    0.04
  10   0  -5    0.15    0.08
 -10   0   5    0.20    0.06
   9   0  -5    0.12    0.07
  -9   0   5    0.10    0.04
   8   0  -5    0.24    0.07
  -8   0   5    0.21    0.04
   7   0  -5    1.02    0.12
   7   0  -5    1.43    0.11
  -7   0   5    1.38    0.08
  -7   0   5    1.31    0.07
  -7   0   5    1.27    0.11
   6   0  -5    0.04    0.03
   6   0  -5   -0.01    0.03
  -6   0   5    0.02    0.03
  -6   0   5   -0.05    0.02
  -6   0   5   -0.03    0.02
  -6   0   5   -0.02    0.02
   5   0  -5    0.55    0.07
  -5   0   5    0.65    0.07
  -5   0   5    0.51    0.04
  -5   0   5    0.53    0.04
  -5   0   5    0.57    0.07
   4   0  -5   -0.01    0.02
  -4   0   5    0.00    0.02
  -4   0   5   -0.01    0.01
  -4   0   5    0.01    0.01
  -4   0   5    0.00    0.02
   3   0  -5    1.18    0.07
  -3   0   5    1.10    0.07
  -3   0   5    0.98    0.04
  -3   0   5    1.04    0.05
  -3   0   5    1.10    0.07
   2   0  -5   37.26    0.84
  -2   0   5   37.19    0.84
  -2   0   5   35.34    0.84
  -1   0   5   20.29    0.48
  -1   0   5   19.48    0.47
  -1   0   5   20.28    0.41
   0   0   5    9.19    0.24
   0   0   5    9.01    0.21
   1   0   5    5.16    0.16
   1   0   5    5.39    0.16
  -2   0  -5   37.92    0.80
  -2   0  -5   38.77    0.78
   2   0   5   38.38    0.87
   2   0   5   37.22    0.76
   2   0   5   38.27    0.88
  -3   0  -5    0.99    0.06
  -3   0  -5    0.93    0.04
   3   0   5    0.93    0.06
   3   0   5    0.96    0.06
   3   0   5    0.99    0.07
   3   0   5    0.90    0.05
  -4   0  -5    2.05    0.10
   4   0   5    2.12    0.08
   4   0   5    2.20    0.11
   4   0   5    2.20    0.12
  -5   0  -5    2.20    0.11
   5   0   5    1.99    0.13
   5   0   5    2.35    0.09
   5   0   5    2.05    0.12
  -6   0  -5    1.20    0.09
   6   0   5    1.29    0.10
   6   0   5    1.35    0.11
   6   0   5    1.21    0.07
  -7   0  -5    1.27    0.10
   7   0   5    1.19    0.07
   7   0   5    1.04    0.12
  -8   0  -5    0.21    0.06
   8   0   5    0.23    0.04
   8   0   5    0.20    0.07
  -9   0  -5    0.03    0.05
   9   0   5   -0.03    0.06
   9   0   5    0.00    0.03
  10  -1  -5    0.17    0.07
   9  -1  -5    0.00    0.05
  -9   1   5    0.02    0.03
   8  -1  -5    0.10    0.05
  -8   1   5    0.21    0.04
  -8   1   5    0.24    0.03
   7  -1  -5    0.47    0.08
   7  -1  -5    0.48    0.07
  -7   1   5    0.46    0.07
  -7   1   5    0.64    0.09
  -7   1   5    0.47    0.04
  -7   1   5    0.50    0.05
   6  -1  -5    0.40    0.07
   6  -1  -5    0.31    0.06
  -6   1   5    0.42    0.07
  -6   1   5    0.32    0.04
  -6   1   5    0.79    0.09
  -6   1   5    0.31    0.03
   5  -1  -5    3.23    0.15
  -5   1   5    3.22    0.15
  -5   1   5    3.21    0.09
  -5   1   5    3.20    0.14
   4  -1  -5    5.67    0.20
  -4   1   5    5.88    0.20
  -4   1   5    5.69    0.20
  -4   1   5    5.87    0.14
   3  -1  -5    0.76    0.06
  -3   1   5    0.62    0.05
  -3   1   5    0.69    0.05
  -3   1   5    0.69    0.03
  -2   1   5    0.58    0.04
  -2   1   5    0.54    0.04
   1  -1  -5   52.96    1.19
  -1   1   5   54.32    1.07
  -1   1   5   53.63    1.19
  -1   1   5   54.42    1.20
   0   1   5    4.80    0.13
   0   1   5    5.00    0.16
   1   1   5    5.98    0.16
   1   1   5    6.10    0.19
  -2  -1  -5    0.56    0.04
  -2  -1  -5    0.59    0.05
   2   1   5    0.60    0.04
   2   1   5    0.62    0.06
  -3  -1  -5   13.48    0.34
  -3  -1  -5   13.44    0.30
   3   1   5   13.84    0.35
   3   1   5   13.29    0.38
   3   1   5   13.22    0.30
  -4  -1  -5    6.87    0.21
   4   1   5    6.60    0.25
   4   1   5    6.56    0.23
   4   1   5    7.19    0.18
  -5  -1  -5    7.20    0.23
   5   1   5    7.41    0.28
   5   1   5    6.96    0.25
   5   1   5    7.26    0.20
  -6  -1  -5    1.17    0.09
   6   1   5    0.95    0.07
   6   1   5    0.95    0.12
   6   1   5    1.21    0.12
  -7  -1  -5    0.11    0.05
   7   1   5    0.24    0.07
   7   1   5    0.18    0.04
  -8  -1  -5    0.30    0.07
   8   1   5    0.35    0.05
   8   1   5    0.40    0.09
  -9  -1  -5    0.02    0.05
   9   1   5   -0.04    0.06
  10  -2  -5    0.51    0.10
 -10   2   5    0.55    0.06
 -10   2   5    0.43    0.05
   9  -2  -5   -0.04    0.04
  -9   2   5    0.01    0.02
  -9   2   5    0.03    0.02
   8  -2  -5    2.38    0.14
  -8   2   5    1.95    0.07
  -8   2   5    2.06    0.08
   7  -2  -5    0.15    0.05
   7  -2  -5    0.16    0.05
  -7   2   5    0.12    0.02
  -7   2   5    0.08    0.04
  -7   2   5    0.10    0.04
   6  -2  -5    0.10    0.04
  -6   2   5    0.09    0.04
  -6   2   5    0.09    0.03
  -6   2   5    0.12    0.02
   5  -2  -5    0.02    0.02
  -5   2   5   -0.01    0.02
  -5   2   5    0.01    0.02
   4  -2  -5    3.34    0.14
  -4   2   5    3.36    0.14
  -4   2   5    3.49    0.14
  -4   2   5    3.20    0.08
   3  -2  -5   29.69    0.71
  -3   2   5   30.21    0.72
  -3   2   5   29.81    0.61
  -3   2   5   30.67    0.72
   2  -2  -5   16.21    0.41
  -2   2   5   16.65    0.35
  -2   2   5   15.85    0.41
  -2   2   5   16.65    0.41
   1  -2  -5   47.75    1.07
  -1   2   5   47.47    1.07
  -1   2   5   47.97    1.08
  -1   2   5   47.06    0.95
   0  -2  -5    4.04    0.13
   0   2   5    3.78    0.13
   0   2   5    4.06    0.14
   0   2   5    3.95    0.11
  -1  -2  -5   26.66    0.57
   1   2   5   26.23    0.57
   1   2   5   26.70    0.65
   1   2   5   26.43    0.55
  -2  -2  -5   40.12    0.86
  -2  -2  -5   40.16    0.91
  -2  -2  -5   39.67    0.83
   2   2   5   39.49    0.88
   2   2   5   40.17    0.96
   2   2   5   39.51    0.81
   2   2   5   39.50    0.84
   2   2   5   40.63    0.83
  -3  -2  -5    0.04    0.02
  -3  -2  -5    0.03    0.03
  -3  -2  -5    0.01    0.02
   3   2   5    0.06    0.04
   3   2   5    0.03    0.03
   3   2   5    0.03    0.02
   3   2   5    0.00    0.02
  -4  -2  -5    2.37    0.07
  -4  -2  -5    2.42    0.12
   4   2   5    2.55    0.14
   4   2   5    2.28    0.14
   4   2   5    2.35    0.10
   4   2   5    2.35    0.10
  -5  -2  -5    0.23    0.06
   5   2   5    0.22    0.06
   5   2   5    0.19    0.06
   5   2   5    0.23    0.04
  -6  -2  -5    0.13    0.05
   6   2   5    0.05    0.05
   6   2   5    0.02    0.03
  -7  -2  -5    0.24    0.06
   7   2   5    0.22    0.05
   7   2   5    0.15    0.07
  -8  -2  -5    0.06    0.05
   8   2   5    0.15    0.07
   8   2   5    0.13    0.05
 -10   3   5    0.16    0.03
   9  -3  -5    0.12    0.06
  -9   3   5    0.13    0.02
   8  -3  -5    0.03    0.04
   8  -3  -5    0.01    0.04
  -8   3   5    0.06    0.04
   7  -3  -5   -0.01    0.03
   7  -3  -5    0.03    0.03
  -7   3   5    0.05    0.03
  -7   3   5    0.05    0.04
   6  -3  -5    0.64    0.08
   6  -3  -5    0.67    0.08
  -6   3   5    0.55    0.07
  -6   3   5    0.58    0.08
   5  -3  -5    7.27    0.24
   5  -3  -5    7.40    0.25
  -5   3   5    7.53    0.16
  -5   3   5    7.21    0.24
  -5   3   5    7.52    0.25
  -5   3   5    7.35    0.16
   4  -3  -5    0.72    0.07
  -4   3   5    0.72    0.07
  -4   3   5    0.76    0.04
  -4   3   5    0.92    0.07
   3  -3  -5    1.29    0.08
  -3   3   5    1.41    0.05
  -3   3   5    1.31    0.08
  -3   3   5    1.36    0.05
  -3   3   5    1.38    0.08
   2  -3  -5   11.54    0.33
   2  -3  -5   11.91    0.25
  -2   3   5   12.19    0.33
  -2   3   5   12.16    0.27
  -2   3   5   12.23    0.28
  -2   3   5   12.32    0.33
   1  -3  -5   18.15    0.45
   1  -3  -5   17.85    0.38
  -1   3   5   17.73    0.40
  -1   3   5   17.92    0.39
  -1   3   5   17.81    0.45
  -1   3   5   18.01    0.45
   0  -3  -5   33.40    0.78
   0  -3  -5   33.21    0.69
   0  -3  -5   34.59    0.70
   0  -3  -5   33.53    0.71
   0   3   5   33.25    0.71
   0   3   5   33.15    0.80
  -1  -3  -5    0.35    0.05
  -1  -3  -5    0.32    0.03
  -1  -3  -5    0.30    0.03
  -1  -3  -5    0.36    0.04
   1   3   5    0.31    0.05
   1   3   5    0.34    0.04
   1   3   5    0.32    0.05
   1   3   5    0.33    0.04
   1   3   5    0.42    0.04
  -2  -3  -5    1.49    0.06
  -2  -3  -5    1.74    0.09
  -2  -3  -5    1.57    0.08
   2   3   5    1.69    0.08
   2   3   5    1.72    0.09
   2   3   5    1.68    0.11
   2   3   5    1.63    0.10
   2   3   5    1.53    0.08
  -3  -3  -5    0.40    0.06
  -3  -3  -5    0.43    0.05
  -3  -3  -5    0.37    0.06
   3   3   5    0.35    0.05
   3   3   5    0.30    0.06
   3   3   5    0.42    0.05
   3   3   5    0.40    0.07
  -4  -3  -5    1.06    0.10
  -4  -3  -5    0.92    0.05
   4   3   5    0.86    0.10
   4   3   5    0.91    0.11
   4   3   5    0.82    0.07
   4   3   5    0.86    0.08
  -5  -3  -5    0.33    0.07
   5   3   5    0.33    0.06
   5   3   5    0.37    0.08
   5   3   5    0.29    0.05
  -6  -3  -5    0.69    0.09
   6   3   5    0.80    0.08
   6   3   5    0.89    0.09
   6   3   5    0.98    0.13
  -7  -3  -5    0.04    0.05
   7   3   5    0.10    0.07
   7   3   5    0.10    0.04
   7  -4  -5    0.34    0.06
   7  -4  -5    0.25    0.06
  -7   4   5    0.32    0.06
  -7   4   5    0.40    0.07
   6  -4  -5    0.10    0.04
   6  -4  -5    0.09    0.04
  -6   4   5    0.13    0.02
  -6   4   5    0.08    0.04
  -6   4   5    0.15    0.05
   5  -4  -5    0.04    0.03
   5  -4  -5    0.00    0.02
  -5   4   5    0.04    0.03
  -5   4   5   -0.01    0.01
  -5   4   5   -0.02    0.02
   4  -4  -5    2.71    0.13
  -4   4   5    2.65    0.08
  -4   4   5    2.59    0.12
  -4   4   5    2.46    0.09
  -4   4   5    2.53    0.13
   3  -4  -5    5.45    0.20
   3  -4  -5    5.47    0.12
  -3   4   5    5.52    0.19
  -3   4   5    5.53    0.20
  -3   4   5    5.32    0.14
  -3   4   5    5.81    0.16
   2  -4  -5    2.91    0.09
   2  -4  -5    2.87    0.13
  -2   4   5    2.88    0.12
  -2   4   5    2.84    0.13
  -2   4   5    2.40    0.10
  -2   4   5    2.75    0.10
   1  -4  -5    2.49    0.09
   1  -4  -5    2.51    0.10
   1  -4  -5    2.47    0.12
   1  -4  -5    2.54    0.09
  -1   4   5    2.54    0.10
  -1   4   5    2.48    0.12
  -1   4   5    2.51    0.10
   0  -4  -5    1.05    0.07
   0  -4  -5    0.97    0.06
   0  -4  -5    1.07    0.08
   0  -4  -5    0.98    0.06
   0   4   5    1.03    0.08
   0   4   5    1.08    0.07
   0   4   5    1.08    0.05
   0   4   5    1.19    0.07
  -1  -4  -5   13.63    0.35
  -1  -4  -5   14.53    0.40
  -1  -4  -5   14.40    0.33
  -1  -4  -5   14.66    0.33
   1   4   5   13.92    0.33
   1   4   5   14.18    0.37
   1   4   5   13.61    0.41
   1   4   5   13.57    0.35
   1   4   5   13.38    0.33
  -2  -4  -5    0.01    0.02
  -2  -4  -5    0.01    0.03
  -2  -4  -5    0.10    0.02
   2   4   5   -0.03    0.03
   2   4   5    0.01    0.02
   2   4   5    0.00    0.02
   2   4   5    0.03    0.02
   2   4   5    0.01    0.03
  -3  -4  -5    0.09    0.04
  -3  -4  -5    0.18    0.05
  -3  -4  -5    0.16    0.04
   3   4   5    0.21    0.04
   3   4   5    0.26    0.06
   3   4   5    0.17    0.04
   3   4   5    0.14    0.05
  -4  -4  -5   -0.01    0.02
  -4  -4  -5   -0.01    0.04
   4   4   5    0.04    0.04
   4   4   5   -0.02    0.04
   4   4   5   -0.01    0.02
  -5  -4  -5    0.31    0.07
   5   4   5    0.33    0.06
   5   4   5    0.22    0.05
   5   4   5    0.26    0.07
  -6  -4  -5    0.03    0.05
   6   4   5    0.07    0.07
   6   4   5    0.05    0.05
   6   4   5   -0.01    0.03
  -7  -4  -5   -0.02    0.05
   7   4   5    0.09    0.07
   7   4   5    0.01    0.05
   7   4   5   -0.09    0.03
   7  -5  -5    0.03    0.04
  -7   5   5   -0.03    0.03
  -7   5   5    0.06    0.02
   6  -5  -5    0.80    0.09
  -6   5   5    0.93    0.10
  -6   5   5    0.74    0.05
  -6   5   5    0.79    0.08
   5  -5  -5    2.39    0.13
  -5   5   5    2.27    0.12
  -5   5   5    2.25    0.08
  -5   5   5    2.37    0.09
  -5   5   5    2.12    0.13
   4  -5  -5    1.20    0.09
  -4   5   5    1.10    0.06
  -4   5   5    1.11    0.06
  -4   5   5    1.07    0.08
  -4   5   5    1.11    0.09
   3  -5  -5    7.27    0.25
   3  -5  -5    7.81    0.19
  -3   5   5    7.90    0.26
  -3   5   5    7.20    0.20
  -3   5   5    7.51    0.21
  -3   5   5    7.43    0.24
   2  -5  -5    3.48    0.11
   2  -5  -5    3.54    0.16
   2  -5  -5    3.65    0.11
  -2   5   5    3.42    0.15
  -2   5   5    3.38    0.13
  -2   5   5    3.48    0.12
   1  -5  -5    4.43    0.18
   1  -5  -5    4.44    0.14
   1  -5  -5    4.36    0.15
   1  -5  -5    4.45    0.14
  -1   5   5    4.44    0.15
  -1   5   5    4.52    0.16
  -1   5   5    4.44    0.18
   0  -5  -5    4.62    0.19
   0  -5  -5    4.84    0.15
   0  -5  -5    4.89    0.17
   0  -5  -5    4.59    0.15
   0   5   5    4.78    0.20
   0   5   5    4.62    0.14
   0   5   5    4.79    0.16
  -1  -5  -5    2.99    0.11
  -1  -5  -5    2.81    0.15
  -1  -5  -5    3.09    0.13
   1   5   5    3.07    0.12
   1   5   5    2.98    0.14
   1   5   5    2.38    0.10
   1   5   5    2.97    0.16
  -2  -5  -5    1.10    0.08
  -2  -5  -5    0.94    0.10
  -2  -5  -5    1.01    0.06
   2   5   5    1.09    0.08
   2   5   5    1.03    0.10
   2   5   5    0.94    0.11
   2   5   5    1.09    0.08
   2   5   5    1.02    0.08
  -3  -5  -5    0.13    0.04
  -3  -5  -5    0.12    0.05
   3   5   5    0.07    0.04
   3   5   5    0.11    0.04
   3   5   5    0.11    0.06
  -4  -5  -5    0.66    0.06
   4   5   5    0.58    0.08
   4   5   5    0.64    0.10
   4   5   5    0.64    0.07
   5   5   5    0.56    0.08
   5   5   5    0.51    0.10
   5   5   5    0.42    0.07
   6   5   5    0.01    0.04
   6   5   5    0.07    0.05
   6   5   5    0.08    0.07
  -8   6   5    0.00    0.02
   7  -6  -5    1.00    0.11
  -7   6   5    0.87    0.11
  -7   6   5    0.88    0.06
   6  -6  -5    0.17    0.05
  -6   6   5    0.14    0.03
  -6   6   5    0.09    0.05
  -6   6   5    0.13    0.03
   5  -6  -5    2.53    0.15
  -5   6   5    2.59    0.11
  -5   6   5    2.44    0.15
  -5   6   5    2.86    0.10
   4  -6  -5    0.45    0.04
   4  -6  -5    0.42    0.07
  -4   6   5    0.43    0.05
  -4   6   5    0.42    0.07
  -4   6   5    0.45    0.06
  -4   6   5    0.39    0.05
   3  -6  -5    1.12    0.07
   3  -6  -5    0.99    0.10
  -3   6   5    1.14    0.07
  -3   6   5    0.97    0.07
  -3   6   5    1.09    0.08
   2  -6  -5   -0.01    0.02
   2  -6  -5    0.00    0.03
   2  -6  -5   -0.01    0.02
  -2   6   5    0.00    0.02
  -2   6   5    0.00    0.02
  -2   6   5   -0.01    0.02
   1  -6  -5    3.72    0.13
   1  -6  -5    3.81    0.18
   1  -6  -5    3.82    0.14
  -1   6   5    3.73    0.17
  -1   6   5    3.77    0.15
  -1   6   5    3.70    0.15
   0  -6  -5    5.30    0.17
   0  -6  -5    5.76    0.18
   0  -6  -5    5.64    0.23
   0  -6  -5    5.36    0.19
   0   6   5    5.53    0.23
   0   6   5    5.46    0.16
  -1  -6  -5    0.21    0.05
  -1  -6  -5    0.21    0.06
  -1  -6  -5    0.18    0.04
   1   6   5    0.25    0.04
   1   6   5    0.22    0.06
  -2  -6  -5    0.96    0.12
  -2  -6  -5    0.90    0.09
   2   6   5    0.79    0.08
   2   6   5    0.86    0.10
  -3  -6  -5    0.76    0.11
  -3  -6  -5    0.62    0.07
   3   6   5    0.45    0.09
   3   6   5    0.62    0.08
  -4  -6  -5    0.95    0.07
   4   6   5    0.77    0.09
   4   6   5    0.80    0.12
   4   6   5    0.80    0.09
   5   6   5    0.02    0.05
   5   6   5    0.01    0.04
   5   6   5   -0.05    0.05
  -9   7   5    0.00    0.02
  -8   7   5    0.21    0.07
  -8   7   5    0.19    0.04
  -8   7   5    0.16    0.03
   7  -7  -5    0.01    0.04
  -7   7   5    0.01    0.03
  -7   7   5    0.01    0.03
  -7   7   5    0.04    0.05
   6  -7  -5    1.23    0.13
  -6   7   5    1.21    0.08
  -6   7   5    1.48    0.12
   5  -7  -5    0.18    0.03
   5  -7  -5    0.14    0.05
  -5   7   5    0.21    0.04
  -5   7   5    0.20    0.04
   4  -7  -5    1.04    0.11
   4  -7  -5    1.07    0.07
  -4   7   5    1.23    0.09
  -4   7   5    1.16    0.08
   3  -7  -5    0.03    0.03
   3  -7  -5    0.00    0.02
   3  -7  -5   -0.01    0.03
  -3   7   5    0.05    0.03
  -3   7   5   -0.02    0.03
   2  -7  -5    0.66    0.07
   2  -7  -5    0.71    0.07
   2  -7  -5    0.67    0.10
  -2   7   5    0.75    0.08
  -2   7   5    0.83    0.09
  -2   7   5    0.70    0.08
   1  -7  -5    6.93    0.28
   1  -7  -5    7.46    0.22
   1  -7  -5    7.24    0.22
  -1   7   5    7.00    0.27
   0  -7  -5    0.06    0.04
   0  -7  -5    0.05    0.04
   0  -7  -5    0.08    0.05
   0   7   5    0.09    0.05
  -1  -7  -5    0.10    0.04
  -1  -7  -5    0.09    0.05
  -1  -7  -5    0.14    0.04
   1   7   5    0.12    0.04
  -2  -7  -5    0.69    0.08
  -2  -7  -5    0.88    0.12
   2   7   5    0.97    0.11
   2   7   5    0.88    0.08
  -3  -7  -5    0.26    0.06
   3   7   5    0.19    0.06
   3   7   5    0.32    0.08
  -4  -7  -5    0.33    0.05
   4   7   5    0.27    0.08
   4   7   5    0.41    0.07
 -10   8   5    0.29    0.04
  -9   8   5    0.00    0.03
  -9   8   5   -0.01    0.03
  -8   8   5    0.32    0.05
  -8   8   5    0.36    0.05
   7  -8  -5    0.09    0.05
  -7   8   5   -0.03    0.03
  -7   8   5    0.00    0.03
   6  -8  -5    1.00    0.13
   6  -8  -5    0.90    0.06
  -6   8   5    0.99    0.08
  -6   8   5    1.07    0.09
   5  -8  -5    0.52    0.06
   5  -8  -5    0.59    0.10
  -5   8   5    0.63    0.07
  -5   8   5    0.47    0.07
   4  -8  -5    0.05    0.03
   4  -8  -5    0.06    0.05
  -4   8   5    0.01    0.03
  -4   8   5    0.06    0.04
   3  -8  -5    2.16    0.11
   3  -8  -5    1.96    0.11
   3  -8  -5    1.73    0.14
  -3   8   5    1.97    0.12
  -3   8   5    2.00    0.12
   2  -8  -5    0.96    0.09
   2  -8  -5    0.96    0.09
   2  -8  -5    0.77    0.11
  -2   8   5    1.08    0.10
  -2   8   5    1.03    0.10
   1  -8  -5    2.11    0.12
   1  -8  -5    1.96    0.16
   1  -8  -5    2.07    0.11
   0  -8  -5    0.04    0.04
   0  -8  -5   -0.02    0.03
   0  -8  -5    0.05    0.05
  -1  -8  -5    0.39    0.07
  -1  -8  -5    0.40    0.06
  -1  -8  -5    0.49    0.10
  -2  -8  -5    0.57    0.08
  -2  -8  -5    0.84    0.13
   2   8   5    0.81    0.08
  -3  -8  -5    0.01    0.04
   3   8   5    0.07    0.05
  -9   9   5    0.01    0.04
  -9   9   5    0.01    0.04
  -8   9   5    0.01    0.03
  -8   9   5    0.01    0.03
   7  -9  -5    0.38    0.09
   7  -9  -5    0.47    0.05
  -7   9   5    0.37    0.06
  -7   9   5    0.41    0.07
   6  -9  -5    0.23    0.04
   6  -9  -5    0.24    0.08
  -6   9   5    0.19    0.06
  -6   9   5    0.22    0.05
   5  -9  -5    0.01    0.05
   5  -9  -5    0.00    0.03
  -5   9   5   -0.03    0.03
  -5   9   5    0.01    0.04
   4  -9  -5    0.07    0.04
   4  -9  -5    0.16    0.06
  -4   9   5    0.13    0.05
  -4   9   5    0.10    0.05
   3  -9  -5    1.39    0.15
   3  -9  -5    1.29    0.10
   3  -9  -5    1.29    0.10
  -3   9   5    1.32    0.11
  -3   9   5    1.40    0.11
   2  -9  -5    1.13    0.09
   2  -9  -5    0.87    0.09
   2  -9  -5    1.14    0.14
   1  -9  -5    0.24    0.06
   1  -9  -5    0.33    0.09
   0  -9  -5   -0.02    0.04
   0  -9  -5    0.01    0.04
   0  -9  -5    0.00    0.06
  -1  -9  -5   -0.01    0.06
  -1  -9  -5   -0.05    0.04
  -2  -9  -5    0.00    0.06
  -2  -9  -5    0.00    0.04
  -9  10   5   -0.04    0.03
   8 -10  -5    0.04    0.03
  -8  10   5    0.07    0.05
  -8  10   5    0.07    0.04
   7 -10  -5    0.15    0.04
   7 -10  -5    0.17    0.07
  -7  10   5    0.10    0.05
  -7  10   5    0.14    0.05
   6 -10  -5   -0.01    0.05
   6 -10  -5   -0.01    0.03
  -6  10   5   -0.01    0.04
  -6  10   5   -0.01    0.04
   5 -10  -5    0.02    0.04
   5 -10  -5    0.00    0.05
  -5  10   5    0.02    0.04
  -5  10   5   -0.03    0.04
   4 -10  -5    0.21    0.06
   4 -10  -5    0.33    0.06
   4 -10  -5    0.22    0.08
  -4  10   5    0.22    0.06
  -4  10   5    0.23    0.07
   3 -10  -5    0.02    0.04
   3 -10  -5    0.03    0.06
   3 -10  -5    0.01    0.04
   2 -10  -5    0.23    0.06
   2 -10  -5    0.10    0.07
   2 -10  -5    0.27    0.06
   1 -10  -5    0.08    0.05
   1 -10  -5    0.26    0.09
   0 -10  -5    0.07    0.05
   0 -10  -5    0.01    0.04
   0 -10  -5   -0.04    0.05
   7 -11  -5   -0.05    0.03
   7 -11  -5    0.00    0.06
  -7  11   5    0.02    0.05
  -7  11   5   -0.01    0.05
   6 -11  -5   -0.05    0.03
   6 -11  -5   -0.01    0.06
  -6  11   5   -0.01    0.05
  -6  11   5   -0.11    0.04
   5 -11  -5   -0.04    0.05
   5 -11  -5   -0.03    0.04
   5 -11  -5   -0.01    0.05
  -5  11   5    0.06    0.05
  -5  11   5   -0.03    0.04
   4 -11  -5    0.20    0.06
   4 -11  -5    0.27    0.10
   4 -11  -5    0.14    0.06
   3 -11  -5    0.43    0.08
   3 -11  -5    0.25    0.07
   3 -11  -5    0.22    0.09
   2 -11  -5    0.06    0.05
   1 -11   6    0.08    0.05
   1 -11   6    0.02    0.05
   2 -11   6   -0.05    0.05
   2 -11   6   -0.03    0.05
   3 -11   6    0.46    0.11
   3 -11   6    0.37    0.08
   4 -11   6    0.48    0.08
   4 -11   6    0.51    0.08
   5 -11   6   -0.03    0.04
   5 -11   6    0.02    0.05
  -6  11  -6   -0.02    0.05
  -6  11  -6    0.01    0.05
   6 -11   6    0.01    0.05
   6 -11   6    0.02    0.04
   0 -10   6    0.39    0.10
   0 -10   6    0.32    0.07
   1 -10   6    0.34    0.06
   1 -10   6    0.25    0.08
   1 -10   6    0.42    0.08
   2 -10   6    0.58    0.11
   2 -10   6    0.50    0.08
   3 -10   6    0.02    0.04
   3 -10   6    0.01    0.04
   3 -10   6    0.01    0.06
   4 -10   6    0.29    0.06
   4 -10   6    0.30    0.06
  -5  10  -6    0.05    0.05
  -5  10  -6    0.07    0.06
   5 -10   6    0.07    0.05
   5 -10   6    0.11    0.05
  -6  10  -6    0.01    0.05
   6 -10   6    0.01    0.04
  -7  10  -6    0.32    0.07
   7 -10   6    0.25    0.06
  -8  10  -6    0.00    0.04
   3   9  -6    0.21    0.06
  -3  -9   6    0.15    0.05
   2   9  -6    0.81    0.09
  -2  -9   6    1.08    0.15
  -2  -9   6    0.89    0.10
  -1  -9   6    0.07    0.06
  -1  -9   6   -0.01    0.04
   0  -9   6    0.05    0.04
   0  -9   6    0.04    0.04
   0  -9   6    0.18    0.07
   1  -9   6    0.00    0.04
   1  -9   6    0.05    0.06
   1  -9   6   -0.01    0.04
   2  -9   6    0.84    0.12
   2  -9   6    0.72    0.11
   2  -9   6    0.77    0.08
   2  -9   6    0.75    0.08
   3  -9   6    1.89    0.12
   3  -9   6    1.97    0.12
   3  -9   6    2.08    0.16
  -4   9  -6   -0.04    0.04
  -4   9  -6    0.03    0.04
   4  -9   6    0.00    0.03
   4  -9   6   -0.02    0.03
  -5   9  -6    0.09    0.05
   5  -9   6    0.16    0.04
  -6   9  -6    0.08    0.05
   6  -9   6    0.04    0.03
  -7   9  -6    0.08    0.05
   7  -9   6    0.18    0.05
  -8   9  -6   -0.05    0.04
   8  -9   6   -0.04    0.03
   4   8  -6    0.42    0.08
  -4  -8   6    0.46    0.11
   3   8  -6   -0.04    0.04
  -3  -8   6   -0.05    0.05
  -3  -8   6    0.02    0.03
   2   8  -6    0.30    0.06
  -2  -8   6    0.33    0.06
  -2  -8   6    0.30    0.09
   1   8  -6    0.72    0.08
  -1  -8   6    0.64    0.11
  -1  -8   6    0.63    0.08
   0  -8   6    0.20    0.05
   0  -8   6    0.17    0.07
   0  -8   6    0.10    0.04
   1  -8   6    2.80    0.17
   1  -8   6    2.77    0.13
   1  -8   6    2.62    0.17
   1  -8   6    2.52    0.14
   2  -8   6    2.17    0.15
   2  -8   6    2.36    0.12
   2  -8   6    2.27    0.15
   2  -8   6    2.21    0.12
  -3   8  -6    0.16    0.05
  -3   8  -6    0.08    0.04
   3  -8   6    0.18    0.06
   3  -8   6    0.13    0.04
   3  -8   6    0.10    0.04
  -4   8  -6    0.17    0.05
   4  -8   6    0.10    0.04
   4  -8   6    0.11    0.04
  -5   8  -6    0.37    0.07
   5  -8   6    0.36    0.05
  -6   8  -6    0.29    0.06
   6  -8   6    0.30    0.05
  -7   8  -6    0.06    0.04
   7  -8   6    0.01    0.03
  -8   8  -6   -0.06    0.04
   8  -8   6    0.01    0.03
  -9   8  -6    0.05    0.05
   9  -8   6    0.04    0.03
   5   7  -6    0.01    0.06
   5   7  -6    0.06    0.05
  -5  -7   6    0.07    0.06
   4   7  -6   -0.04    0.04
  -4  -7   6    0.02    0.05
   3   7  -6    3.06    0.15
  -3  -7   6    3.23    0.21
  -3  -7   6    3.06    0.13
   2   7  -6   -0.03    0.03
  -2  -7   6   -0.02    0.04
  -2  -7   6    0.04    0.03
   1   7  -6    0.73    0.07
  -1  -7   6    0.69    0.10
  -1  -7   6    0.79    0.07
  -1  -7   6    0.75    0.08
   0   7  -6    0.70    0.06
   0  -7   6    0.78    0.10
   0  -7   6    0.88    0.09
   0  -7   6    0.78    0.07
   0  -7   6    0.87    0.11
   1  -7   6    0.75    0.08
   1  -7   6    0.82    0.10
   1  -7   6    0.73    0.07
   1  -7   6    0.66    0.07
   1  -7   6    0.71    0.10
  -2   7  -6    3.16    0.15
  -2   7  -6    3.32    0.14
   2  -7   6    3.17    0.13
   2  -7   6    3.05    0.17
   2  -7   6    3.09    0.13
  -3   7  -6    0.03    0.03
   3  -7   6    0.02    0.03
   3  -7   6    0.03    0.04
   3  -7   6    0.05    0.03
  -4   7  -6    0.02    0.03
   4  -7   6    0.01    0.03
   4  -7   6   -0.02    0.02
  -5   7  -6    1.23    0.10
   5  -7   6    1.27    0.08
  -6   7  -6    0.44    0.07
   6  -7   6    0.48    0.05
  -7   7  -6   -0.01    0.04
   7  -7   6    0.01    0.02
  -8   7  -6    0.03    0.04
   8  -7   6    0.00    0.03
  -9   7  -6    0.03    0.04
   6   6  -6    0.13    0.06
   6   6  -6    0.13    0.05
   6   6  -6    0.11    0.07
  -6  -6   6    0.13    0.07
   5   6  -6    1.67    0.15
   5   6  -6    1.51    0.11
   5   6  -6    1.53    0.11
  -5  -6   6    1.75    0.18
   4   6  -6    0.26    0.06
   4   6  -6    0.22    0.07
  -4  -6   6    0.31    0.08
   3   6  -6    0.08    0.04
   3   6  -6    0.11    0.05
   3   6  -6    0.05    0.04
  -3  -6   6    0.02    0.04
  -3  -6   6    0.12    0.04
   2   6  -6    0.26    0.06
   2   6  -6    0.10    0.04
  -2  -6   6    0.16    0.04
  -2  -6   6    0.14    0.05
   1   6  -6    2.79    0.12
  -1  -6   6    2.95    0.11
  -1  -6   6    3.17    0.17
  -1  -6   6    3.06    0.13
   0   6  -6    6.47    0.19
   0  -6   6    6.67    0.19
   0  -6   6    6.67    0.22
   0  -6   6    6.17    0.25
   0  -6   6    6.71    0.25
  -1   6  -6    3.38    0.11
   1  -6   6    3.33    0.13
   1  -6   6    3.29    0.13
   1  -6   6    3.10    0.16
   1  -6   6    2.97    0.16
   1  -6   6    3.29    0.14
  -2   6  -6    1.06    0.08
   2  -6   6    0.93    0.07
   2  -6   6    0.84    0.06
   2  -6   6    0.78    0.09
  -3   6  -6    0.01    0.03
   3  -6   6    0.03    0.02
   3  -6   6   -0.01    0.03
   3  -6   6   -0.01    0.02
  -4   6  -6    1.71    0.10
   4  -6   6    1.47    0.08
  -5   6  -6    0.79    0.08
   5  -6   6    0.82    0.06
  -6   6  -6    0.27    0.05
   6  -6   6    0.21    0.04
  -7   6  -6    0.06    0.04
   7  -6   6    0.06    0.03
  -8   6  -6    0.11    0.05
  -9   6  -6    0.01    0.04
 -10   6  -6    0.05    0.05
   7   5  -6    1.37    0.16
   7   5  -6    1.68    0.12
  -7  -5   6    2.13    0.21
  -7  -5   6    1.54    0.15
   6   5  -6    0.06    0.06
   6   5  -6   -0.06    0.04
   6   5  -6   -0.01    0.03
  -6  -5   6    0.01    0.05
  -6  -5   6    0.00    0.04
   5   5  -6    0.69    0.10
   5   5  -6    0.62    0.08
   5   5  -6    0.79    0.08
  -5  -5   6    0.77    0.10
  -5  -5   6    0.68    0.11
   4   5  -6    2.86    0.13
   4   5  -6    2.83    0.13
   4   5  -6    2.94    0.16
  -4  -5   6    3.05    0.19
  -4  -5   6    3.03    0.15
   3   5  -6    4.99    0.22
   3   5  -6    5.03    0.20
   3   5  -6    5.23    0.18
  -3  -5   6    5.16    0.16
  -3  -5   6    4.82    0.23
  -3  -5   6    5.01    0.20
   2   5  -6    0.00    0.03
   2   5  -6    0.00    0.03
   2   5  -6    0.02    0.03
  -2  -5   6   -0.01    0.02
  -2  -5   6    0.04    0.03
  -2  -5   6    0.00    0.03
   1   5  -6    5.99    0.19
   1   5  -6    6.20    0.22
  -1  -5   6    6.32    0.20
  -1  -5   6    6.36    0.17
  -1  -5   6    6.37    0.24
   0   5  -6    7.99    0.24
   0   5  -6    8.14    0.21
   0  -5   6    7.94    0.23
   0  -5   6    7.41    0.21
   0  -5   6    8.30    0.27
   0  -5   6    6.53    0.20
   0  -5   6    8.23    0.27
  -1   5  -6    3.96    0.15
  -1   5  -6    3.75    0.12
   1  -5   6    3.95    0.15
   1  -5   6    3.96    0.13
   1  -5   6    4.27    0.17
   1  -5   6    4.12    0.18
   1  -5   6    4.06    0.14
  -2   5  -6    0.04    0.03
   2  -5   6    0.00    0.02
   2  -5   6    0.04    0.02
   2  -5   6    0.06    0.02
  -3   5  -6    0.68    0.07
   3  -5   6    0.72    0.05
   3  -5   6    0.65    0.05
  -4   5  -6    7.54    0.23
   4  -5   6    7.57    0.20
  -5   5  -6    0.08    0.03
   5  -5   6    0.07    0.02
  -6   5  -6    2.14    0.11
   6  -5   6    2.30    0.09
  -7   5  -6    0.53    0.07
   7  -5   6    0.46    0.05
  -8   5  -6    0.88    0.09
  -9   5  -6    0.31    0.06
 -10   5  -6    0.07    0.05
   8   4  -6    0.11    0.07
   8   4  -6   -0.04    0.04
  -8  -4   6    0.05    0.06
   7   4  -6    2.29    0.12
   7   4  -6    1.77    0.17
  -7  -4   6    1.83    0.14
  -7  -4   6    2.35    0.18
   6   4  -6    0.57    0.07
   6   4  -6    0.51    0.10
  -6  -4   6    0.70    0.12
  -6  -4   6    0.52    0.08
   5   4  -6    4.25    0.20
   5   4  -6    4.41    0.16
  -5  -4   6    4.47    0.19
  -5  -4   6    4.20    0.22
   4   4  -6    0.08    0.04
   4   4  -6    0.05    0.03
   4   4  -6   -0.03    0.03
   4   4  -6    0.02    0.04
  -4  -4   6    0.03    0.04
  -4  -4   6    0.07    0.04
   3   4  -6    0.10    0.03
   3   4  -6    0.12    0.04
   3   4  -6    0.16    0.04
   3   4  -6    0.10    0.04
  -3  -4   6    0.14    0.04
  -3  -4   6    0.09    0.02
  -3  -4   6    0.08    0.04
  -3  -4   6    0.12    0.04
   2   4  -6    0.00    0.03
   2   4  -6    0.01    0.02
   2   4  -6    0.01    0.02
  -2  -4   6    0.00    0.02
  -2  -4   6    0.01    0.02
  -2  -4   6    0.02    0.02
  -2  -4   6    0.03    0.03
  -2  -4   6    0.03    0.03
   1   4  -6   18.67    0.43
   1   4  -6   18.90    0.49
  -1  -4   6   18.88    0.44
  -1  -4   6   18.93    0.51
  -1  -4   6   19.34    0.50
  -1  -4   6   19.03    0.42
  -1  -4   6   19.22    0.44
  -1  -4   6   19.40    0.46
   0   4  -6    0.64    0.05
   0   4  -6    0.50    0.04
   0  -4   6    0.59    0.05
   0  -4   6    0.54    0.04
   0  -4   6    0.61    0.07
   0  -4   6    0.67    0.05
   0  -4   6    0.62    0.07
  -1   4  -6    0.54    0.06
  -1   4  -6    0.55    0.04
  -1   4  -6    0.56    0.04
   1  -4   6    0.63    0.05
   1  -4   6    0.46    0.05
   1  -4   6    0.52    0.06
   1  -4   6    0.53    0.05
   1  -4   6    0.61    0.07
  -2   4  -6    3.12    0.12
   2  -4   6    3.05    0.10
   2  -4   6    3.01    0.12
   2  -4   6    2.93    0.10
   2  -4   6    3.25    0.11
   2  -4   6    3.19    0.12
   2  -4   6    2.95    0.14
  -3   4  -6    0.99    0.07
   3  -4   6    0.91    0.05
  -4   4  -6    4.66    0.16
   4  -4   6    4.90    0.14
  -5   4  -6    2.65    0.12
   5  -4   6    2.53    0.09
  -6   4  -6    1.01    0.08
   6  -4   6    0.87    0.06
  -7   4  -6    0.78    0.08
  -8   4  -6    0.19    0.05
  -9   4  -6   -0.02    0.04
 -10   4  -6    0.22    0.06
   8   3  -6    0.01    0.04
   8   3  -6    0.05    0.06
  -8  -3   6    0.00    0.05
   7   3  -6    0.44    0.09
   7   3  -6    0.37    0.06
  -7  -3   6    0.36    0.09
  -7  -3   6    0.39    0.07
   6   3  -6    0.01    0.05
   6   3  -6    0.00    0.02
  -6  -3   6   -0.03    0.04
  -6  -3   6    0.00    0.03
   5   3  -6   -0.03    0.03
   5   3  -6   -0.01    0.02
   5   3  -6    0.03    0.04
  -5  -3   6    0.05    0.04
  -5  -3   6   -0.02    0.03
  -5  -3   6    0.02    0.03
   4   3  -6    3.48    0.18
   4   3  -6    3.66    0.13
   4   3  -6    3.77    0.16
  -4  -3   6    3.89    0.15
  -4  -3   6    3.84    0.18
  -4  -3   6    3.64    0.14
   3   3  -6    0.02    0.03
   3   3  -6    0.02    0.02
   3   3  -6    0.11    0.03
   3   3  -6    0.04    0.02
  -3  -3   6    0.11    0.03
  -3  -3   6    0.03    0.01
  -3  -3   6    0.09    0.03
  -3  -3   6    0.08    0.03
  -3  -3   6    0.05    0.03
   2   3  -6    5.91    0.16
   2   3  -6    5.63    0.20
   2   3  -6    5.87    0.19
   2   3  -6    6.05    0.17
  -2  -3   6    6.16    0.17
  -2  -3   6    6.03    0.18
  -2  -3   6    6.10    0.19
  -2  -3   6    5.98    0.22
  -2  -3   6    6.16    0.19
  -2  -3   6    6.15    0.21
   1   3  -6    3.94    0.14
   1   3  -6    4.01    0.12
  -1  -3   6    4.15    0.14
  -1  -3   6    3.84    0.15
  -1  -3   6    3.97    0.13
  -1  -3   6    3.88    0.14
  -1  -3   6    4.00    0.16
   0   3  -6    2.40    0.09
   0   3  -6    2.34    0.08
   0  -3   6    2.43    0.08
   0  -3   6    2.38    0.11
   0  -3   6    2.39    0.09
   0  -3   6    2.30    0.08
   0  -3   6    2.37    0.09
   0  -3   6    2.34    0.10
  -1   3  -6   16.02    0.37
  -1   3  -6   15.79    0.37
  -1   3  -6   16.46    0.37
   1  -3   6   15.76    0.37
   1  -3   6   15.43    0.40
   1  -3   6   16.41    0.35
   1  -3   6   15.71    0.43
   1  -3   6   15.89    0.37
  -2   3  -6    5.54    0.17
  -2   3  -6    5.59    0.14
   2  -3   6    5.70    0.16
   2  -3   6    5.68    0.20
   2  -3   6    5.41    0.15
   2  -3   6    5.67    0.14
  -3   3  -6    3.24    0.12
   3  -3   6    3.49    0.15
   3  -3   6    3.32    0.10
  -4   3  -6    0.18    0.04
   4  -3   6    0.19    0.04
   4  -3   6    0.27    0.03
  -5   3  -6    0.10    0.03
   5  -3   6    0.15    0.04
   5  -3   6    0.14    0.02
  -6   3  -6    0.29    0.05
   6  -3   6    0.30    0.04
  -7   3  -6    0.16    0.05
   7  -3   6    0.14    0.03
  -8   3  -6    0.34    0.06
  -9   3  -6    0.01    0.04
 -10   3  -6    0.08    0.05
   9   2  -6    0.18    0.09
   9   2  -6    0.17    0.05
  -9  -2   6    0.10    0.05
   8   2  -6    0.22    0.05
   8   2  -6    0.28    0.08
  -8  -2   6    0.34    0.07
   7   2  -6    0.06    0.06
   7   2  -6    0.12    0.03
  -7  -2   6    0.08    0.04
  -7  -2   6    0.13    0.06
   6   2  -6    1.68    0.08
   6   2  -6    1.46    0.12
  -6  -2   6    1.56    0.10
  -6  -2   6    1.51    0.10
  -6  -2   6    1.62    0.13
   5   2  -6    0.71    0.05
   5   2  -6    0.50    0.08
   5   2  -6    0.64    0.08
  -5  -2   6    0.59    0.06
  -5  -2   6    0.74    0.09
  -5  -2   6    0.62    0.07
   4   2  -6    0.46    0.04
   4   2  -6    0.54    0.07
   4   2  -6    0.48    0.06
  -4  -2   6    0.45    0.05
  -4  -2   6    0.61    0.08
  -4  -2   6    0.43    0.05
  -4  -2   6    0.35    0.06
   3   2  -6   12.39    0.28
   3   2  -6   12.23    0.36
  -3  -2   6   12.25    0.30
  -3  -2   6   12.47    0.36
  -3  -2   6   11.64    0.30
  -3  -2   6   12.13    0.35
   2   2  -6   13.85    0.31
   2   2  -6   14.22    0.38
  -2  -2   6   14.75    0.34
  -2  -2   6   14.06    0.38
  -2  -2   6   13.91    0.31
  -2  -2   6   13.43    0.38
  -2  -2   6   14.08    0.33
   1   2  -6   39.39    0.89
  -1  -2   6   39.51    0.89
  -1  -2   6   38.24    0.81
  -1  -2   6   37.52    0.89
  -1  -2   6   38.65    0.80
  -1  -2   6   39.38    0.90
   0   2  -6   18.24    0.44
   0  -2   6   18.61    0.44
   0  -2   6   18.71    0.47
   0  -2   6   18.52    0.41
   0  -2   6   18.03    0.45
   1  -2   6    0.73    0.04
   1  -2   6    0.55    0.06
   1  -2   6    0.52    0.04
   1  -2   6    0.66    0.04
  -2   2  -6   18.58    0.43
   2  -2   6   19.11    0.49
   2  -2   6   19.48    0.44
   2  -2   6   18.60    0.40
  -3   2  -6    0.43    0.05
  -3   2  -6    0.48    0.02
   3  -2   6    0.48    0.06
   3  -2   6    0.57    0.04
   3  -2   6    0.44    0.03
  -4   2  -6    8.60    0.24
   4  -2   6    9.05    0.21
   4  -2   6    9.00    0.25
   4  -2   6    8.95    0.27
  -5   2  -6    0.30    0.04
   5  -2   6    0.42    0.06
   5  -2   6    0.41    0.04
  -6   2  -6    1.17    0.08
   6  -2   6    1.27    0.07
  -7   2  -6   -0.03    0.03
   7  -2   6    0.02    0.02
  -8   2  -6    0.13    0.05
   8  -2   6    0.05    0.03
  -9   2  -6    0.08    0.04
   9  -2   6    0.10    0.03
   9   1  -6    0.31    0.09
  -9  -1   6    0.34    0.07
   8   1  -6    0.53    0.10
  -8  -1   6    0.42    0.06
   7   1  -6    0.05    0.05
  -7  -1   6    0.06    0.04
  -7  -1   6    0.05    0.03
  -7  -1   6    0.07    0.05
   6   1  -6   -0.02    0.03
   6   1  -6    0.04    0.04
  -6  -1   6    0.01    0.03
  -6  -1   6    0.04    0.04
  -6  -1   6   -0.01    0.03
  -6  -1   6   -0.03    0.03
   5   1  -6    0.28    0.06
   5   1  -6    0.14    0.04
  -5  -1   6    0.18    0.03
  -5  -1   6    0.23    0.05
  -5  -1   6    0.19    0.05
  -5  -1   6    0.18    0.03
   4   1  -6    1.26    0.04
   4   1  -6    1.14    0.09
  -4  -1   6    1.25    0.09
  -4  -1   6    1.10    0.06
  -4  -1   6    1.23    0.07
  -4  -1   6    1.30    0.09
   3   1  -6   26.88    0.66
   3   1  -6   26.59    0.53
  -3  -1   6   26.16    0.56
  -3  -1   6   26.27    0.57
  -3  -1   6   27.03    0.66
  -3  -1   6   27.04    0.66
   2   1  -6    1.78    0.09
   2   1  -6    1.84    0.06
  -2  -1   6    1.78    0.07
  -2  -1   6    1.84    0.09
  -2  -1   6    1.66    0.07
  -2  -1   6    1.75    0.09
  -2  -1   6    1.83    0.05
  -1  -1   6   14.31    0.36
  -1  -1   6   13.58    0.35
  -1  -1   6   13.87    0.35
  -1  -1   6   14.38    0.31
   0  -1   6   20.32    0.51
   0  -1   6   21.53    0.49
   0  -1   6   20.35    0.49
   0  -1   6   21.92    0.45
   1  -1   6   23.44    0.48
   1  -1   6   23.22    0.54
   1  -1   6   23.62    0.57
  -2   1  -6    5.32    0.16
   2  -1   6    5.39    0.16
   2  -1   6    5.66    0.14
   2  -1   6    5.45    0.18
  -3   1  -6    3.85    0.13
  -3   1  -6    3.92    0.10
   3  -1   6    3.89    0.14
   3  -1   6    3.76    0.11
   3  -1   6    3.87    0.14
  -4   1  -6    2.29    0.10
   4  -1   6    2.24    0.11
   4  -1   6    2.22    0.08
   4  -1   6    2.22    0.10
   4  -1   6    2.20    0.11
  -5   1  -6    0.10    0.03
   5  -1   6    0.11    0.02
   5  -1   6    0.10    0.04
   5  -1   6    0.06    0.04
  -6   1  -6    0.04    0.03
   6  -1   6   -0.04    0.03
   6  -1   6    0.01    0.02
  -7   1  -6    0.30    0.06
   7  -1   6    0.26    0.04
   7  -1   6    0.34    0.07
  -8   1  -6    0.29    0.06
   8  -1   6    0.23    0.04
  -9   1  -6    0.03    0.04
   9  -1   6   -0.02    0.03
  10   0  -6   -0.06    0.06
 -10   0   6    0.00    0.04
   9   0  -6   -0.02    0.05
  -9   0   6   -0.01    0.03
   8   0  -6    0.04    0.05
  -8   0   6    0.03    0.03
  -8   0   6    0.03    0.03
  -8   0   6    0.05    0.05
   7   0  -6    0.18    0.06
  -7   0   6    0.16    0.05
  -7   0   6    0.16    0.04
  -7   0   6    0.16    0.03
   6   0  -6    2.30    0.13
   6   0  -6    2.45    0.15
  -6   0   6    2.13    0.14
  -6   0   6    2.42    0.10
  -6   0   6    2.53    0.09
  -6   0   6    2.44    0.14
   5   0  -6    0.42    0.06
  -5   0   6    0.28    0.03
  -5   0   6    0.58    0.07
  -5   0   6    0.41    0.06
  -5   0   6    0.36    0.04
   4   0  -6    0.08    0.03
  -4   0   6    0.07    0.02
  -4   0   6    0.06    0.02
  -4   0   6    0.09    0.03
  -4   0   6    0.07    0.03
   3   0  -6    0.35    0.05
  -3   0   6    0.30    0.04
  -3   0   6    0.29    0.03
  -3   0   6    0.27    0.03
  -3   0   6    0.25    0.04
  -2   0   6   39.05    0.90
  -2   0   6   39.22    0.79
  -2   0   6   37.85    0.89
  -1   0   6    1.12    0.04
  -1   0   6    1.19    0.06
  -1   0   6    1.10    0.06
   0   0   6    2.25    0.08
   0   0   6    2.39    0.09
   1   0   6   12.98    0.29
   1   0   6   13.19    0.30
   1   0   6   13.49    0.34
   1   0   6   12.94    0.33
  -2   0  -6    8.30    0.22
   2   0   6    8.59    0.24
   2   0   6    8.60    0.25
   2   0   6    8.49    0.20
  -3   0  -6   14.77    0.32
  -3   0  -6   14.40    0.36
   3   0   6   15.06    0.38
   3   0   6   14.96    0.40
   3   0   6   14.82    0.37
   3   0   6   14.78    0.33
  -4   0  -6    0.41    0.05
   4   0   6    0.46    0.04
   4   0   6    0.48    0.07
   4   0   6    0.50    0.06
  -5   0  -6    0.25    0.05
   5   0   6    0.17    0.05
   5   0   6    0.24    0.06
   5   0   6    0.28    0.04
  -6   0  -6    0.40    0.06
   6   0   6    0.34    0.07
   6   0   6    0.38    0.04
   6   0   6    0.35    0.07
  -7   0  -6    0.08    0.04
   7   0   6    0.07    0.05
   7   0   6    0.02    0.03
  -8   0  -6    0.09    0.05
   8   0   6    0.13    0.07
   8   0   6    0.10    0.04
  -9   0  -6   -0.05    0.04
   9   0   6   -0.07    0.05
   9   0   6   -0.02    0.03
  10  -1  -6   -0.09    0.05
 -10   1   6   -0.02    0.03
   9  -1  -6    0.42    0.09
  -9   1   6    0.42    0.05
  -9   1   6    0.49    0.06
   8  -1  -6    0.04    0.05
  -8   1   6    0.01    0.04
  -8   1   6    0.04    0.02
  -8   1   6    0.01    0.02
   7  -1  -6    0.44    0.08
   7  -1  -6    0.45    0.08
  -7   1   6    0.52    0.05
  -7   1   6    0.60    0.09
  -7   1   6    0.50    0.04
  -7   1   6    0.47    0.08
   6  -1  -6    4.03    0.19
  -6   1   6    3.64    0.10
  -6   1   6    3.92    0.18
  -6   1   6    4.22    0.19
  -6   1   6    3.95    0.12
   5  -1  -6    0.00    0.02
  -5   1   6    0.03    0.01
  -5   1   6    0.03    0.03
  -5   1   6    0.01    0.01
  -5   1   6    0.00    0.03
   4  -1  -6   30.25    0.74
  -4   1   6   29.85    0.61
  -4   1   6   29.70    0.74
  -4   1   6   29.64    0.73
  -4   1   6   29.98    0.59
  -3   1   6   10.17    0.22
  -3   1   6    9.99    0.29
  -3   1   6   10.30    0.29
  -3   1   6    9.74    0.23
  -2   1   6   38.22    0.79
  -2   1   6   40.11    0.90
  -2   1   6   37.77    0.89
   1  -1  -6   57.27    1.28
  -1   1   6   57.96    1.29
  -1   1   6   58.80    1.28
  -1   1   6   56.52    1.15
   0   1   6    5.03    0.15
   0   1   6    5.02    0.16
   0   1   6    4.99    0.14
   1   1   6   59.87    1.20
   1   1   6   61.03    1.37
   1   1   6   61.67    1.24
  -2  -1  -6   12.31    0.30
  -2  -1  -6   13.00    0.32
   2   1   6   12.61    0.35
   2   1   6   12.73    0.29
   2   1   6   12.75    0.32
   2   1   6   12.20    0.28
  -3  -1  -6    0.06    0.02
  -3  -1  -6    0.04    0.03
   3   1   6    0.10    0.02
   3   1   6    0.08    0.03
   3   1   6    0.07    0.02
   3   1   6    0.37    0.05
  -4  -1  -6    0.05    0.03
   4   1   6    0.01    0.02
   4   1   6   -0.03    0.03
   4   1   6    0.01    0.03
   4   1   6   -0.02    0.02
  -5  -1  -6    0.16    0.05
   5   1   6    0.11    0.05
   5   1   6    0.21    0.06
   5   1   6    0.09    0.03
  -6  -1  -6    2.58    0.14
   6   1   6    2.50    0.11
   6   1   6    2.42    0.15
  -7  -1  -6    0.03    0.04
   7   1   6    0.03    0.05
   7   1   6   -0.01    0.03
  -8  -1  -6    0.33    0.08
   8   1   6    0.31    0.06
   8   1   6    0.29    0.08
  10  -2  -6    0.04    0.06
   9  -2  -6    0.03    0.05
  -9   2   6    0.09    0.03
  -9   2   6    0.05    0.02
   8  -2  -6    1.51    0.12
  -8   2   6    1.92    0.13
  -8   2   6    1.57    0.07
  -8   2   6    1.57    0.06
   7  -2  -6    2.03    0.14
  -7   2   6    2.13    0.13
  -7   2   6    2.25    0.14
  -7   2   6    1.70    0.07
   6  -2  -6    7.03    0.26
  -6   2   6    7.20    0.17
  -6   2   6    7.25    0.26
  -6   2   6    7.23    0.26
   5  -2  -6    1.94    0.11
  -5   2   6    2.10    0.12
  -5   2   6    1.76    0.11
  -5   2   6    1.90    0.06
  -5   2   6    1.93    0.06
   4  -2  -6    9.87    0.30
  -4   2   6   10.59    0.23
  -4   2   6   10.37    0.31
  -4   2   6   10.43    0.30
   3  -2  -6    0.03    0.02
  -3   2   6    0.01    0.01
  -3   2   6    0.00    0.02
  -3   2   6    0.00    0.02
  -3   2   6    0.00    0.01
   2  -2  -6   11.49    0.31
  -2   2   6   11.49    0.27
  -2   2   6   11.67    0.31
  -2   2   6   11.53    0.26
  -2   2   6   11.92    0.32
   1  -2  -6   11.57    0.26
   1  -2  -6   12.16    0.31
  -1   2   6   11.27    0.31
  -1   2   6   11.37    0.31
  -1   2   6   11.45    0.27
  -1   2   6   11.92    0.26
   0  -2  -6   22.10    0.47
   0  -2  -6   23.24    0.54
   0   2   6   21.91    0.48
   0   2   6   22.53    0.56
   0   2   6   22.77    0.54
  -1  -2  -6    1.02    0.06
  -1  -2  -6    1.06    0.06
  -1  -2  -6    1.00    0.05
   1   2   6    1.06    0.06
   1   2   6    1.11    0.05
   1   2   6    1.06    0.08
   1   2   6    1.09    0.05
  -2  -2  -6    0.60    0.06
  -2  -2  -6    0.68    0.05
  -2  -2  -6    0.63    0.06
   2   2   6    0.54    0.06
   2   2   6    0.47    0.06
   2   2   6    0.63    0.05
   2   2   6    0.56    0.05
   2   2   6    0.70    0.05
  -3  -2  -6    0.37    0.04
  -3  -2  -6    0.27    0.05
   3   2   6    0.43    0.06
   3   2   6    0.30    0.04
   3   2   6    0.28    0.04
   3   2   6    0.44    0.07
  -4  -2  -6    1.29    0.05
  -4  -2  -6    1.16    0.09
   4   2   6    1.19    0.11
   4   2   6    1.05    0.11
   4   2   6    1.23    0.07
   4   2   6    1.22    0.08
  -5  -2  -6    2.40    0.13
   5   2   6    2.25    0.14
   5   2   6    2.14    0.11
   5   2   6    2.22    0.15
   5   2   6    2.18    0.11
  -6  -2  -6    0.76    0.09
   6   2   6    0.93    0.12
   6   2   6    0.64    0.07
  -7  -2  -6    0.23    0.07
   7   2   6    0.22    0.05
   7   2   6    0.14    0.07
  -8  -2  -6    0.03    0.05
   8   2   6    0.09    0.07
   8   2   6    0.08    0.04
  10  -3  -6    0.31    0.08
 -10   3   6    0.16    0.03
   9  -3  -6    0.15    0.06
   8  -3  -6    0.17    0.06
   8  -3  -6    0.13    0.05
   8  -3  -6    0.09    0.05
  -8   3   6    0.14    0.05
  -8   3   6    0.16    0.06
   7  -3  -6    0.30    0.06
   7  -3  -6    0.40    0.07
  -7   3   6    0.39    0.07
  -7   3   6    0.40    0.07
   6  -3  -6    0.46    0.07
   6  -3  -6    0.55    0.08
  -6   3   6    0.46    0.07
  -6   3   6    0.50    0.07
   5  -3  -6    0.21    0.05
   5  -3  -6    0.19    0.04
  -5   3   6    0.21    0.04
  -5   3   6    0.23    0.05
  -5   3   6    0.28    0.02
   4  -3  -6    1.47    0.09
  -4   3   6    1.23    0.04
  -4   3   6    1.21    0.08
  -4   3   6    1.28    0.05
  -4   3   6    1.24    0.09
   3  -3  -6    4.38    0.16
  -3   3   6    4.32    0.16
  -3   3   6    4.19    0.12
  -3   3   6    4.38    0.11
  -3   3   6    4.21    0.16
   2  -3  -6    5.96    0.14
   2  -3  -6    6.40    0.20
  -2   3   6    5.84    0.20
  -2   3   6    6.04    0.20
  -2   3   6    6.08    0.16
  -2   3   6    5.98    0.16
   1  -3  -6    6.45    0.20
   1  -3  -6    6.32    0.16
  -1   3   6    6.32    0.18
  -1   3   6    6.69    0.18
  -1   3   6    6.47    0.21
  -1   3   6    6.82    0.21
   0  -3  -6   16.93    0.36
   0  -3  -6   15.83    0.41
   0  -3  -6   16.12    0.36
   0   3   6   16.17    0.37
   0   3   6   15.12    0.35
   0   3   6   15.43    0.43
   0   3   6   15.88    0.38
  -1  -3  -6    0.00    0.01
  -1  -3  -6   -0.01    0.01
  -1  -3  -6   -0.01    0.02
  -1  -3  -6    0.01    0.01
  -1  -3  -6    0.01    0.02
   1   3   6    0.02    0.02
   1   3   6   -0.02    0.02
   1   3   6    0.00    0.02
  -2  -3  -6    0.20    0.04
  -2  -3  -6    0.29    0.05
  -2  -3  -6    0.25    0.05
  -2  -3  -6    0.24    0.03
   2   3   6    0.26    0.04
   2   3   6    0.29    0.05
   2   3   6    0.25    0.04
   2   3   6    0.26    0.04
   2   3   6    0.24    0.05
  -3  -3  -6    0.46    0.05
  -3  -3  -6    0.49    0.07
   3   3   6    0.51    0.06
   3   3   6    0.47    0.07
   3   3   6    0.59    0.08
   3   3   6    0.48    0.05
  -4  -3  -6    0.40    0.04
  -4  -3  -6    0.36    0.07
   4   3   6    0.32    0.05
   4   3   6    0.34    0.05
   4   3   6    0.44    0.08
   4   3   6    0.38    0.08
  -5  -3  -6    1.27    0.12
   5   3   6    1.04    0.12
   5   3   6    1.05    0.09
   5   3   6    1.06    0.08
  -6  -3  -6    0.01    0.04
   6   3   6    0.10    0.04
   6   3   6    0.01    0.04
   6   3   6   -0.03    0.05
  -7  -3  -6    0.12    0.06
   7   3   6    0.15    0.05
   7   3   6    0.22    0.09
   8  -4  -6    0.04    0.04
  -8   4   6    0.11    0.05
   7  -4  -6    0.01    0.03
   7  -4  -6    0.01    0.03
  -7   4   6    0.00    0.03
  -7   4   6   -0.01    0.03
   6  -4  -6    0.14    0.04
   6  -4  -6    0.14    0.04
  -6   4   6    0.14    0.02
  -6   4   6    0.11    0.04
  -6   4   6    0.14    0.05
   5  -4  -6   15.01    0.43
  -5   4   6   14.53    0.32
  -5   4   6   14.55    0.42
  -5   4   6   15.02    0.31
  -5   4   6   14.83    0.42
   4  -4  -6    1.97    0.11
  -4   4   6    2.02    0.12
  -4   4   6    2.25    0.07
  -4   4   6    2.00    0.11
  -4   4   6    2.22    0.08
   3  -4  -6   -0.01    0.02
   3  -4  -6   -0.01    0.01
  -3   4   6    0.00    0.02
  -3   4   6   -0.01    0.01
  -3   4   6    0.00    0.02
  -3   4   6    0.03    0.02
   2  -4  -6    0.38    0.03
   2  -4  -6    0.41    0.06
  -2   4   6    0.40    0.05
  -2   4   6    0.47    0.04
  -2   4   6    0.42    0.06
  -2   4   6    0.37    0.04
   1  -4  -6   15.12    0.35
   1  -4  -6   14.84    0.34
   1  -4  -6   15.61    0.42
  -1   4   6   14.82    0.37
  -1   4   6   15.53    0.36
  -1   4   6   14.66    0.41
   0  -4  -6    2.59    0.10
   0  -4  -6    2.89    0.13
   0  -4  -6    2.64    0.11
   0  -4  -6    2.74    0.10
   0   4   6    2.86    0.11
   0   4   6    2.61    0.13
   0   4   6    2.65    0.09
   0   4   6    2.57    0.11
   0   4   6    2.54    0.11
  -1  -4  -6    0.02    0.02
  -1  -4  -6    0.04    0.03
  -1  -4  -6    0.02    0.02
  -1  -4  -6    0.05    0.03
   1   4   6    0.03    0.02
   1   4   6    0.00    0.02
   1   4   6    0.02    0.03
   1   4   6   -0.01    0.02
  -2  -4  -6    2.03    0.08
  -2  -4  -6    1.77    0.09
  -2  -4  -6    1.66    0.11
   2   4   6    1.62    0.09
   2   4   6    1.49    0.11
   2   4   6    1.73    0.11
   2   4   6    1.59    0.09
   2   4   6    1.68    0.09
  -3  -4  -6    0.55    0.06
   3   4   6    0.63    0.07
   3   4   6    0.47    0.08
   3   4   6    0.76    0.09
   3   4   6    0.56    0.06
  -4  -4  -6    1.01    0.06
   4   4   6    1.10    0.08
   4   4   6    1.09    0.12
   4   4   6    1.13    0.09
  -5  -4  -6    0.21    0.07
   5   4   6    0.30    0.06
   5   4   6    0.19    0.07
   5   4   6    0.22    0.05
  -6  -4  -6    0.38    0.08
   6   4   6    0.53    0.08
   6   4   6    0.41    0.10
   6   4   6    0.62    0.08
   7   4   6    0.28    0.09
   7   4   6    0.08    0.06
   7   4   6    0.10    0.05
   8  -5  -6    0.07    0.04
  -8   5   6   -0.04    0.03
   7  -5  -6    0.62    0.09
  -7   5   6    0.82    0.10
   6  -5  -6    3.44    0.16
   6  -5  -6    3.89    0.18
  -6   5   6    3.54    0.18
  -6   5   6    3.58    0.11
  -6   5   6    3.52    0.17
  -6   5   6    3.65    0.10
   5  -5  -6    0.08    0.04
  -5   5   6    0.11    0.04
  -5   5   6    0.08    0.03
  -5   5   6    0.10    0.04
  -5   5   6    0.13    0.02
   4  -5  -6    0.04    0.01
   4  -5  -6    0.02    0.03
  -4   5   6    0.05    0.02
  -4   5   6    0.03    0.02
  -4   5   6    0.07    0.03
  -4   5   6    0.04    0.03
   3  -5  -6    4.26    0.18
   3  -5  -6    3.84    0.12
  -3   5   6    3.79    0.17
  -3   5   6    3.73    0.13
  -3   5   6    3.81    0.16
  -3   5   6    3.85    0.13
   2  -5  -6    4.47    0.18
   2  -5  -6    4.23    0.13
   2  -5  -6    4.66    0.14
  -2   5   6    4.26    0.17
  -2   5   6    4.27    0.15
  -2   5   6    4.35    0.15
   1  -5  -6    2.12    0.09
   1  -5  -6    2.24    0.10
   1  -5  -6    2.05    0.09
   1  -5  -6    2.09    0.13
  -1   5   6    1.93    0.09
  -1   5   6    1.83    0.11
  -1   5   6    2.08    0.10
   0  -5  -6    0.27    0.04
   0  -5  -6    0.19    0.05
   0  -5  -6    0.22    0.04
   0  -5  -6    0.26    0.05
   0   5   6    0.26    0.03
   0   5   6    0.21    0.05
  -1  -5  -6    0.29    0.06
  -1  -5  -6    0.23    0.04
  -1  -5  -6    0.33    0.05
   1   5   6    0.29    0.06
   1   5   6    0.26    0.04
  -2  -5  -6    0.78    0.08
  -2  -5  -6    0.81    0.10
   2   5   6    0.66    0.07
   2   5   6    0.69    0.09
   2   5   6    0.85    0.08
   2   5   6    0.70    0.07
   2   5   6    0.56    0.08
  -3  -5  -6    1.19    0.08
   3   5   6    1.22    0.13
   3   5   6    1.18    0.09
   3   5   6    1.21    0.09
  -4  -5  -6    0.53    0.06
   4   5   6    0.59    0.07
   4   5   6    0.49    0.09
   4   5   6    0.55    0.07
   5   5   6   -0.01    0.05
   5   5   6    0.06    0.04
   5   5   6    0.02    0.04
   6   5   6   -0.07    0.04
   6   5   6    0.07    0.07
   6   5   6    0.02    0.04
   8  -6  -6    0.06    0.04
  -8   6   6    0.07    0.02
  -8   6   6    0.11    0.05
   7  -6  -6   -0.04    0.03
  -7   6   6    0.04    0.04
  -7   6   6    0.00    0.02
  -7   6   6    0.00    0.02
   6  -6  -6    0.37    0.07
  -6   6   6    0.37    0.05
  -6   6   6    0.35    0.08
  -6   6   6    0.38    0.04
   5  -6  -6   -0.03    0.03
  -5   6   6    0.02    0.02
  -5   6   6   -0.01    0.02
  -5   6   6    0.00    0.02
  -5   6   6    0.01    0.04
   4  -6  -6    0.06    0.03
   4  -6  -6    0.01    0.02
  -4   6   6   -0.03    0.02
  -4   6   6    0.02    0.02
  -4   6   6   -0.01    0.03
  -4   6   6   -0.01    0.02
   3  -6  -6   -0.02    0.02
   3  -6  -6   -0.01    0.02
  -3   6   6    0.00    0.02
  -3   6   6    0.00    0.02
  -3   6   6   -0.03    0.02
   2  -6  -6    6.48    0.19
   2  -6  -6    6.05    0.24
   2  -6  -6    5.79    0.18
  -2   6   6    6.11    0.20
  -2   6   6    6.02    0.20
  -2   6   6    5.75    0.22
   1  -6  -6    0.08    0.03
   1  -6  -6    0.04    0.03
   1  -6  -6    0.11    0.05
  -1   6   6    0.07    0.04
  -1   6   6    0.15    0.04
  -1   6   6    0.10    0.04
   0  -6  -6    0.38    0.05
   0  -6  -6    0.50    0.08
   0  -6  -6    0.48    0.06
   0  -6  -6    0.44    0.06
   0   6   6    0.41    0.04
   0   6   6    0.42    0.07
  -1  -6  -6    0.05    0.04
  -1  -6  -6    0.01    0.04
  -1  -6  -6    0.03    0.03
   1   6   6    0.07    0.05
   1   6   6    0.01    0.03
  -2  -6  -6    0.32    0.06
  -2  -6  -6    0.22    0.06
   2   6   6    0.15    0.06
   2   6   6    0.14    0.04
  -3  -6  -6    0.25    0.05
   3   6   6    0.32    0.06
   3   6   6    0.32    0.08
  -4  -6  -6    0.06    0.03
   4   6   6    0.11    0.06
   4   6   6    0.03    0.04
   5   6   6    0.29    0.07
   5   6   6    0.28    0.09
  -9   7   6    0.10    0.03
  -9   7   6    0.17    0.03
   8  -7  -6    0.13    0.06
  -8   7   6    0.19    0.04
  -8   7   6    0.13    0.03
  -8   7   6    0.20    0.07
   7  -7  -6    1.86    0.14
  -7   7   6    2.08    0.09
  -7   7   6    2.01    0.15
   6  -7  -6    0.45    0.08
  -6   7   6    0.75    0.10
  -6   7   6    0.53    0.06
  -6   7   6    0.58    0.06
   5  -7  -6    0.15    0.05
   5  -7  -6    0.22    0.03
  -5   7   6    0.20    0.04
  -5   7   6    0.24    0.04
   4  -7  -6    3.01    0.12
   4  -7  -6    3.02    0.18
  -4   7   6    2.91    0.13
  -4   7   6    2.95    0.13
   3  -7  -6    0.78    0.07
   3  -7  -6    0.76    0.10
   3  -7  -6    0.69    0.07
  -3   7   6    0.89    0.08
  -3   7   6    0.70    0.08
  -3   7   6    0.87    0.09
   2  -7  -6    1.19    0.08
   2  -7  -6    1.08    0.12
   2  -7  -6    1.08    0.08
  -2   7   6    1.12    0.09
  -2   7   6    1.41    0.10
  -2   7   6    1.22    0.10
   1  -7  -6    0.55    0.07
   1  -7  -6    0.40    0.08
   1  -7  -6    0.69    0.07
  -1   7   6    0.57    0.08
   0  -7  -6    0.53    0.06
   0  -7  -6    0.73    0.09
   0  -7  -6    0.63    0.10
   0   7   6    0.80    0.10
  -1  -7  -6    0.64    0.10
  -1  -7  -6    0.63    0.07
  -1  -7  -6    0.62    0.08
   1   7   6    0.54    0.06
  -2  -7  -6    0.34    0.08
  -2  -7  -6    0.51    0.07
   2   7   6    0.45    0.06
  -3  -7  -6    0.74    0.08
   3   7   6    0.80    0.09
  -4  -7  -6    0.05    0.03
   4   7   6    0.10    0.07
   4   7   6   -0.03    0.04
 -10   8   6    0.15    0.04
 -10   8   6    0.17    0.04
  -9   8   6    0.36    0.05
   8  -8  -6    0.67    0.11
  -8   8   6    0.57    0.06
  -8   8   6    1.04    0.13
   7  -8  -6    0.02    0.05
  -7   8   6    0.05    0.04
  -7   8   6    0.03    0.04
   6  -8  -6    0.18    0.07
   6  -8  -6    0.21    0.04
  -6   8   6    0.30    0.05
  -6   8   6    0.18    0.05
   5  -8  -6    0.01    0.04
   5  -8  -6    0.00    0.02
  -5   8   6   -0.01    0.03
  -5   8   6   -0.02    0.03
   4  -8  -6    0.36    0.08
   4  -8  -6    0.40    0.05
  -4   8   6    0.34    0.06
  -4   8   6    0.40    0.06
   3  -8  -6    1.73    0.10
   3  -8  -6    1.61    0.10
   3  -8  -6    1.41    0.15
  -3   8   6    1.56    0.11
  -3   8   6    1.87    0.12
   2  -8  -6    0.49    0.07
   2  -8  -6    0.43    0.06
   2  -8  -6    0.36    0.08
  -2   8   6    0.52    0.07
   1  -8  -6    0.19    0.05
   1  -8  -6    0.29    0.06
   1  -8  -6    0.25    0.07
   0  -8  -6    1.08    0.11
   0  -8  -6    1.34    0.09
   0  -8  -6    1.19    0.14
  -1  -8  -6    0.76    0.12
  -1  -8  -6    0.77    0.07
  -1  -8  -6    0.72    0.09
  -2  -8  -6    0.41    0.10
  -2  -8  -6    0.36    0.07
   2   8   6    0.39    0.06
  -3  -8  -6    0.29    0.06
   3   8   6    0.21    0.06
  -9   9   6    0.01    0.03
  -9   9   6    0.00    0.03
   8  -9  -6    0.04    0.06
  -8   9   6   -0.03    0.03
  -8   9   6    0.09    0.04
   7  -9  -6    0.02    0.05
   7  -9  -6    0.06    0.03
  -7   9   6    0.04    0.04
  -7   9   6    0.01    0.03
   6  -9  -6    0.13    0.04
   6  -9  -6    0.34    0.09
  -6   9   6    0.16    0.05
  -6   9   6    0.17    0.05
   5  -9  -6    0.40    0.09
   5  -9  -6    0.37    0.06
  -5   9   6    0.31    0.06
  -5   9   6    0.33    0.06
   4  -9  -6    0.42    0.06
   4  -9  -6    0.45    0.09
  -4   9   6    0.46    0.08
  -4   9   6    0.50    0.07
   3  -9  -6    0.81    0.09
   3  -9  -6    0.64    0.11
   3  -9  -6    0.80    0.09
  -3   9   6    0.79    0.10
  -3   9   6    0.74    0.09
   2  -9  -6    0.07    0.04
   2  -9  -6    0.00    0.05
   2  -9  -6    0.07    0.04
   1  -9  -6    0.01    0.04
   1  -9  -6    0.07    0.06
   0  -9  -6    0.17    0.05
   0  -9  -6    0.23    0.06
   0  -9  -6    0.25    0.08
  -1  -9  -6    0.16    0.06
   8 -10  -6    0.04    0.04
   8 -10  -6    0.04    0.06
  -8  10   6    0.07    0.05
  -8  10   6    0.02    0.04
   7 -10  -6    0.11    0.06
   7 -10  -6   -0.02    0.03
  -7  10   6    0.03    0.04
  -7  10   6    0.06    0.05
   6 -10  -6    0.06    0.06
   6 -10  -6    0.06    0.04
  -6  10   6    0.11    0.05
  -6  10   6    0.01    0.04
   5 -10  -6    0.42    0.07
   5 -10  -6    0.51    0.11
  -5  10   6    0.51    0.08
  -5  10   6    0.46    0.08
   4 -10  -6    0.01    0.06
   4 -10  -6   -0.01    0.04
   4 -10  -6    0.06    0.04
  -4  10   6    0.04    0.05
  -4  10   6    0.10    0.05
   3 -10  -6   -0.02    0.03
   3 -10  -6    0.02    0.05
   3 -10  -6    0.07    0.05
   2 -10  -6    0.01    0.04
   2 -10  -6    0.01    0.06
   1 -10  -6   -0.05    0.04
   1 -10  -6    0.00    0.06
   0 -10  -6    0.26    0.06
   0 -10  -6    0.14    0.06
   0 -10  -6    0.17    0.08
   7 -11  -6   -0.05    0.04
   7 -11  -6    0.01    0.06
  -7  11   6    0.06    0.05
  -7  11   6   -0.04    0.04
   6 -11  -6   -0.01    0.06
   6 -11  -6    0.02    0.04
  -6  11   6   -0.01    0.05
  -6  11   6    0.03    0.05
   5 -11  -6   -0.07    0.05
   5 -11  -6    0.05    0.05
   5 -11  -6    0.01    0.04
  -5  11   6    0.15    0.06
  -5  11   6    0.06    0.05
   4 -11  -6    0.11    0.05
   4 -11  -6    0.17    0.08
   4 -11  -6    0.11    0.06
   3 -11  -6    0.05    0.05
   3 -11  -6    0.06    0.05
   2 -11  -6    0.02    0.05
   2 -11   7    0.38    0.10
   2 -11   7    0.33    0.07
   3 -11   7    0.30    0.07
   4 -11   7   -0.03    0.05
   4 -11   7    0.00    0.04
   5 -11   7    0.04    0.06
   5 -11   7   -0.01    0.04
   0 -10   7    0.00    0.05
   0 -10   7    0.13    0.05
   1 -10   7    0.39    0.08
   1 -10   7    0.51    0.08
   1 -10   7    0.34    0.09
   2 -10   7    0.19    0.08
   2 -10   7    0.43    0.07
   3 -10   7    0.17    0.05
   3 -10   7    0.16    0.05
   4 -10   7    0.08    0.05
   4 -10   7   -0.02    0.03
  -5  10  -7   -0.03    0.04
  -5  10  -7    0.03    0.05
   5 -10   7    0.00    0.04
   5 -10   7    0.00    0.05
  -6  10  -7    0.09    0.06
   6 -10   7    0.11    0.05
  -7  10  -7    0.10    0.06
   7 -10   7    0.12    0.05
   2   9  -7    0.00    0.04
  -2  -9   7    0.01    0.04
  -2  -9   7   -0.01    0.06
  -1  -9   7   -0.02    0.03
  -1  -9   7   -0.01    0.06
   0  -9   7    0.11    0.05
   0  -9   7    0.20    0.05
   0  -9   7    0.20    0.07
   1  -9   7    1.64    0.17
   1  -9   7    1.58    0.13
   1  -9   7    1.91    0.12
   2  -9   7    0.16    0.07
   2  -9   7    0.21    0.07
   2  -9   7    0.22    0.05
   2  -9   7    0.19    0.05
   3  -9   7    0.09    0.06
   3  -9   7    0.12    0.05
   3  -9   7    0.09    0.04
  -4   9  -7    0.08    0.05
  -4   9  -7    0.08    0.05
   4  -9   7    0.11    0.06
   4  -9   7    0.08    0.04
   4  -9   7    0.04    0.04
  -5   9  -7    0.50    0.08
   5  -9   7    0.54    0.08
   5  -9   7    0.58    0.07
  -6   9  -7    0.08    0.05
   6  -9   7    0.08    0.04
  -7   9  -7    0.01    0.05
   7  -9   7    0.07    0.04
  -8   9  -7    0.06    0.05
   8  -9   7   -0.02    0.03
   4   8  -7    0.07    0.06
  -4  -8   7    0.06    0.07
   3   8  -7    0.04    0.05
  -3  -8   7    0.19    0.07
  -3  -8   7    0.04    0.04
   2   8  -7    0.23    0.06
  -2  -8   7    0.31    0.09
  -2  -8   7    0.23    0.05
   1   8  -7    1.14    0.09
  -1  -8   7    1.22    0.10
  -1  -8   7    1.25    0.14
   0  -8   7    0.90    0.10
   0  -8   7    0.98    0.13
   0  -8   7    1.15    0.09
   1  -8   7    1.14    0.11
   1  -8   7    1.02    0.13
   1  -8   7    1.19    0.09
   1  -8   7    1.23    0.14
   2  -8   7    0.08    0.05
   2  -8   7    0.07    0.03
   2  -8   7    0.12    0.04
   2  -8   7    0.02    0.05
  -3   8  -7    0.11    0.05
  -3   8  -7    0.08    0.04
   3  -8   7   -0.01    0.04
   3  -8   7    0.00    0.03
   3  -8   7    0.03    0.04
  -4   8  -7    0.94    0.10
   4  -8   7    0.58    0.07
   4  -8   7    0.63    0.07
  -5   8  -7    0.25    0.06
   5  -8   7    0.11    0.04
  -6   8  -7    0.19    0.06
   6  -8   7    0.12    0.04
  -7   8  -7    0.02    0.04
   7  -8   7    0.03    0.03
  -8   8  -7   -0.03    0.04
   8  -8   7    0.03    0.03
  -9   8  -7    0.01    0.04
   9  -8   7    0.01    0.03
   5   7  -7    0.24    0.06
  -5  -7   7    0.35    0.10
   4   7  -7    1.54    0.11
  -4  -7   7    1.45    0.17
   3   7  -7    0.05    0.05
  -3  -7   7    0.09    0.06
  -3  -7   7    0.07    0.04
   2   7  -7    0.02    0.03
  -2  -7   7    0.00    0.04
  -2  -7   7   -0.01    0.03
   1   7  -7    2.16    0.11
  -1  -7   7    2.76    0.17
  -1  -7   7    2.22    0.12
   0   7  -7    1.25    0.08
   0  -7   7    1.24    0.10
   0  -7   7    1.56    0.12
   0  -7   7    1.34    0.09
   0  -7   7    1.34    0.14
   1  -7   7   -0.01    0.03
   1  -7   7   -0.01    0.03
   1  -7   7   -0.05    0.03
   1  -7   7   -0.04    0.03
   1  -7   7    0.00    0.02
  -2   7  -7    0.47    0.06
   2  -7   7    0.38    0.05
   2  -7   7    0.33    0.08
   2  -7   7    0.37    0.05
   2  -7   7    0.48    0.08
  -3   7  -7    0.02    0.03
   3  -7   7    0.06    0.03
   3  -7   7    0.04    0.04
   3  -7   7    0.01    0.02
  -4   7  -7    0.32    0.06
   4  -7   7    0.33    0.05
   4  -7   7    0.28    0.05
  -5   7  -7    0.48    0.07
   5  -7   7    0.55    0.06
  -6   7  -7    0.14    0.05
   6  -7   7    0.09    0.03
  -7   7  -7   -0.04    0.03
   7  -7   7   -0.01    0.03
  -8   7  -7    0.30    0.06
   8  -7   7    0.24    0.05
  -9   7  -7   -0.01    0.04
   9  -7   7   -0.01    0.03
   6   6  -7    1.03    0.11
   6   6  -7    1.29    0.15
  -6  -6   7    1.46    0.18
   5   6  -7    0.44    0.09
   5   6  -7    0.49    0.08
  -5  -6   7    0.51    0.10
   4   6  -7    0.04    0.04
   4   6  -7   -0.02    0.05
  -4  -6   7    0.14    0.06
   3   6  -7    0.12    0.05
   3   6  -7    0.14    0.05
  -3  -6   7    0.23    0.07
  -3  -6   7    0.12    0.04
   2   6  -7    2.44    0.12
  -2  -6   7    2.14    0.11
  -2  -6   7    2.39    0.16
   1   6  -7    0.05    0.03
  -1  -6   7    0.05    0.03
  -1  -6   7    0.09    0.04
  -1  -6   7    0.02    0.03
   0   6  -7    3.88    0.14
   0  -6   7    3.72    0.18
   0  -6   7    3.95    0.14
   0  -6   7    3.88    0.16
   0  -6   7    3.68    0.18
  -1   6  -7    2.68    0.10
   1  -6   7    2.57    0.15
   1  -6   7    2.68    0.11
   1  -6   7    2.65    0.11
   1  -6   7    2.46    0.15
   1  -6   7    2.69    0.13
  -2   6  -7    0.41    0.06
   2  -6   7    0.41    0.05
   2  -6   7    0.46    0.07
   2  -6   7    0.44    0.08
   2  -6   7    0.39    0.05
  -3   6  -7    5.04    0.19
   3  -6   7    5.38    0.23
   3  -6   7    5.30    0.17
  -4   6  -7    0.15    0.05
   4  -6   7    0.16    0.03
  -5   6  -7    2.66    0.14
   5  -6   7    2.76    0.11
  -6   6  -7    0.03    0.04
   6  -6   7    0.05    0.03
  -7   6  -7    0.10    0.05
   7  -6   7    0.03    0.05
   7  -6   7    0.12    0.03
  -8   6  -7    0.11    0.05
   8  -6   7    0.07    0.03
  -9   6  -7   -0.04    0.04
   7   5  -7    0.43    0.07
   7   5  -7    0.37    0.10
  -7  -5   7    0.58    0.12
  -7  -5   7    0.34    0.08
   6   5  -7    0.03    0.05
   6   5  -7    0.03    0.05
   6   5  -7    0.06    0.04
  -6  -5   7    0.14    0.07
  -6  -5   7    0.11    0.06
   5   5  -7    0.06    0.04
   5   5  -7    0.09    0.06
   5   5  -7    0.05    0.04
  -5  -5   7    0.09    0.05
  -5  -5   7    0.07    0.05
   4   5  -7   -0.01    0.03
   4   5  -7   -0.02    0.03
   4   5  -7   -0.04    0.02
  -4  -5   7    0.02    0.04
  -4  -5   7   -0.02    0.04
   3   5  -7    0.34    0.07
   3   5  -7    0.29    0.05
   3   5  -7    0.52    0.07
  -3  -5   7    0.34    0.04
  -3  -5   7    0.44    0.08
  -3  -5   7    0.46    0.07
   2   5  -7    7.20    0.26
   2   5  -7    7.38    0.24
   2   5  -7    7.69    0.22
  -2  -5   7    7.78    0.22
  -2  -5   7    7.18    0.25
  -2  -5   7    7.15    0.28
  -2  -5   7    7.10    0.23
   1   5  -7    2.53    0.13
   1   5  -7    2.71    0.11
  -1  -5   7    2.48    0.10
  -1  -5   7    2.47    0.13
  -1  -5   7    2.40    0.14
  -1  -5   7    2.58    0.12
   0   5  -7    4.34    0.14
   0  -5   7    4.51    0.14
   0  -5   7    4.41    0.16
   0  -5   7    4.87    0.20
   0  -5   7    4.64    0.19
  -1   5  -7    1.66    0.09
  -1   5  -7    1.59    0.07
   1  -5   7    1.63    0.09
   1  -5   7    1.62    0.08
   1  -5   7    1.74    0.09
   1  -5   7    1.64    0.10
   1  -5   7    1.43    0.11
  -2   5  -7    0.76    0.07
   2  -5   7    0.71    0.07
   2  -5   7    0.83    0.06
   2  -5   7    0.89    0.10
   2  -5   7    0.85    0.06
  -3   5  -7    6.10    0.20
   3  -5   7    5.74    0.17
   3  -5   7    6.00    0.24
   3  -5   7    5.93    0.17
  -4   5  -7    1.78    0.10
   4  -5   7    1.95    0.09
  -5   5  -7   -0.04    0.02
   5  -5   7    0.02    0.02
   5  -5   7   -0.01    0.04
  -6   5  -7    0.09    0.04
   6  -5   7    0.04    0.05
   6  -5   7    0.04    0.03
  -7   5  -7    0.11    0.04
   7  -5   7    0.11    0.03
  -8   5  -7    0.22    0.05
   8  -5   7    0.15    0.04
  -9   5  -7    0.13    0.05
   8   4  -7    0.60    0.12
  -8  -4   7    0.32    0.08
   7   4  -7   -0.04    0.03
   7   4  -7    0.12    0.07
  -7  -4   7    0.02    0.05
  -7  -4   7   -0.02    0.06
   6   4  -7    0.41    0.06
   6   4  -7    0.64    0.10
  -6  -4   7    0.50    0.08
  -6  -4   7    0.66    0.11
   5   4  -7    1.05    0.08
   5   4  -7    0.87    0.11
  -5  -4   7    1.03    0.13
  -5  -4   7    1.11    0.11
   4   4  -7    0.00    0.02
   4   4  -7    0.05    0.04
   4   4  -7   -0.03    0.03
   4   4  -7   -0.03    0.03
  -4  -4   7    0.10    0.04
  -4  -4   7   -0.01    0.03
  -4  -4   7    0.01    0.04
   3   4  -7    3.73    0.18
   3   4  -7    3.95    0.14
   3   4  -7    3.89    0.16
   3   4  -7    4.10    0.14
  -3  -4   7    4.00    0.12
  -3  -4   7    4.50    0.20
  -3  -4   7    4.05    0.17
  -3  -4   7    4.18    0.16
   2   4  -7    0.88    0.08
   2   4  -7    0.84    0.06
   2   4  -7    0.84    0.08
  -2  -4   7    0.88    0.07
  -2  -4   7    0.83    0.08
  -2  -4   7    0.76    0.06
  -2  -4   7    0.80    0.09
  -2  -4   7    0.71    0.07
   1   4  -7    0.52    0.05
   1   4  -7    0.48    0.06
   1   4  -7    0.54    0.05
  -1  -4   7    0.56    0.06
  -1  -4   7    0.54    0.04
  -1  -4   7    0.63    0.06
  -1  -4   7    0.60    0.07
  -1  -4   7    0.56    0.06
  -1  -4   7    0.45    0.05
  -1  -4   7    0.55    0.06
   0   4  -7    3.06    0.11
   0   4  -7    2.74    0.11
   0  -4   7    2.93    0.13
   0  -4   7    2.94    0.10
   0  -4   7    2.97    0.12
   0  -4   7    2.99    0.11
   0  -4   7    2.92    0.14
  -1   4  -7    4.14    0.15
  -1   4  -7    4.18    0.12
   1  -4   7    3.98    0.15
   1  -4   7    4.09    0.13
   1  -4   7    4.34    0.18
   1  -4   7    4.32    0.13
  -2   4  -7    5.43    0.18
   2  -4   7    5.65    0.16
   2  -4   7    5.33    0.17
   2  -4   7    5.49    0.16
   2  -4   7    5.57    0.21
   2  -4   7    5.75    0.16
   2  -4   7    5.76    0.18
  -3   4  -7    0.62    0.06
   3  -4   7    0.57    0.05
   3  -4   7    0.55    0.07
   3  -4   7    0.51    0.05
  -4   4  -7    5.84    0.19
   4  -4   7    5.82    0.17
   4  -4   7    5.69    0.23
  -5   4  -7    0.01    0.03
   5  -4   7    0.01    0.02
   5  -4   7    0.02    0.04
  -6   4  -7    0.03    0.03
   6  -4   7    0.13    0.03
   6  -4   7    0.14    0.05
  -7   4  -7    0.41    0.06
   7  -4   7    0.37    0.05
  -8   4  -7    0.03    0.04
   8  -4   7    0.03    0.03
  -9   4  -7    0.06    0.05
   8   3  -7    1.10    0.14
   8   3  -7    1.21    0.09
  -8  -3   7    1.14    0.12
  -8  -3   7    1.27    0.16
   7   3  -7    0.02    0.06
   7   3  -7    0.08    0.03
  -7  -3   7    0.06    0.04
  -7  -3   7    0.09    0.07
   6   3  -7    0.83    0.11
   6   3  -7    1.10    0.07
  -6  -3   7    1.06    0.13
  -6  -3   7    1.33    0.10
  -6  -3   7    0.86    0.09
   5   3  -7    0.23    0.06
   5   3  -7    0.11    0.05
   5   3  -7    0.21    0.04
  -5  -3   7    0.25    0.05
  -5  -3   7    0.25    0.07
  -5  -3   7    0.14    0.04
   4   3  -7    2.47    0.13
   4   3  -7    2.83    0.11
   4   3  -7    2.86    0.16
  -4  -3   7    2.74    0.13
  -4  -3   7    2.59    0.12
  -4  -3   7    2.90    0.16
   3   3  -7    2.53    0.14
   3   3  -7    2.91    0.13
   3   3  -7    2.73    0.10
   3   3  -7    2.65    0.10
  -3  -3   7    2.60    0.12
  -3  -3   7    2.94    0.12
  -3  -3   7    2.53    0.13
  -3  -3   7    2.64    0.08
  -3  -3   7    2.73    0.15
   2   3  -7    5.36    0.19
   2   3  -7    5.14    0.15
  -2  -3   7    5.36    0.20
  -2  -3   7    5.11    0.19
  -2  -3   7    4.85    0.17
  -2  -3   7    5.23    0.15
  -2  -3   7    5.55    0.17
   1   3  -7    6.76    0.21
   1   3  -7    6.89    0.18
  -1  -3   7    6.63    0.19
  -1  -3   7    6.75    0.20
  -1  -3   7    6.73    0.21
  -1  -3   7    6.90    0.17
  -1  -3   7    6.88    0.23
  -1  -3   7    6.85    0.22
   0   3  -7    7.29    0.19
   0   3  -7    7.60    0.21
   0  -3   7    7.40    0.20
   0  -3   7    6.49    0.18
   0  -3   7    7.70    0.24
   0  -3   7    7.16    0.18
   0  -3   7    7.43    0.23
   0  -3   7    7.68    0.21
  -1   3  -7    1.01    0.05
  -1   3  -7    1.06    0.05
  -1   3  -7    0.99    0.06
   1  -3   7    1.10    0.05
   1  -3   7    1.03    0.08
   1  -3   7    0.99    0.06
   1  -3   7    1.04    0.06
   1  -3   7    1.00    0.06
   1  -3   7    1.13    0.06
  -2   3  -7    8.97    0.24
   2  -3   7    8.88    0.23
   2  -3   7    8.81    0.28
   2  -3   7    8.80    0.22
   2  -3   7    8.66    0.22
   2  -3   7    9.09    0.22
  -3   3  -7   18.32    0.43
   3  -3   7   18.76    0.50
   3  -3   7   17.70    0.40
  -4   3  -7    0.49    0.06
   4  -3   7    0.57    0.05
   4  -3   7    0.69    0.08
  -5   3  -7    0.16    0.04
   5  -3   7    0.24    0.05
   5  -3   7    0.15    0.03
  -6   3  -7   -0.01    0.03
   6  -3   7   -0.01    0.02
  -7   3  -7    0.70    0.08
   7  -3   7    0.57    0.06
  -8   3  -7    0.04    0.04
   8  -3   7    0.01    0.02
  -9   3  -7    0.05    0.04
   9  -3   7    0.07    0.03
   9   2  -7   -0.05    0.03
   9   2  -7    0.03    0.06
  -9  -2   7   -0.01    0.04
   8   2  -7    0.37    0.10
   8   2  -7    0.36    0.05
  -8  -2   7    0.57    0.11
  -8  -2   7    0.40    0.07
   7   2  -7    0.52    0.06
   7   2  -7    0.49    0.09
  -7  -2   7    0.53    0.07
  -7  -2   7    0.60    0.08
  -7  -2   7    0.47    0.09
   6   2  -7    0.22    0.03
   6   2  -7    0.17    0.06
  -6  -2   7    0.23    0.05
  -6  -2   7    0.17    0.06
  -6  -2   7    0.17    0.05
   5   2  -7    1.09    0.11
   5   2  -7    0.99    0.10
   5   2  -7    0.97    0.06
  -5  -2   7    0.95    0.10
  -5  -2   7    1.01    0.08
  -5  -2   7    0.96    0.11
  -5  -2   7    1.00    0.07
   4   2  -7    5.11    0.19
   4   2  -7    5.38    0.22
   4   2  -7    5.39    0.15
  -4  -2   7    5.58    0.18
  -4  -2   7    5.35    0.22
  -4  -2   7    5.19    0.21
  -4  -2   7    5.27    0.17
   3   2  -7    0.28    0.05
   3   2  -7    0.33    0.03
  -3  -2   7    0.26    0.04
  -3  -2   7    0.31    0.05
  -3  -2   7    0.31    0.05
  -3  -2   7    0.32    0.05
   2   2  -7    0.63    0.06
  -2  -2   7    0.59    0.06
  -2  -2   7    0.58    0.06
  -2  -2   7    0.48    0.06
  -2  -2   7    0.42    0.05
  -2  -2   7    0.57    0.05
  -2  -2   7    0.53    0.03
   1   2  -7    0.03    0.02
  -1  -2   7   -0.02    0.01
  -1  -2   7    0.01    0.01
  -1  -2   7    0.05    0.02
  -1  -2   7    0.00    0.01
  -1  -2   7    0.01    0.01
   0   2  -7    4.33    0.12
   0  -2   7    4.23    0.14
   0  -2   7    4.14    0.13
   0  -2   7    4.39    0.14
   0  -2   7    4.26    0.16
   1  -2   7   30.16    0.72
   1  -2   7   29.66    0.63
   1  -2   7   28.76    0.67
   1  -2   7   29.01    0.61
   1  -2   7   30.09    0.67
  -2   2  -7    9.14    0.24
   2  -2   7    8.92    0.22
   2  -2   7    8.96    0.23
   2  -2   7    9.24    0.27
   2  -2   7    8.76    0.23
  -3   2  -7    0.92    0.06
   3  -2   7    0.91    0.05
   3  -2   7    0.89    0.08
   3  -2   7    0.95    0.06
  -4   2  -7    0.23    0.04
   4  -2   7    0.29    0.05
   4  -2   7    0.28    0.03
  -5   2  -7    0.54    0.06
   5  -2   7    0.55    0.05
  -6   2  -7    1.15    0.08
   6  -2   7    1.02    0.07
  -7   2  -7    0.08    0.04
   7  -2   7    0.09    0.03
  -8   2  -7   -0.04    0.03
   8  -2   7    0.06    0.03
  -9   2  -7   -0.03    0.04
   9  -2   7   -0.02    0.03
   9   1  -7    0.65    0.12
  -9  -1   7    0.55    0.08
   8   1  -7    0.17    0.07
  -8  -1   7    0.34    0.06
  -8  -1   7    0.25    0.07
  -8  -1   7    0.23    0.05
   7   1  -7    0.75    0.10
  -7  -1   7    0.79    0.07
  -7  -1   7    0.82    0.11
  -7  -1   7    0.89    0.08
   6   1  -7    0.40    0.07
   6   1  -7    0.36    0.07
  -6  -1   7    0.27    0.04
  -6  -1   7    0.30    0.06
  -6  -1   7    0.35    0.05
  -6  -1   7    0.27    0.07
   5   1  -7    0.80    0.09
   5   1  -7    0.93    0.04
  -5  -1   7    0.95    0.06
  -5  -1   7    0.91    0.10
  -5  -1   7    0.78    0.09
  -5  -1   7    0.85    0.06
   4   1  -7    0.71    0.08
   4   1  -7    0.84    0.04
  -4  -1   7    0.78    0.08
  -4  -1   7    0.80    0.05
  -4  -1   7    0.80    0.09
  -4  -1   7    0.82    0.06
   3   1  -7    9.05    0.20
   3   1  -7    9.00    0.28
  -3  -1   7    8.91    0.23
  -3  -1   7    9.02    0.28
  -3  -1   7    9.12    0.28
  -3  -1   7    8.81    0.22
   2   1  -7    1.00    0.07
  -2  -1   7    1.03    0.04
  -2  -1   7    1.06    0.06
  -2  -1   7    1.00    0.07
  -2  -1   7    1.04    0.05
  -2  -1   7    1.03    0.07
  -1  -1   7   24.71    0.59
  -1  -1   7   25.17    0.61
  -1  -1   7   24.19    0.59
  -1  -1   7   24.37    0.54
  -1  -1   7   25.37    0.52
   0   1  -7   12.77    0.28
   0  -1   7   12.49    0.32
   0  -1   7   12.45    0.29
   0  -1   7   12.58    0.32
   0  -1   7   12.69    0.34
   1  -1   7    3.77    0.13
   1  -1   7    3.87    0.14
   1  -1   7    4.04    0.11
   1  -1   7    4.03    0.12
  -2   1  -7   30.28    0.66
   2  -1   7   30.78    0.71
   2  -1   7   30.32    0.65
   2  -1   7   30.65    0.63
   2  -1   7   30.80    0.74
  -3   1  -7    0.97    0.05
  -3   1  -7    0.93    0.07
   3  -1   7    1.08    0.07
   3  -1   7    1.17    0.06
   3  -1   7    1.18    0.07
  -4   1  -7    0.00    0.02
   4  -1   7    0.03    0.03
   4  -1   7    0.04    0.03
   4  -1   7    0.17    0.03
   4  -1   7    0.03    0.03
  -5   1  -7    2.26    0.12
   5  -1   7    2.19    0.12
   5  -1   7    1.90    0.12
   5  -1   7    2.18    0.09
  -6   1  -7    0.93    0.09
   6  -1   7    1.23    0.11
   6  -1   7    1.05    0.07
  -7   1  -7    0.04    0.04
   7  -1   7    0.03    0.02
  -8   1  -7    0.07    0.04
   8  -1   7    0.03    0.03
  -9   1  -7   -0.04    0.04
   9  -1   7   -0.01    0.03
  10   0  -7   -0.02    0.06
 -10   0   7    0.01    0.04
   9   0  -7    0.04    0.06
  -9   0   7    0.11    0.04
   8   0  -7    0.44    0.09
  -8   0   7    0.44    0.09
  -8   0   7    0.33    0.05
  -8   0   7    0.47    0.06
   7   0  -7    0.08    0.05
  -7   0   7    0.19    0.06
  -7   0   7    0.14    0.04
  -7   0   7    0.08    0.03
   6   0  -7    0.42    0.07
  -6   0   7    0.65    0.09
  -6   0   7    0.52    0.08
  -6   0   7    0.59    0.06
  -6   0   7    0.60    0.05
   5   0  -7    5.12    0.21
  -5   0   7    5.49    0.14
  -5   0   7    5.12    0.21
  -5   0   7    5.02    0.15
  -5   0   7    4.89    0.21
   4   0  -7    0.51    0.06
  -4   0   7    0.49    0.06
  -4   0   7    0.56    0.04
  -4   0   7    0.67    0.04
  -4   0   7    0.54    0.07
   3   0  -7    0.81    0.07
  -3   0   7    0.84    0.07
  -3   0   7    0.88    0.04
  -3   0   7    0.84    0.05
  -3   0   7    0.80    0.06
  -2   0   7   16.96    0.43
  -2   0   7   17.31    0.43
  -2   0   7   16.67    0.36
  -2   0   7   17.16    0.34
  -2   0   7   16.63    0.38
  -1   0   7  109.14    2.38
  -1   0   7  107.15    2.36
  -1   0   7  109.12    2.14
   0   0  -7  177.38    3.48
   0   0   7  177.08    3.87
   0   0   7  186.72    3.90
   0   0   7  178.87    3.55
   1   0   7   21.94    0.53
   1   0   7   21.59    0.48
   1   0   7   21.80    0.46
   1   0   7   21.51    0.53
  -2   0  -7    2.30    0.10
   2   0   7    2.16    0.09
   2   0   7    2.33    0.10
   2   0   7    2.13    0.08
   2   0   7    2.16    0.10
  -3   0  -7    0.23    0.04
  -3   0  -7    0.17    0.03
   3   0   7    0.20    0.04
   3   0   7    0.19    0.03
   3   0   7    0.19    0.04
   3   0   7    0.15    0.04
   3   0   7    0.17    0.03
  -4   0  -7    1.05    0.08
   4   0   7    0.87    0.06
   4   0   7    0.90    0.08
   4   0   7    0.92    0.06
   4   0   7    1.05    0.09
  -5   0  -7    4.20    0.17
   5   0   7    4.17    0.14
   5   0   7    3.92    0.18
   5   0   7    4.10    0.19
  -6   0  -7    0.03    0.04
   6   0   7   -0.01    0.02
   6   0   7    0.03    0.04
   6   0   7    0.03    0.05
  -7   0  -7    0.03    0.04
   7   0   7    0.07    0.03
   7   0   7    0.03    0.05
  -8   0  -7    0.01    0.04
   8   0   7    0.02    0.03
   8   0   7    0.11    0.06
  -9   0  -7    0.02    0.05
   9   0   7   -0.04    0.03
  10  -1  -7    0.02    0.05
 -10   1   7    0.04    0.04
   9  -1  -7   -0.01    0.05
  -9   1   7    0.00    0.03
  -9   1   7    0.00    0.03
   8  -1  -7    0.06    0.05
  -8   1   7   -0.01    0.02
  -8   1   7    0.03    0.04
  -8   1   7    0.01    0.02
   7  -1  -7    3.32    0.17
   7  -1  -7    3.51    0.19
  -7   1   7    3.40    0.19
  -7   1   7    3.50    0.12
  -7   1   7    3.34    0.11
  -7   1   7    3.72    0.19
   6  -1  -7    2.19    0.13
  -6   1   7    1.81    0.08
  -6   1   7    1.96    0.13
  -6   1   7    1.96    0.07
  -6   1   7    1.98    0.13
   5  -1  -7    0.01    0.03
  -5   1   7    0.01    0.01
  -5   1   7   -0.01    0.02
  -5   1   7    0.00    0.03
  -5   1   7    0.03    0.02
   4  -1  -7   32.05    0.79
  -4   1   7   32.11    0.64
  -4   1   7   32.48    0.79
  -4   1   7   32.16    0.67
  -4   1   7   31.83    0.79
  -3   1   7   24.77    0.60
  -3   1   7   24.13    0.50
  -3   1   7   24.83    0.61
  -3   1   7   23.90    0.52
  -2   1   7  107.02    2.34
  -2   1   7  106.99    2.33
  -2   1   7  104.01    2.07
   1  -1  -7   26.18    0.62
   1  -1  -7   26.53    0.54
  -1   1   7   26.20    0.55
  -1   1   7   26.23    0.63
  -1   1   7   26.07    0.62
   0  -1  -7   14.31    0.32
   0   1   7   14.26    0.36
   0   1   7   14.96    0.38
   0   1   7   14.51    0.33
  -1  -1  -7    1.66    0.07
   1   1   7    1.61    0.07
   1   1   7    1.72    0.07
   1   1   7    1.75    0.09
   1   1   7    1.72    0.07
   1   1   7    1.77    0.08
  -2  -1  -7    0.88    0.05
  -2  -1  -7    0.93    0.07
   2   1   7    0.96    0.06
   2   1   7    0.97    0.06
   2   1   7    0.89    0.07
   2   1   7    0.92    0.05
  -3  -1  -7    0.97    0.06
  -3  -1  -7    0.94    0.07
   3   1   7    1.00    0.08
   3   1   7    1.01    0.06
   3   1   7    1.07    0.08
   3   1   7    0.96    0.06
  -4  -1  -7    7.23    0.24
  -4  -1  -7    7.36    0.17
   4   1   7    7.13    0.21
   4   1   7    7.40    0.20
   4   1   7    7.50    0.25
   4   1   7    7.32    0.27
  -5  -1  -7    0.15    0.05
   5   1   7    0.12    0.05
   5   1   7    0.08    0.05
   5   1   7    0.07    0.03
  -6  -1  -7    0.60    0.08
   6   1   7    0.68    0.10
   6   1   7    0.64    0.07
  -7  -1  -7    0.12    0.05
   7   1   7    0.06    0.03
   7   1   7    0.12    0.07
  -8  -1  -7    0.44    0.08
   8   1   7    0.32    0.06
   8   1   7    0.31    0.09
  10  -2  -7   -0.02    0.05
 -10   2   7    0.04    0.03
 -10   2   7    0.08    0.03
   9  -2  -7    0.03    0.05
  -9   2   7    0.00    0.02
  -9   2   7    0.05    0.03
   8  -2  -7    0.72    0.10
  -8   2   7    0.75    0.04
  -8   2   7    0.63    0.05
  -8   2   7    0.76    0.10
   7  -2  -7    0.90    0.10
  -7   2   7    1.18    0.10
  -7   2   7    1.10    0.11
  -7   2   7    1.06    0.05
   6  -2  -7    5.77    0.23
  -6   2   7    5.84    0.15
  -6   2   7    6.10    0.24
  -6   2   7    6.26    0.24
   5  -2  -7   12.08    0.37
  -5   2   7   11.92    0.36
  -5   2   7   12.34    0.27
  -5   2   7   12.15    0.37
  -4   2   7   13.97    0.39
  -4   2   7   13.01    0.38
  -4   2   7   13.88    0.29
  -4   2   7   13.62    0.30
   3  -2  -7    8.69    0.26
  -3   2   7    8.84    0.27
  -3   2   7    8.91    0.27
  -3   2   7    8.59    0.20
  -3   2   7    8.74    0.21
   2  -2  -7   18.36    0.37
   2  -2  -7   17.53    0.46
  -2   2   7   18.03    0.46
  -2   2   7   18.47    0.39
  -2   2   7   17.83    0.40
   1  -2  -7   33.08    0.68
   1  -2  -7   32.86    0.78
  -1   2   7   33.06    0.69
  -1   2   7   34.08    0.79
  -1   2   7   34.16    0.69
  -1   2   7   32.48    0.78
   0  -2  -7    1.15    0.06
   0  -2  -7    1.35    0.07
   0  -2  -7    1.17    0.06
   0   2   7    1.23    0.07
   0   2   7    1.28    0.08
   0   2   7    1.34    0.06
  -1  -2  -7    5.46    0.15
  -1  -2  -7    5.18    0.15
  -1  -2  -7    5.66    0.17
   1   2   7    5.32    0.16
   1   2   7    5.69    0.20
   1   2   7    5.77    0.15
   1   2   7    5.36    0.15
  -2  -2  -7    1.47    0.09
  -2  -2  -7    1.47    0.06
  -2  -2  -7    1.53    0.08
  -2  -2  -7    1.70    0.08
   2   2   7    1.48    0.09
   2   2   7    1.56    0.07
   2   2   7    1.54    0.07
   2   2   7    1.55    0.10
   2   2   7    1.59    0.08
  -3  -2  -7    0.64    0.05
  -3  -2  -7    0.65    0.07
   3   2   7    0.60    0.08
   3   2   7    0.62    0.06
   3   2   7    0.57    0.05
   3   2   7    0.44    0.07
  -4  -2  -7    4.40    0.18
  -4  -2  -7    4.36    0.12
   4   2   7    4.01    0.20
   4   2   7    3.81    0.18
   4   2   7    4.09    0.15
   4   2   7    4.34    0.15
  -5  -2  -7    0.34    0.07
   5   2   7    0.44    0.06
   5   2   7    0.56    0.09
   5   2   7    0.52    0.06
  -6  -2  -7    0.29    0.07
   6   2   7    0.26    0.07
   6   2   7    0.14    0.04
  -7  -2  -7    0.16    0.06
   7   2   7    0.11    0.07
   7   2   7    0.11    0.04
  -8  -2  -7    0.20    0.07
   8   2   7    0.14    0.08
   8   2   7    0.15    0.05
  10  -3  -7    0.42    0.09
 -10   3   7    0.48    0.04
   9  -3  -7    0.24    0.07
   8  -3  -7    0.90    0.11
  -8   3   7    1.00    0.12
  -8   3   7    0.83    0.04
   7  -3  -7    0.59    0.09
   7  -3  -7    0.70    0.09
  -7   3   7    0.73    0.09
  -7   3   7    0.71    0.04
  -7   3   7    0.90    0.10
   6  -3  -7    0.37    0.06
   6  -3  -7    0.36    0.06
  -6   3   7    0.37    0.07
  -6   3   7    0.23    0.05
  -6   3   7    0.34    0.03
   5  -3  -7    0.63    0.08
   5  -3  -7    0.70    0.08
  -5   3   7    0.65    0.03
  -5   3   7    0.66    0.04
  -5   3   7    0.65    0.08
  -5   3   7    0.53    0.07
   4  -3  -7   11.99    0.36
  -4   3   7   12.21    0.28
  -4   3   7   12.54    0.27
  -4   3   7   12.34    0.36
  -4   3   7   12.57    0.36
   3  -3  -7    0.20    0.04
  -3   3   7    0.27    0.03
  -3   3   7    0.34    0.05
  -3   3   7    0.29    0.05
  -3   3   7    0.33    0.04
   2  -3  -7    6.43    0.21
   2  -3  -7    6.40    0.16
  -2   3   7    6.51    0.18
  -2   3   7    6.39    0.17
  -2   3   7    6.15    0.21
  -2   3   7    6.38    0.21
   1  -3  -7   27.03    0.59
   1  -3  -7   28.75    0.68
  -1   3   7   27.75    0.60
  -1   3   7   28.93    0.60
  -1   3   7   27.63    0.62
  -1   3   7   28.91    0.69
  -1   3   7   28.48    0.70
   0  -3  -7    1.75    0.07
   0  -3  -7    1.58    0.07
   0  -3  -7    1.77    0.09
   0   3   7    1.80    0.08
   0   3   7    1.53    0.08
   0   3   7    1.70    0.07
   0   3   7    1.74    0.09
   0   3   7    1.71    0.10
  -1  -3  -7    5.83    0.18
  -1  -3  -7    5.54    0.16
  -1  -3  -7    5.70    0.16
   1   3   7    5.44    0.21
   1   3   7    5.61    0.17
   1   3   7    5.50    0.16
   1   3   7    5.79    0.16
  -2  -3  -7    6.49    0.20
  -2  -3  -7    6.41    0.17
  -2  -3  -7    6.48    0.22
  -2  -3  -7    6.34    0.21
   2   3   7    6.58    0.23
   2   3   7    6.19    0.24
   2   3   7    6.59    0.19
   2   3   7    6.81    0.20
   2   3   7    6.69    0.19
  -3  -3  -7    1.21    0.09
  -3  -3  -7    1.25    0.08
   3   3   7    1.21    0.08
   3   3   7    1.37    0.11
   3   3   7    1.33    0.08
   3   3   7    1.30    0.11
  -4  -3  -7    0.01    0.02
  -4  -3  -7    0.08    0.05
   4   3   7    0.02    0.03
   4   3   7    0.07    0.04
   4   3   7    0.02    0.03
   4   3   7    0.03    0.04
  -5  -3  -7    0.13    0.05
   5   3   7    0.19    0.06
   5   3   7    0.25    0.05
   5   3   7    0.19    0.04
  -6  -3  -7    0.02    0.05
   6   3   7    0.04    0.05
   6   3   7    0.03    0.06
   6   3   7    0.01    0.04
  -7  -3  -7    0.03    0.06
   7   3   7   -0.03    0.04
   7   3   7    0.09    0.05
   7   3   7    0.05    0.06
   8  -4  -7    0.01    0.04
  -8   4   7   -0.03    0.04
  -8   4   7   -0.01    0.04
   7  -4  -7    0.10    0.05
   7  -4  -7    0.04    0.04
  -7   4   7    0.06    0.04
  -7   4   7    0.03    0.02
  -7   4   7    0.01    0.04
   6  -4  -7    2.90    0.15
   6  -4  -7    3.14    0.16
  -6   4   7    3.21    0.10
  -6   4   7    2.99    0.15
  -6   4   7    3.28    0.17
   5  -4  -7    0.24    0.06
  -5   4   7    0.21    0.03
  -5   4   7    0.24    0.05
  -5   4   7    0.31    0.06
  -5   4   7    0.30    0.03
   4  -4  -7    1.01    0.09
  -4   4   7    0.90    0.07
  -4   4   7    0.87    0.05
  -4   4   7    0.97    0.09
  -4   4   7    0.89    0.06
   3  -4  -7    7.35    0.17
   3  -4  -7    7.58    0.25
  -3   4   7    7.66    0.20
  -3   4   7    7.36    0.24
  -3   4   7    7.14    0.25
  -3   4   7    7.27    0.19
   2  -4  -7   13.96    0.39
   2  -4  -7   13.41    0.31
  -2   4   7   13.67    0.39
  -2   4   7   13.83    0.34
  -2   4   7   13.83    0.33
  -2   4   7   14.23    0.40
   1  -4  -7    2.89    0.10
   1  -4  -7    2.52    0.13
   1  -4  -7    2.59    0.10
  -1   4   7    2.60    0.11
  -1   4   7    2.70    0.11
  -1   4   7    2.69    0.13
   0  -4  -7    0.12    0.03
   0  -4  -7    0.16    0.04
   0  -4  -7    0.20    0.03
   0  -4  -7    0.19    0.04
   0   4   7    0.15    0.04
   0   4   7    0.20    0.04
   0   4   7    0.19    0.03
   0   4   7    0.48    0.05
   0   4   7    0.14    0.03
  -1  -4  -7    3.74    0.15
  -1  -4  -7    3.66    0.13
  -1  -4  -7    4.11    0.17
  -1  -4  -7    3.49    0.12
   1   4   7    3.94    0.15
   1   4   7    4.02    0.18
   1   4   7    3.77    0.13
  -2  -4  -7    2.37    0.09
  -2  -4  -7    2.41    0.11
   2   4   7    2.33    0.11
   2   4   7    2.17    0.10
   2   4   7    2.31    0.12
   2   4   7    2.30    0.14
   2   4   7    2.32    0.14
  -3  -4  -7    1.43    0.08
   3   4   7    1.45    0.09
   3   4   7    1.46    0.09
   3   4   7    1.52    0.13
   3   4   7    1.39    0.11
  -4  -4  -7    0.50    0.05
   4   4   7    0.44    0.08
   4   4   7    0.37    0.06
   4   4   7    0.41    0.06
   5   4   7   -0.01    0.04
   5   4   7   -0.03    0.05
   5   4   7    0.00    0.03
   6   4   7    0.86    0.09
   6   4   7    0.71    0.09
   6   4   7    0.65    0.12
   8  -5  -7    0.37    0.08
  -8   5   7    0.43    0.04
  -8   5   7    0.32    0.07
   7  -5  -7    1.08    0.12
  -7   5   7    1.18    0.06
  -7   5   7    1.27    0.11
  -7   5   7    1.16    0.05
   6  -5  -7    0.78    0.09
   6  -5  -7    0.63    0.09
  -6   5   7    0.66    0.09
  -6   5   7    0.65    0.08
  -6   5   7    0.62    0.05
  -6   5   7    0.67    0.04
   5  -5  -7    0.37    0.07
  -5   5   7    0.31    0.06
  -5   5   7    0.40    0.04
  -5   5   7    0.49    0.07
  -5   5   7    0.38    0.04
   4  -5  -7    0.22    0.02
   4  -5  -7    0.31    0.06
  -4   5   7    0.25    0.04
  -4   5   7    0.28    0.05
  -4   5   7    0.25    0.05
  -4   5   7    0.23    0.04
   3  -5  -7    3.85    0.12
   3  -5  -7    3.57    0.17
  -3   5   7    3.74    0.13
  -3   5   7    3.64    0.14
  -3   5   7    3.64    0.16
  -3   5   7    3.64    0.17
   2  -5  -7    0.14    0.03
   2  -5  -7    0.31    0.06
   2  -5  -7    0.21    0.03
  -2   5   7    0.17    0.03
  -2   5   7    0.17    0.04
  -2   5   7    0.16    0.04
   1  -5  -7    0.43    0.05
   1  -5  -7    0.34    0.06
   1  -5  -7    0.32    0.04
  -1   5   7    0.41    0.05
  -1   5   7    0.34    0.06
  -1   5   7    0.34    0.05
   0  -5  -7    0.04    0.03
   0  -5  -7    0.01    0.02
   0  -5  -7    0.00    0.02
   0  -5  -7   -0.02    0.02
   0   5   7    0.00    0.03
   0   5   7   -0.01    0.02
  -1  -5  -7    3.76    0.18
  -1  -5  -7    3.44    0.15
  -1  -5  -7    3.76    0.13
   1   5   7    3.54    0.13
   1   5   7    3.45    0.15
   1   5   7    3.48    0.18
  -2  -5  -7    1.15    0.09
  -2  -5  -7    1.36    0.11
   2   5   7    1.34    0.09
   2   5   7    1.23    0.13
   2   5   7    1.36    0.08
   2   5   7    1.53    0.10
  -3  -5  -7    0.28    0.05
   3   5   7    0.39    0.08
   3   5   7    0.29    0.05
  -4  -5  -7    0.30    0.05
   4   5   7    0.33    0.06
   4   5   7    0.23    0.08
   4   5   7    0.45    0.07
   5   5   7   -0.08    0.04
   5   5   7    0.04    0.04
   5   5   7    0.05    0.06
   6   5   7    0.03    0.05
   6   5   7    0.02    0.07
   6   5   7    0.10    0.06
   8  -6  -7    0.04    0.05
  -8   6   7   -0.01    0.02
  -8   6   7   -0.07    0.04
   7  -6  -7    0.06    0.05
  -7   6   7    0.08    0.05
  -7   6   7    0.07    0.03
  -7   6   7    0.03    0.02
   6  -6  -7    1.00    0.11
  -6   6   7    1.30    0.07
  -6   6   7    1.23    0.07
  -6   6   7    1.28    0.11
   5  -6  -7    0.01    0.03
  -5   6   7    0.03    0.03
  -5   6   7    0.04    0.03
  -5   6   7    0.02    0.04
  -5   6   7    0.02    0.02
   4  -6  -7    0.06    0.04
   4  -6  -7    0.15    0.03
  -4   6   7    0.11    0.04
  -4   6   7    0.11    0.03
  -4   6   7    0.11    0.05
  -4   6   7    0.12    0.03
   3  -6  -7    2.98    0.16
   3  -6  -7    3.14    0.11
  -3   6   7    3.19    0.15
  -3   6   7    3.06    0.13
  -3   6   7    2.87    0.13
   2  -6  -7    5.74    0.18
   2  -6  -7    5.77    0.23
   2  -6  -7    5.34    0.17
  -2   6   7    5.14    0.22
  -2   6   7    5.78    0.20
  -2   6   7    5.74    0.19
   1  -6  -7    0.00    0.03
   1  -6  -7    0.02    0.02
   1  -6  -7    0.09    0.03
  -1   6   7    0.01    0.03
  -1   6   7    0.05    0.04
  -1   6   7    0.11    0.04
   0  -6  -7    3.28    0.13
   0  -6  -7    3.45    0.14
   0  -6  -7    3.65    0.18
   0  -6  -7    3.83    0.16
   0   6   7    3.05    0.17
  -1  -6  -7    0.95    0.11
  -1  -6  -7    0.80    0.09
  -1  -6  -7    0.86    0.07
   1   6   7    0.91    0.07
  -2  -6  -7   -0.02    0.04
  -2  -6  -7    0.00    0.03
   2   6   7   -0.02    0.03
  -3  -6  -7    0.67    0.08
   3   6   7    0.80    0.09
  -4  -6  -7    0.09    0.04
   4   6   7   -0.07    0.05
   4   6   7    0.06    0.05
   5   6   7    0.14    0.07
   5   6   7    0.11    0.06
  -9   7   7    0.04    0.03
  -9   7   7    0.00    0.02
   8  -7  -7    0.22    0.07
  -8   7   7    0.24    0.04
  -8   7   7    0.34    0.04
  -8   7   7    0.25    0.08
   7  -7  -7    0.11    0.05
  -7   7   7    0.17    0.04
  -7   7   7    0.18    0.04
  -7   7   7    0.09    0.06
   6  -7  -7    0.76    0.11
  -6   7   7    0.93    0.07
  -6   7   7    1.01    0.12
  -6   7   7    1.04    0.08
   5  -7  -7    1.93    0.14
   5  -7  -7    1.91    0.09
  -5   7   7    1.75    0.14
  -5   7   7    2.15    0.11
  -5   7   7    1.90    0.10
   4  -7  -7    6.18    0.27
   4  -7  -7    6.46    0.19
  -4   7   7    6.20    0.21
   3  -7  -7    0.23    0.04
   3  -7  -7    0.09    0.05
   3  -7  -7    0.31    0.05
  -3   7   7    0.25    0.05
  -3   7   7    0.18    0.05
  -3   7   7    0.25    0.05
   2  -7  -7   -0.01    0.04
   2  -7  -7    0.03    0.03
   2  -7  -7   -0.03    0.02
  -2   7   7    0.01    0.04
  -2   7   7    0.00    0.03
  -2   7   7    0.11    0.04
   1  -7  -7    0.38    0.06
   1  -7  -7    0.38    0.06
   1  -7  -7    0.49    0.09
  -1   7   7    0.37    0.07
   0  -7  -7    0.09    0.04
   0  -7  -7    0.06    0.04
   0  -7  -7    0.03    0.05
  -1  -7  -7    2.26    0.13
  -1  -7  -7    2.50    0.17
  -1  -7  -7    2.38    0.11
   1   7   7    2.17    0.10
  -2  -7  -7    0.76    0.12
  -2  -7  -7    0.85    0.09
   2   7   7    0.67    0.07
  -3  -7  -7    0.05    0.04
   3   7   7    0.10    0.05
  -4  -7  -7    0.32    0.05
   4   7   7    0.40    0.07
 -10   8   7    0.06    0.03
 -10   8   7    0.02    0.03
  -9   8   7    0.12    0.04
   8  -8  -7    0.19    0.06
  -8   8   7    0.20    0.04
  -8   8   7    0.18    0.04
  -8   8   7    0.34    0.08
   7  -8  -7    0.10    0.06
  -7   8   7   -0.06    0.05
  -7   8   7    0.02    0.03
  -7   8   7   -0.02    0.03
   6  -8  -7    1.42    0.08
   6  -8  -7    1.69    0.15
  -6   8   7    1.37    0.09
   5  -8  -7   -0.01    0.03
   5  -8  -7   -0.06    0.03
  -5   8   7    0.02    0.03
  -5   8   7   -0.03    0.03
   4  -8  -7    0.13    0.06
   4  -8  -7    0.17    0.04
  -4   8   7    0.13    0.05
  -4   8   7    0.19    0.05
   3  -8  -7    0.42    0.06
   3  -8  -7    0.52    0.07
   3  -8  -7    0.61    0.10
  -3   8   7    0.49    0.07
  -3   8   7    0.49    0.08
   2  -8  -7    0.30    0.08
   2  -8  -7    0.26    0.05
   2  -8  -7    0.26    0.05
   1  -8  -7    1.29    0.09
   1  -8  -7    1.29    0.10
   1  -8  -7    1.26    0.14
   0  -8  -7    0.78    0.10
   0  -8  -7    0.84    0.08
   0  -8  -7    0.68    0.11
  -1  -8  -7    0.26    0.05
  -1  -8  -7    0.12    0.07
  -1  -8  -7    0.15    0.06
  -2  -8  -7    0.06    0.04
   3   8   7   -0.03    0.04
  -9   9   7   -0.03    0.03
  -9   9   7    0.02    0.04
   8  -9  -7    0.01    0.05
  -8   9   7    0.02    0.04
  -8   9   7   -0.03    0.03
   7  -9  -7    0.09    0.06
   7  -9  -7    0.02    0.03
  -7   9   7    0.06    0.04
  -7   9   7    0.04    0.04
   6  -9  -7    0.12    0.04
   6  -9  -7    0.09    0.06
  -6   9   7    0.08    0.04
  -6   9   7    0.06    0.04
   5  -9  -7    0.21    0.05
   5  -9  -7    0.23    0.07
  -5   9   7    0.20    0.05
  -5   9   7    0.16    0.05
   4  -9  -7    0.88    0.13
   4  -9  -7    0.90    0.09
   4  -9  -7    0.92    0.09
  -4   9   7    1.09    0.11
  -4   9   7    0.70    0.09
   3  -9  -7    0.13    0.06
   3  -9  -7   -0.02    0.04
   3  -9  -7    0.09    0.04
  -3   9   7    0.11    0.05
  -3   9   7    0.09    0.06
   2  -9  -7    0.37    0.07
   2  -9  -7    0.44    0.07
   2  -9  -7    0.51    0.10
   1  -9  -7    0.06    0.05
   1  -9  -7    0.15    0.07
   0  -9  -7    0.20    0.06
   0  -9  -7    0.10    0.05
   0  -9  -7    0.12    0.07
  -1  -9  -7   -0.03    0.04
  -1  -9  -7    0.04    0.06
   8 -10  -7    0.05    0.06
   8 -10  -7   -0.04    0.03
  -8  10   7    0.03    0.04
  -8  10   7   -0.05    0.04
   7 -10  -7    0.01    0.03
   7 -10  -7    0.06    0.06
  -7  10   7   -0.01    0.04
  -7  10   7    0.03    0.04
   6 -10  -7    0.00    0.05
   6 -10  -7    0.09    0.04
  -6  10   7    0.07    0.05
  -6  10   7    0.03    0.05
   5 -10  -7    0.47    0.11
   5 -10  -7    0.39    0.07
  -5  10   7    0.56    0.09
  -5  10   7    0.29    0.07
   4 -10  -7   -0.01    0.04
   4 -10  -7    0.01    0.05
   4 -10  -7    0.01    0.05
  -4  10   7   -0.02    0.05
  -4  10   7    0.02    0.04
   3 -10  -7   -0.01    0.04
   3 -10  -7    0.03    0.06
   3 -10  -7    0.01    0.04
   2 -10  -7   -0.01    0.04
   2 -10  -7    0.13    0.07
   1 -10  -7    0.13    0.07
   1 -10  -7    0.21    0.06
   0 -10  -7    0.20    0.06
   0 -10  -7    0.26    0.07
   0 -10  -7    0.36    0.11
   6 -11  -7   -0.02    0.04
  -6  11   7    0.07    0.05
  -6  11   7    0.04    0.05
   5 -11  -7    0.04    0.07
   5 -11  -7    0.02    0.05
   5 -11  -7    0.03    0.05
  -5  11   7    0.00    0.06
  -5  11   7    0.03    0.05
   4 -11  -7   -0.10    0.04
   4 -11  -7    0.00    0.04
   3 -11  -7    0.01    0.05
   3 -11  -7    0.11    0.06
   3 -11   8    0.01    0.05
   4 -11   8   -0.06    0.04
   4 -11   8    0.04    0.05
   5 -11   8    0.11    0.06
   0 -10   8    0.15    0.06
   0 -10   8    0.10    0.07
   1 -10   8    0.38    0.10
   1 -10   8    0.13    0.06
   1 -10   8    0.34    0.07
   2 -10   8    0.37    0.07
   2 -10   8    0.36    0.09
   3 -10   8    0.00    0.04
   3 -10   8   -0.01    0.04
   4 -10   8    0.53    0.08
  -5  10  -8    0.05    0.05
  -5  10  -8    0.16    0.06
   5 -10   8    0.09    0.05
   5 -10   8    0.14    0.05
  -6  10  -8    0.06    0.05
   6 -10   8    0.06    0.05
  -7  10  -8   -0.01    0.04
   7 -10   8   -0.02    0.04
   2   9  -8    0.05    0.05
  -2  -9   8    0.00    0.06
  -2  -9   8    0.09    0.04
  -1  -9   8    0.14    0.05
  -1  -9   8    0.29    0.09
   0  -9   8    1.29    0.15
   0  -9   8    1.02    0.09
   0  -9   8    0.98    0.11
   1  -9   8    0.52    0.07
   1  -9   8    0.55    0.11
   1  -9   8    0.68    0.10
   2  -9   8   -0.01    0.05
   2  -9   8   -0.04    0.04
   2  -9   8   -0.04    0.03
   3  -9   8    0.62    0.08
   3  -9   8    0.46    0.07
   3  -9   8    0.52    0.10
   4  -9   8    0.27    0.08
   4  -9   8    0.20    0.06
   4  -9   8    0.25    0.06
  -5   9  -8    0.34    0.07
   5  -9   8    0.23    0.05
   5  -9   8    0.29    0.06
  -6   9  -8    0.06    0.05
   6  -9   8    0.19    0.05
  -7   9  -8    0.14    0.06
   7  -9   8    0.17    0.05
  -8   9  -8    0.09    0.06
   8  -9   8    0.10    0.04
   4   8  -8    0.22    0.07
   3   8  -8    0.38    0.07
  -3  -8   8    0.36    0.06
  -3  -8   8    0.55    0.11
   2   8  -8    0.65    0.08
  -2  -8   8    0.71    0.12
  -2  -8   8    0.71    0.08
   1   8  -8    0.82    0.08
  -1  -8   8    0.95    0.10
  -1  -8   8    1.13    0.14
   0  -8   8    0.63    0.11
   0  -8   8    0.77    0.09
   0  -8   8    0.68    0.07
   1  -8   8    0.47    0.06
   1  -8   8    0.34    0.07
   1  -8   8    0.37    0.08
   1  -8   8    0.27    0.07
   2  -8   8    0.17    0.06
   2  -8   8    0.23    0.07
   2  -8   8    0.15    0.04
   2  -8   8    0.25    0.05
   3  -8   8    1.81    0.11
   3  -8   8    1.54    0.10
   3  -8   8    1.49    0.14
  -4   8  -8    1.08    0.11
   4  -8   8    0.90    0.09
   4  -8   8    1.22    0.14
   4  -8   8    0.90    0.09
  -5   8  -8    0.04    0.04
   5  -8   8    0.01    0.03
   5  -8   8   -0.02    0.04
  -6   8  -8    0.11    0.05
   6  -8   8    0.13    0.04
   6  -8   8    0.18    0.07
  -7   8  -8   -0.04    0.04
   7  -8   8    0.06    0.04
  -8   8  -8    0.01    0.04
   8  -8   8    0.01    0.03
   5   7  -8    0.42    0.08
  -5  -7   8    0.69    0.13
   4   7  -8    0.09    0.05
  -4  -7   8    0.04    0.06
   3   7  -8    0.51    0.08
  -3  -7   8    0.44    0.10
  -3  -7   8    0.55    0.06
   2   7  -8    0.49    0.07
  -2  -7   8    0.62    0.11
  -2  -7   8    0.34    0.06
   1   7  -8    3.54    0.14
  -1  -7   8    3.03    0.19
  -1  -7   8    3.39    0.16
   0   7  -8    0.48    0.06
   0  -7   8    0.48    0.06
   0  -7   8    0.55    0.09
   0  -7   8    0.59    0.08
   0  -7   8    0.47    0.08
   1  -7   8    0.37    0.05
   1  -7   8    0.42    0.07
   1  -7   8    0.60    0.07
   1  -7   8    0.65    0.09
   1  -7   8    0.47    0.08
   2  -7   8    3.31    0.14
   2  -7   8    3.21    0.17
   2  -7   8    3.50    0.14
   2  -7   8    3.23    0.19
  -3   7  -8    0.22    0.05
   3  -7   8    0.25    0.07
   3  -7   8    0.23    0.05
   3  -7   8    0.18    0.04
  -4   7  -8    0.68    0.08
   4  -7   8    0.71    0.07
   4  -7   8    0.70    0.07
   4  -7   8    0.76    0.11
  -5   7  -8    0.49    0.07
   5  -7   8    0.49    0.09
   5  -7   8    0.76    0.07
  -6   7  -8    0.11    0.05
   6  -7   8    0.11    0.06
   6  -7   8    0.04    0.03
  -7   7  -8    0.22    0.06
   7  -7   8    0.24    0.05
   7  -7   8    0.32    0.09
  -8   7  -8    0.05    0.05
   8  -7   8    0.12    0.04
  -9   7  -8    0.04    0.04
   9  -7   8    0.06    0.04
   6   6  -8    0.03    0.07
   6   6  -8   -0.02    0.05
  -6  -6   8    0.09    0.07
   5   6  -8   -0.06    0.04
   5   6  -8   -0.01    0.05
  -5  -6   8    0.05    0.06
   4   6  -8    0.08    0.05
   4   6  -8    0.10    0.06
  -4  -6   8    0.19    0.07
   3   6  -8    5.58    0.20
  -3  -6   8    5.54    0.18
  -3  -6   8    5.11    0.26
   2   6  -8    0.02    0.03
  -2  -6   8    0.05    0.04
  -2  -6   8    0.02    0.03
   1   6  -8    0.12    0.04
  -1  -6   8    0.11    0.03
  -1  -6   8    0.11    0.05
  -1  -6   8    0.20    0.05
  -1  -6   8    0.18    0.05
   0   6  -8    0.10    0.03
   0  -6   8    0.12    0.05
   0  -6   8    0.07    0.05
   0  -6   8    0.17    0.04
   0  -6   8    0.11    0.03
  -1   6  -8    0.68    0.05
   1  -6   8    0.77    0.10
   1  -6   8    0.63    0.06
   1  -6   8    0.62    0.06
   1  -6   8    0.76    0.08
   1  -6   8    0.58    0.08
  -2   6  -8    1.94    0.12
   2  -6   8    1.96    0.10
   2  -6   8    1.60    0.13
   2  -6   8    1.72    0.09
   2  -6   8    1.71    0.11
  -3   6  -8    5.17    0.20
   3  -6   8    5.39    0.17
   3  -6   8    5.07    0.23
   3  -6   8    5.29    0.18
  -4   6  -8    2.48    0.13
   4  -6   8    2.63    0.12
   4  -6   8    2.63    0.11
   4  -6   8    2.48    0.16
  -5   6  -8    0.86    0.09
   5  -6   8    0.69    0.07
   5  -6   8    0.66    0.10
  -6   6  -8    0.24    0.06
   6  -6   8    0.30    0.08
   6  -6   8    0.24    0.04
  -7   6  -8    0.05    0.04
   7  -6   8    0.02    0.03
   7  -6   8    0.05    0.06
  -8   6  -8    0.15    0.05
   8  -6   8    0.21    0.05
  -9   6  -8    0.01    0.04
   9  -6   8    0.13    0.04
   7   5  -8    0.01    0.04
   7   5  -8    0.08    0.07
  -7  -5   8    0.13    0.07
  -7  -5   8    0.17    0.08
   6   5  -8    0.11    0.05
   6   5  -8    0.25    0.06
   6   5  -8    0.16    0.07
  -6  -5   8    0.16    0.06
  -6  -5   8    0.33    0.09
   5   5  -8    0.55    0.09
   5   5  -8    0.49    0.07
   5   5  -8    0.48    0.07
  -5  -5   8    0.43    0.08
  -5  -5   8    0.47    0.10
   4   5  -8    0.06    0.04
   4   5  -8   -0.02    0.04
  -4  -5   8    0.02    0.04
  -4  -5   8    0.05    0.05
   3   5  -8    1.13    0.12
   3   5  -8    1.06    0.09
   3   5  -8    1.15    0.09
  -3  -5   8    1.16    0.07
  -3  -5   8    1.16    0.13
  -3  -5   8    1.17    0.10
  -3  -5   8    1.21    0.09
   2   5  -8    3.02    0.13
   2   5  -8    3.04    0.14
   2   5  -8    2.87    0.15
  -2  -5   8    3.35    0.18
  -2  -5   8    3.12    0.13
  -2  -5   8    3.12    0.14
   1   5  -8    7.35    0.22
  -1  -5   8    7.73    0.27
  -1  -5   8    7.41    0.28
  -1  -5   8    7.56    0.20
  -1  -5   8    7.96    0.23
   0   5  -8   -0.03    0.02
   0  -5   8    0.00    0.02
   0  -5   8   -0.03    0.03
   0  -5   8   -0.02    0.01
   0  -5   8    0.01    0.03
   0  -5   8    0.00    0.02
  -1   5  -8    5.12    0.15
   1  -5   8    5.09    0.21
   1  -5   8    5.44    0.18
   1  -5   8    5.17    0.16
   1  -5   8    5.33    0.20
   1  -5   8    5.02    0.16
  -2   5  -8    4.67    0.18
   2  -5   8    4.66    0.18
   2  -5   8    4.62    0.15
   2  -5   8    4.57    0.15
   2  -5   8    4.40    0.20
  -3   5  -8    1.57    0.10
   3  -5   8    1.63    0.08
   3  -5   8    1.33    0.08
   3  -5   8    1.47    0.11
  -4   5  -8    1.53    0.10
   4  -5   8    1.42    0.12
   4  -5   8    1.59    0.09
  -5   5  -8    0.05    0.03
   5  -5   8    0.05    0.05
   5  -5   8    0.08    0.03
  -6   5  -8    0.97    0.09
   6  -5   8    1.04    0.07
   6  -5   8    1.01    0.12
  -7   5  -8    0.00    0.03
   7  -5   8    0.06    0.03
  -8   5  -8    0.04    0.04
   8  -5   8    0.07    0.03
  -9   5  -8    0.07    0.05
   9  -5   8    0.04    0.04
   7   4  -8    0.03    0.06
   7   4  -8   -0.01    0.03
  -7  -4   8    0.05    0.06
  -7  -4   8    0.10    0.05
   6   4  -8    0.61    0.10
   6   4  -8    0.54    0.07
  -6  -4   8    0.60    0.11
  -6  -4   8    0.48    0.08
   5   4  -8    0.84    0.08
   5   4  -8    0.90    0.11
  -5  -4   8    0.85    0.10
  -5  -4   8    1.14    0.10
  -5  -4   8    0.92    0.12
   4   4  -8    2.27    0.15
   4   4  -8    2.45    0.11
   4   4  -8    2.24    0.11
  -4  -4   8    2.30    0.16
  -4  -4   8    2.49    0.13
  -4  -4   8    2.48    0.13
   3   4  -8    4.00    0.19
   3   4  -8    4.00    0.15
   3   4  -8    4.20    0.17
  -3  -4   8    4.09    0.13
  -3  -4   8    3.97    0.20
  -3  -4   8    4.22    0.17
  -3  -4   8    4.23    0.16
   2   4  -8   17.08    0.47
   2   4  -8   16.48    0.40
   2   4  -8   16.97    0.42
  -2  -4   8   16.70    0.40
  -2  -4   8   16.99    0.42
  -2  -4   8   17.34    0.49
  -2  -4   8   16.49    0.46
  -2  -4   8   16.77    0.43
   1   4  -8    0.40    0.05
   1   4  -8    0.47    0.05
  -1  -4   8    0.44    0.04
  -1  -4   8    0.55    0.06
  -1  -4   8    0.39    0.05
  -1  -4   8    0.47    0.06
  -1  -4   8    0.53    0.07
  -1  -4   8    0.53    0.07
  -1  -4   8    0.36    0.05
   0   4  -8    1.18    0.07
   0   4  -8    1.35    0.07
   0  -4   8    1.29    0.07
   0  -4   8    1.21    0.09
   0  -4   8    1.56    0.08
   0  -4   8    1.40    0.07
   0  -4   8    1.42    0.10
  -1   4  -8    7.20    0.22
  -1   4  -8    7.04    0.19
   1  -4   8    7.53    0.26
   1  -4   8    7.65    0.20
   1  -4   8    7.02    0.21
   1  -4   8    7.30    0.20
   1  -4   8    7.20    0.23
  -2   4  -8    0.22    0.04
   2  -4   8    0.25    0.04
   2  -4   8    0.28    0.04
   2  -4   8    0.19    0.03
   2  -4   8    0.20    0.05
   2  -4   8    0.18    0.03
   2  -4   8    0.19    0.04
  -3   4  -8    5.23    0.18
   3  -4   8    4.70    0.15
   3  -4   8    4.93    0.21
   3  -4   8    4.92    0.15
  -4   4  -8    1.49    0.09
   4  -4   8    1.55    0.08
   4  -4   8    1.32    0.11
  -5   4  -8    0.06    0.04
   5  -4   8    0.05    0.03
   5  -4   8    0.07    0.04
  -6   4  -8    0.58    0.07
   6  -4   8    0.90    0.11
   6  -4   8    0.83    0.06
  -7   4  -8    0.40    0.06
   7  -4   8    0.31    0.04
  -8   4  -8    0.03    0.04
   8  -4   8    0.02    0.03
  -9   4  -8    0.01    0.04
   9  -4   8   -0.02    0.03
   8   3  -8    0.11    0.07
   8   3  -8   -0.05    0.03
  -8  -3   8   -0.07    0.04
  -8  -3   8   -0.03    0.05
   7   3  -8    0.21    0.08
   7   3  -8    0.18    0.04
  -7  -3   8    0.27    0.06
  -7  -3   8    0.23    0.08
   6   3  -8    0.26    0.05
   6   3  -8    0.28    0.07
  -6  -3   8    0.25    0.06
  -6  -3   8    0.36    0.06
  -6  -3   8    0.40    0.09
   5   3  -8    0.02    0.04
   5   3  -8    0.04    0.04
   5   3  -8    0.03    0.03
  -5  -3   8    0.13    0.04
  -5  -3   8    0.09    0.05
  -5  -3   8    0.07    0.04
   4   3  -8    4.62    0.21
   4   3  -8    4.84    0.19
   4   3  -8    4.63    0.15
  -4  -3   8    4.73    0.22
  -4  -3   8    4.75    0.18
  -4  -3   8    4.35    0.20
  -4  -3   8    4.88    0.17
   3   3  -8   10.53    0.26
   3   3  -8   10.69    0.33
  -3  -3   8   10.12    0.28
  -3  -3   8   10.37    0.33
  -3  -3   8   10.06    0.29
  -3  -3   8   10.00    0.34
  -3  -3   8   10.21    0.23
   2   3  -8    0.67    0.07
   2   3  -8    0.76    0.05
  -2  -3   8    0.83    0.07
  -2  -3   8    0.75    0.06
  -2  -3   8    0.63    0.07
  -2  -3   8    0.91    0.09
  -2  -3   8    0.67    0.05
  -2  -3   8    0.71    0.07
   1   3  -8    5.97    0.20
   1   3  -8    5.78    0.17
  -1  -3   8    6.14    0.18
  -1  -3   8    5.97    0.21
  -1  -3   8    5.89    0.21
  -1  -3   8    5.94    0.18
  -1  -3   8    5.91    0.15
  -1  -3   8    6.23    0.20
  -1  -3   8    5.91    0.19
   0   3  -8    0.02    0.02
   0   3  -8    0.00    0.02
   0   3  -8    0.00    0.01
   0  -3   8   -0.01    0.02
   0  -3   8    0.03    0.02
   0  -3   8   -0.03    0.02
   0  -3   8    0.00    0.02
   0  -3   8    0.00    0.02
   0  -3   8    0.00    0.01
  -1   3  -8   42.65    0.97
  -1   3  -8   44.63    0.93
  -1   3  -8   42.97    0.89
   1  -3   8   44.19    0.89
   1  -3   8   41.39    0.89
   1  -3   8   44.08    0.92
   1  -3   8   42.36    0.98
   1  -3   8   43.65    1.04
   1  -3   8   43.63    0.97
  -2   3  -8    0.89    0.06
   2  -3   8    0.91    0.06
   2  -3   8    0.90    0.08
   2  -3   8    0.97    0.06
   2  -3   8    1.03    0.06
  -3   3  -8    2.96    0.12
   3  -3   8    2.62    0.14
   3  -3   8    2.52    0.10
   3  -3   8    2.72    0.10
  -4   3  -8    0.03    0.03
   4  -3   8    0.01    0.03
   4  -3   8    0.01    0.02
  -5   3  -8    3.48    0.15
   5  -3   8    3.40    0.17
   5  -3   8    3.34    0.12
  -6   3  -8    0.14    0.04
   6  -3   8    0.10    0.03
  -7   3  -8    0.07    0.04
   7  -3   8    0.03    0.03
  -8   3  -8    0.08    0.04
   8  -3   8   -0.01    0.03
  -9   3  -8   -0.01    0.04
   9  -3   8    0.01    0.03
   9   2  -8    0.43    0.06
   9   2  -8    0.45    0.10
  -9  -2   8    0.39    0.08
   8   2  -8    0.45    0.06
   8   2  -8    0.57    0.11
  -8  -2   8    0.63    0.08
  -8  -2   8    0.60    0.11
   7   2  -8    0.64    0.06
   7   2  -8    0.64    0.10
  -7  -2   8    0.72    0.08
  -7  -2   8    0.57    0.08
   6   2  -8    0.07    0.03
   6   2  -8    0.07    0.05
  -6  -2   8    0.09    0.04
  -6  -2   8    0.10    0.05
  -6  -2   8    0.11    0.04
   5   2  -8    1.03    0.10
   5   2  -8    1.08    0.11
   5   2  -8    1.00    0.06
  -5  -2   8    1.07    0.11
  -5  -2   8    0.98    0.11
  -5  -2   8    1.05    0.08
  -5  -2   8    1.01    0.08
   4   2  -8    0.21    0.03
   4   2  -8    0.18    0.05
  -4  -2   8    0.26    0.04
  -4  -2   8    0.26    0.04
  -4  -2   8    0.15    0.04
  -4  -2   8    0.24    0.06
   3   2  -8    1.13    0.09
   3   2  -8    1.15    0.06
  -3  -2   8    1.30    0.09
  -3  -2   8    1.25    0.08
  -3  -2   8    1.25    0.07
  -3  -2   8    1.27    0.10
   2   2  -8    0.42    0.04
   2   2  -8    0.37    0.05
  -2  -2   8    0.29    0.04
  -2  -2   8    0.50    0.05
  -2  -2   8    0.41    0.06
  -2  -2   8    0.39    0.05
  -2  -2   8    0.37    0.03
   1   2  -8   12.66    0.30
   1   2  -8   12.83    0.34
  -1  -2   8   13.16    0.36
  -1  -2   8   12.64    0.30
  -1  -2   8   12.97    0.32
  -1  -2   8   12.34    0.35
  -1  -2   8   13.10    0.34
   0   2  -8   23.65    0.51
   0   2  -8   24.15    0.52
   0  -2   8   24.24    0.58
   0  -2   8   24.94    0.54
   0  -2   8   24.42    0.52
   0  -2   8   25.18    0.62
   0  -2   8   23.72    0.58
  -1   2  -8    2.14    0.10
  -1   2  -8    2.07    0.07
   1  -2   8    2.06    0.08
   1  -2   8    2.25    0.09
   1  -2   8    2.07    0.08
   1  -2   8    2.17    0.11
   1  -2   8    2.11    0.09
   1  -2   8    2.17    0.08
  -2   2  -8    0.35    0.05
   2  -2   8    0.35    0.04
   2  -2   8    0.22    0.03
   2  -2   8    0.35    0.04
   2  -2   8    0.40    0.06
   2  -2   8    0.35    0.04
  -3   2  -8    0.69    0.07
   3  -2   8    0.68    0.05
   3  -2   8    0.58    0.05
   3  -2   8    0.62    0.07
   3  -2   8    0.64    0.05
  -4   2  -8    0.03    0.03
   4  -2   8    0.01    0.03
   4  -2   8    0.07    0.02
  -5   2  -8    0.05    0.03
   5  -2   8    0.07    0.02
  -6   2  -8    0.03    0.03
   6  -2   8    0.02    0.02
  -7   2  -8    0.52    0.08
   7  -2   8    0.38    0.05
  -8   2  -8    0.05    0.04
   8  -2   8    0.03    0.03
  -9   2  -8    0.16    0.06
   9  -2   8    0.19    0.05
   9   1  -8    0.95    0.14
  -9  -1   8    0.90    0.10
   8   1  -8    0.02    0.05
  -8  -1   8    0.13    0.07
  -8  -1   8    0.15    0.05
  -8  -1   8    0.02    0.04
   7   1  -8    0.11    0.05
  -7  -1   8    0.05    0.04
  -7  -1   8   -0.01    0.03
  -7  -1   8    0.10    0.05
   6   1  -8    0.16    0.05
   6   1  -8    0.18    0.06
  -6  -1   8    0.27    0.07
  -6  -1   8    0.28    0.04
  -6  -1   8    0.16    0.04
  -6  -1   8    0.25    0.06
   5   1  -8    4.85    0.22
   5   1  -8    5.15    0.13
  -5  -1   8    5.13    0.16
  -5  -1   8    5.20    0.22
  -5  -1   8    5.27    0.17
  -5  -1   8    5.10    0.22
   4   1  -8   15.00    0.45
   4   1  -8   15.89    0.34
  -4  -1   8   15.89    0.38
  -4  -1   8   15.92    0.45
  -4  -1   8   15.74    0.45
  -4  -1   8   15.92    0.37
   3   1  -8    4.47    0.12
   3   1  -8    4.46    0.18
  -3  -1   8    4.25    0.14
  -3  -1   8    4.65    0.18
  -3  -1   8    4.41    0.18
  -3  -1   8    4.34    0.13
   2   1  -8    3.44    0.14
  -2  -1   8    3.42    0.14
  -2  -1   8    2.92    0.10
  -2  -1   8    3.30    0.12
  -2  -1   8    3.34    0.09
  -2  -1   8    3.21    0.13
  -1  -1   8    0.04    0.02
  -1  -1   8    0.02    0.02
  -1  -1   8    0.02    0.02
  -1  -1   8    0.02    0.02
  -1  -1   8    0.04    0.02
   0   1  -8    3.82    0.11
   0  -1   8    4.09    0.15
   0  -1   8    3.85    0.14
   0  -1   8    3.79    0.13
   0  -1   8    3.96    0.12
   1  -1   8    0.80    0.05
   1  -1   8    0.76    0.06
   1  -1   8    0.80    0.05
   1  -1   8    0.74    0.05
   1  -1   8    0.75    0.05
  -2   1  -8   13.26    0.33
   2  -1   8   12.65    0.30
   2  -1   8   12.81    0.31
   2  -1   8   12.49    0.29
   2  -1   8   12.86    0.34
   2  -1   8   12.71    0.36
  -3   1  -8    4.08    0.12
  -3   1  -8    4.21    0.15
   3  -1   8    4.13    0.13
   3  -1   8    4.03    0.15
   3  -1   8    4.35    0.16
   3  -1   8    4.06    0.13
  -4   1  -8    6.21    0.20
   4  -1   8    6.29    0.18
   4  -1   8    5.99    0.21
   4  -1   8    6.41    0.22
   4  -1   8    6.17    0.20
   4  -1   8    6.19    0.18
  -5   1  -8    1.91    0.11
   5  -1   8    1.98    0.12
   5  -1   8    2.06    0.09
  -6   1  -8    0.00    0.03
   6  -1   8   -0.03    0.02
   6  -1   8   -0.03    0.04
  -7   1  -8    0.08    0.05
   7  -1   8    0.07    0.03
  -8   1  -8    0.12    0.06
   8  -1   8    0.05    0.03
  -9   1  -8   -0.03    0.04
   9  -1   8   -0.01    0.03
  10   0  -8   -0.10    0.06
 -10   0   8    0.04    0.04
   9   0  -8    0.04    0.06
  -9   0   8    0.06    0.04
  -9   0   8    0.07    0.04
   8   0  -8    0.16    0.06
  -8   0   8    0.07    0.06
  -8   0   8    0.10    0.04
  -8   0   8    0.13    0.04
   7   0  -8    0.01    0.04
  -7   0   8    0.07    0.05
  -7   0   8    0.02    0.03
  -7   0   8    0.08    0.03
   6   0  -8    5.28    0.23
  -6   0   8    5.09    0.23
  -6   0   8    5.17    0.23
  -6   0   8    5.22    0.16
  -6   0   8    5.30    0.17
   5   0  -8    0.21    0.05
  -5   0   8    0.35    0.06
  -5   0   8    0.24    0.05
  -5   0   8    0.28    0.04
  -5   0   8    0.32    0.04
   4   0  -8    4.77    0.20
  -4   0   8    4.96    0.20
  -4   0   8    5.12    0.15
  -4   0   8    5.11    0.20
  -4   0   8    5.17    0.14
   3   0  -8    0.88    0.04
   3   0  -8    0.86    0.07
  -3   0   8    0.77    0.07
  -3   0   8    0.85    0.05
  -3   0   8    0.88    0.07
  -3   0   8    0.85    0.05
  -2   0   8    1.40    0.07
  -2   0   8    1.52    0.05
  -2   0   8    1.54    0.09
  -2   0   8    1.56    0.09
  -2   0   8    1.58    0.07
   1   0  -8   53.65    1.08
  -1   0   8   53.47    1.10
  -1   0   8   54.90    1.22
  -1   0   8   53.58    1.12
  -1   0   8   55.96    1.23
   0   0  -8   33.40    0.69
   0   0   8   32.07    0.76
   0   0   8   34.41    0.79
   0   0   8   34.47    0.71
  -1   0  -8    7.43    0.18
   1   0   8    7.23    0.19
   1   0   8    7.33    0.18
   1   0   8    7.51    0.23
   1   0   8    7.48    0.20
  -2   0  -8    8.66    0.24
   2   0   8    8.67    0.26
   2   0   8    9.05    0.27
   2   0   8    8.69    0.22
   2   0   8    8.89    0.23
   2   0   8    8.73    0.22
  -3   0  -8   21.53    0.51
  -3   0  -8   21.62    0.47
   3   0   8   22.05    0.54
   3   0   8   21.29    0.47
   3   0   8   21.26    0.48
   3   0   8   21.15    0.56
  -4   0  -8    0.28    0.02
  -4   0  -8    0.21    0.05
   4   0   8    0.36    0.06
   4   0   8    0.27    0.04
   4   0   8    0.37    0.06
   4   0   8    0.30    0.04
  -5   0  -8    0.27    0.06
   5   0   8    0.30    0.06
   5   0   8    0.19    0.04
   5   0   8    0.23    0.06
  -6   0  -8    0.08    0.05
   6   0   8    0.08    0.05
   6   0   8    0.07    0.03
  -7   0  -8    0.04    0.04
   7   0   8    0.04    0.03
   7   0   8    0.04    0.05
  -8   0  -8    0.07    0.05
   8   0   8    0.14    0.04
   8   0   8    0.08    0.06
  10  -1  -8   -0.07    0.05
 -10   1   8    0.03    0.03
   9  -1  -8    0.02    0.05
  -9   1   8    0.02    0.03
  -9   1   8    0.01    0.03
   8  -1  -8    0.07    0.05
  -8   1   8    0.02    0.02
  -8   1   8    0.02    0.03
  -8   1   8    0.03    0.05
   7  -1  -8    0.14    0.05
  -7   1   8    0.15    0.06
  -7   1   8    0.16    0.05
  -7   1   8    0.13    0.03
  -7   1   8    0.18    0.03
   6  -1  -8    0.35    0.07
  -6   1   8    0.34    0.07
  -6   1   8    0.37    0.04
  -6   1   8    0.32    0.04
  -6   1   8    0.47    0.07
   5  -1  -8    2.65    0.14
  -5   1   8    2.42    0.14
  -5   1   8    2.76    0.14
  -5   1   8    2.45    0.09
  -5   1   8    2.50    0.08
   4  -1  -8   13.74    0.40
  -4   1   8   13.39    0.39
  -4   1   8   13.05    0.39
  -4   1   8   13.83    0.30
  -4   1   8   13.76    0.32
  -3   1   8    3.69    0.15
  -3   1   8    4.08    0.11
  -3   1   8    3.89    0.12
  -3   1   8    3.93    0.16
  -2   1   8   62.65    1.20
  -2   1   8   60.30    1.37
  -2   1   8   58.93    1.21
  -2   1   8   61.92    1.24
  -2   1   8   60.80    1.39
   1  -1  -8    0.38    0.03
   1  -1  -8    0.49    0.05
  -1   1   8    0.57    0.05
  -1   1   8    0.38    0.04
  -1   1   8    0.34    0.03
  -1   1   8    0.40    0.05
  -1   1   8    0.43    0.04
   0  -1  -8    1.44    0.06
   0  -1  -8    1.32    0.07
   0  -1  -8    1.59    0.06
   0   1   8    1.47    0.07
   0   1   8    1.59    0.07
   0   1   8    1.39    0.08
  -1  -1  -8   10.21    0.27
  -1  -1  -8   10.64    0.25
  -1  -1  -8   10.46    0.25
   1   1   8   10.73    0.25
   1   1   8   11.41    0.31
   1   1   8   10.70    0.27
   1   1   8   10.60    0.25
   1   1   8   10.53    0.27
  -2  -1  -8   -0.03    0.01
  -2  -1  -8    0.01    0.02
  -2  -1  -8   -0.05    0.02
   2   1   8   -0.02    0.02
   2   1   8   -0.01    0.02
   2   1   8   -0.05    0.02
   2   1   8    0.03    0.03
  -3  -1  -8    0.90    0.06
  -3  -1  -8    0.77    0.08
   3   1   8    0.86    0.08
   3   1   8    0.92    0.06
   3   1   8    0.93    0.06
   3   1   8    0.75    0.08
  -4  -1  -8    0.13    0.02
  -4  -1  -8    0.16    0.05
   4   1   8    0.17    0.04
   4   1   8    0.10    0.04
   4   1   8    0.08    0.05
   4   1   8    0.08    0.03
  -5  -1  -8    0.58    0.08
   5   1   8    0.64    0.07
   5   1   8    0.58    0.09
   5   1   8    0.65    0.09
   5   1   8    0.68    0.06
  -6  -1  -8    0.16    0.06
   6   1   8    0.14    0.04
   6   1   8    0.19    0.06
  -7  -1  -8    0.07    0.05
   7   1   8    0.08    0.04
   7   1   8    0.09    0.06
  -8  -1  -8   -0.04    0.04
   8   1   8    0.07    0.06
   8   1   8   -0.05    0.03
  10  -2  -8    0.03    0.05
 -10   2   8   -0.01    0.03
 -10   2   8    0.01    0.03
   9  -2  -8    0.12    0.06
  -9   2   8    0.17    0.03
  -9   2   8    0.13    0.03
   8  -2  -8    1.00    0.11
  -8   2   8    1.19    0.13
  -8   2   8    0.98    0.06
  -8   2   8    1.10    0.05
   7  -2  -8    6.27    0.27
  -7   2   8    6.53    0.16
  -7   2   8    6.22    0.26
  -7   2   8    6.36    0.17
  -7   2   8    6.25    0.26
   6  -2  -8    7.84    0.29
  -6   2   8    7.38    0.28
  -6   2   8    8.04    0.18
  -6   2   8    8.14    0.29
  -6   2   8    8.12    0.20
   5  -2  -8    0.04    0.03
  -5   2   8    0.03    0.03
  -5   2   8    0.00    0.02
  -5   2   8    0.03    0.03
  -5   2   8    0.01    0.01
  -4   2   8    1.35    0.09
  -4   2   8    1.21    0.06
  -4   2   8    1.38    0.06
  -4   2   8    1.35    0.09
   3  -2  -8    0.18    0.04
  -3   2   8    0.05    0.02
  -3   2   8    0.18    0.02
  -3   2   8    0.17    0.04
  -3   2   8    0.10    0.03
   2  -2  -8   13.41    0.36
   2  -2  -8   13.15    0.29
  -2   2   8   13.20    0.37
  -2   2   8   13.52    0.30
  -2   2   8   12.96    0.36
  -2   2   8   13.06    0.31
   1  -2  -8    1.09    0.05
   1  -2  -8    1.04    0.07
  -1   2   8    1.06    0.06
  -1   2   8    1.02    0.05
  -1   2   8    0.92    0.06
  -1   2   8    1.08    0.06
  -1   2   8    1.00    0.07
   0  -2  -8    6.61    0.18
   0  -2  -8    6.88    0.18
   0   2   8    6.94    0.17
   0   2   8    6.88    0.19
   0   2   8    6.77    0.23
   0   2   8    6.89    0.21
  -1  -2  -8    0.31    0.04
  -1  -2  -8    0.29    0.05
  -1  -2  -8    0.31    0.03
  -1  -2  -8    0.22    0.03
   1   2   8    0.21    0.03
   1   2   8    0.24    0.03
   1   2   8    0.22    0.05
   1   2   8    0.26    0.04
  -2  -2  -8    1.97    0.09
  -2  -2  -8    2.07    0.08
  -2  -2  -8    1.90    0.11
   2   2   8    1.89    0.09
   2   2   8    2.20    0.09
   2   2   8    1.97    0.09
   2   2   8    1.79    0.11
  -3  -2  -8    0.61    0.06
  -3  -2  -8    0.54    0.07
   3   2   8    0.48    0.07
   3   2   8    0.46    0.05
   3   2   8    0.52    0.07
   3   2   8    0.44    0.05
  -4  -2  -8    1.46    0.11
  -4  -2  -8    1.73    0.07
   4   2   8    1.82    0.10
   4   2   8    1.77    0.12
   4   2   8    1.79    0.09
   4   2   8    1.72    0.13
  -5  -2  -8   -0.01    0.04
   5   2   8    0.00    0.03
   5   2   8    0.04    0.05
   5   2   8    0.00    0.03
  -6  -2  -8   -0.03    0.04
   6   2   8   -0.01    0.04
   6   2   8    0.04    0.05
   6   2   8    0.10    0.04
  -7  -2  -8    0.02    0.05
   7   2   8    0.00    0.04
   7   2   8   -0.02    0.05
  10  -3  -8    0.11    0.06
 -10   3   8    0.08    0.03
 -10   3   8    0.06    0.03
   9  -3  -8    0.45    0.08
  -9   3   8    0.43    0.04
  -9   3   8    0.33    0.08
   8  -3  -8    1.42    0.14
  -8   3   8    1.05    0.05
  -8   3   8    1.32    0.14
   7  -3  -8    0.07    0.04
   7  -3  -8    0.10    0.05
  -7   3   8    0.07    0.04
  -7   3   8    0.08    0.04
  -7   3   8    0.14    0.03
   6  -3  -8    0.55    0.08
   6  -3  -8    0.73    0.09
  -6   3   8    0.63    0.09
  -6   3   8    0.61    0.03
  -6   3   8    0.74    0.09
   5  -3  -8    3.42    0.16
   5  -3  -8    3.45    0.16
  -5   3   8    3.63    0.17
  -5   3   8    3.45    0.11
  -5   3   8    3.47    0.16
  -5   3   8    3.62    0.10
   4  -3  -8   19.00    0.52
  -4   3   8   19.24    0.52
  -4   3   8   19.62    0.43
  -4   3   8   18.84    0.52
  -4   3   8   19.31    0.41
   3  -3  -8    7.15    0.24
   3  -3  -8    6.92    0.16
  -3   3   8    6.67    0.18
  -3   3   8    6.80    0.19
  -3   3   8    6.73    0.23
   2  -3  -8    0.23    0.04
   2  -3  -8    0.39    0.03
  -2   3   8    0.31    0.04
  -2   3   8    0.34    0.04
  -2   3   8    0.41    0.06
  -2   3   8    0.29    0.05
   1  -3  -8    8.10    0.20
   1  -3  -8    8.13    0.20
   1  -3  -8    7.71    0.25
  -1   3   8    8.09    0.21
  -1   3   8    7.81    0.26
  -1   3   8    7.68    0.25
  -1   3   8    7.62    0.22
  -1   3   8    8.03    0.20
   0  -3  -8    4.68    0.17
   0  -3  -8    4.74    0.14
   0  -3  -8    4.66    0.14
   0   3   8    4.62    0.13
   0   3   8    4.60    0.16
   0   3   8    4.55    0.19
   0   3   8    4.74    0.15
   0   3   8    4.76    0.15
  -1  -3  -8    3.47    0.12
  -1  -3  -8    3.44    0.12
  -1  -3  -8    3.40    0.13
   1   3   8    3.48    0.16
   1   3   8    3.46    0.13
   1   3   8    3.38    0.12
   1   3   8    3.53    0.12
  -2  -3  -8    1.81    0.10
  -2  -3  -8    1.96    0.08
   2   3   8    1.85    0.09
   2   3   8    1.95    0.09
   2   3   8    2.03    0.10
  -3  -3  -8    1.07    0.10
  -3  -3  -8    1.12    0.07
   3   3   8    1.05    0.11
   3   3   8    1.10    0.11
   3   3   8    1.06    0.08
   3   3   8    1.07    0.08
  -4  -3  -8    0.33    0.04
  -4  -3  -8    0.31    0.07
   4   3   8    0.32    0.05
   4   3   8    0.32    0.06
   4   3   8    0.42    0.08
  -5  -3  -8    0.13    0.06
   5   3   8    0.15    0.05
   5   3   8    0.15    0.06
   5   3   8    0.19    0.05
  -6  -3  -8    0.03    0.05
   6   3   8    0.01    0.04
   6   3   8   -0.01    0.04
   6   3   8   -0.01    0.05
  -7  -3  -8    0.41    0.09
   7   3   8    0.36    0.08
   7   3   8    0.42    0.07
   7   3   8    0.16    0.08
   9  -4  -8    0.39    0.08
  -9   4   8    0.50    0.09
   8  -4  -8    2.31    0.16
  -8   4   8    2.27    0.16
  -8   4   8    2.12    0.08
   7  -4  -8    1.55    0.13
   7  -4  -8    1.83    0.13
  -7   4   8    1.63    0.12
  -7   4   8    1.70    0.07
  -7   4   8    1.92    0.14
   6  -4  -8    1.89    0.13
   6  -4  -8    1.72    0.12
  -6   4   8    1.74    0.12
  -6   4   8    1.82    0.13
  -6   4   8    1.64    0.06
  -6   4   8    1.77    0.07
   5  -4  -8    2.17    0.13
  -5   4   8    2.04    0.13
  -5   4   8    2.11    0.08
  -5   4   8    2.07    0.12
  -5   4   8    2.03    0.08
   4  -4  -8    0.32    0.06
  -4   4   8    0.44    0.07
  -4   4   8    0.39    0.04
  -4   4   8    0.40    0.04
  -4   4   8    0.40    0.06
   3  -4  -8    2.35    0.08
   3  -4  -8    2.23    0.12
  -3   4   8    2.33    0.09
  -3   4   8    2.53    0.13
  -3   4   8    2.29    0.10
  -3   4   8    2.22    0.12
   2  -4  -8    0.01    0.02
   2  -4  -8    0.13    0.03
   2  -4  -8   -0.02    0.02
  -2   4   8   -0.02    0.02
  -2   4   8    0.02    0.02
  -2   4   8    0.02    0.03
  -2   4   8    0.07    0.03
   1  -4  -8    0.24    0.04
   1  -4  -8    0.13    0.04
   1  -4  -8    0.20    0.03
  -1   4   8    0.24    0.04
  -1   4   8    0.24    0.04
  -1   4   8    0.17    0.04
  -1   4   8    0.16    0.04
   0  -4  -8    1.10    0.09
   0  -4  -8    1.12    0.08
   0  -4  -8    1.14    0.07
   0  -4  -8    1.20    0.07
   0   4   8    1.03    0.08
   0   4   8    1.10    0.08
   0   4   8    1.10    0.07
   0   4   8    1.14    0.06
   0   4   8    1.07    0.09
  -1  -4  -8    0.14    0.04
  -1  -4  -8    0.26    0.05
  -1  -4  -8    0.25    0.04
   1   4   8    0.19    0.05
   1   4   8    0.19    0.04
   1   4   8    0.19    0.03
   1   4   8    0.27    0.05
  -2  -4  -8    0.53    0.06
  -2  -4  -8    0.71    0.06
   2   4   8    0.61    0.09
   2   4   8    0.81    0.07
   2   4   8    0.71    0.07
   2   4   8    0.65    0.07
  -3  -4  -8    0.06    0.03
   3   4   8    0.15    0.06
   3   4   8    0.11    0.03
  -4  -4  -8    0.00    0.02
   4   4   8   -0.04    0.03
   4   4   8   -0.06    0.03
   4   4   8    0.03    0.05
   5   4   8    0.09    0.04
   5   4   8    0.18    0.06
   5   4   8    0.17    0.07
   6   4   8    0.16    0.06
   6   4   8    0.06    0.07
   6   4   8    0.12    0.05
   9  -5  -8    1.17    0.14
  -9   5   8    1.06    0.13
   8  -5  -8    0.60    0.10
  -8   5   8    0.61    0.05
  -8   5   8    0.73    0.11
   7  -5  -8   -0.01    0.03
   7  -5  -8    0.02    0.04
  -7   5   8    0.03    0.02
  -7   5   8    0.04    0.04
  -7   5   8    0.03    0.02
  -7   5   8   -0.03    0.04
   6  -5  -8    0.38    0.07
  -6   5   8    0.46    0.08
  -6   5   8    0.34    0.04
  -6   5   8    0.28    0.03
  -6   5   8    0.36    0.07
   5  -5  -8    1.77    0.12
  -5   5   8    1.72    0.12
  -5   5   8    1.59    0.11
  -5   5   8    1.74    0.08
  -5   5   8    1.67    0.08
   4  -5  -8    0.65    0.04
   4  -5  -8    0.55    0.08
  -4   5   8    0.55    0.08
  -4   5   8    0.52    0.05
  -4   5   8    0.63    0.08
  -4   5   8    0.54    0.06
   3  -5  -8    1.28    0.10
   3  -5  -8    1.18    0.06
  -3   5   8    1.19    0.10
  -3   5   8    1.19    0.09
  -3   5   8    1.20    0.08
  -3   5   8    1.12    0.07
   2  -5  -8    2.31    0.10
   2  -5  -8    2.30    0.10
   2  -5  -8    2.34    0.13
  -2   5   8    2.33    0.13
  -2   5   8    2.59    0.14
  -2   5   8    2.35    0.11
  -2   5   8    2.35    0.11
   1  -5  -8    0.07    0.03
   1  -5  -8    0.06    0.04
   1  -5  -8    0.07    0.03
  -1   5   8    0.14    0.04
  -1   5   8    0.07    0.03
  -1   5   8    0.02    0.03
   0  -5  -8   -0.05    0.02
   0  -5  -8    0.00    0.02
   0  -5  -8   -0.01    0.02
   0  -5  -8   -0.01    0.03
   0   5   8   -0.03    0.02
   0   5   8   -0.02    0.02
  -1  -5  -8    0.93    0.09
  -1  -5  -8    0.75    0.09
  -1  -5  -8    0.73    0.07
   1   5   8    0.89    0.08
   1   5   8    0.87    0.07
   1   5   8    0.75    0.09
  -2  -5  -8    3.76    0.16
   2   5   8    4.15    0.16
  -3  -5  -8    0.04    0.03
   3   5   8    0.03    0.04
   3   5   8    0.04    0.03
  -4  -5  -8    0.08    0.03
   4   5   8    0.15    0.05
   4   5   8    0.38    0.09
   4   5   8    0.07    0.04
   5   5   8    0.01    0.04
   5   5   8    0.04    0.06
   5   5   8   -0.01    0.04
   9  -6  -8    0.00    0.05
  -9   6   8    0.02    0.02
  -9   6   8    0.06    0.05
   8  -6  -8    0.38    0.08
  -8   6   8    0.35    0.08
  -8   6   8    0.42    0.04
  -8   6   8    0.38    0.04
   7  -6  -8    0.16    0.06
  -7   6   8    0.14    0.03
  -7   6   8    0.12    0.03
  -7   6   8    0.11    0.06
   6  -6  -8    0.65    0.10
  -6   6   8    0.67    0.10
  -6   6   8    0.71    0.06
  -6   6   8    0.78    0.07
   5  -6  -8    0.50    0.04
   5  -6  -8    0.53    0.08
  -5   6   8    0.55    0.06
  -5   6   8    0.51    0.06
  -5   6   8    0.46    0.08
  -5   6   8    0.56    0.08
   4  -6  -8    0.95    0.11
   4  -6  -8    1.12    0.06
  -4   6   8    1.13    0.12
  -4   6   8    0.95    0.07
  -4   6   8    0.96    0.09
  -4   6   8    0.96    0.07
   3  -6  -8    2.77    0.16
   3  -6  -8    2.76    0.11
  -3   6   8    2.44    0.14
  -3   6   8    2.77    0.12
  -3   6   8    2.76    0.13
   2  -6  -8   -0.04    0.02
   2  -6  -8    0.01    0.03
   2  -6  -8   -0.02    0.02
  -2   6   8    0.06    0.03
  -2   6   8    0.07    0.04
  -2   6   8   -0.01    0.02
   1  -6  -8    0.42    0.05
   1  -6  -8    0.59    0.09
   1  -6  -8    0.51    0.06
  -1   6   8    0.67    0.08
  -1   6   8    0.64    0.09
   0  -6  -8    9.38    0.33
   0  -6  -8    9.21    0.29
   0  -6  -8    9.16    0.26
   0  -6  -8    9.28    0.26
   0   6   8    9.09    0.34
  -1  -6  -8    0.29    0.06
  -1  -6  -8    0.27    0.05
  -1  -6  -8    0.25    0.07
   1   6   8    0.29    0.05
  -2  -6  -8    0.01    0.03
   2   6   8    0.04    0.04
  -3  -6  -8   -0.03    0.03
   3   6   8   -0.02    0.04
  -4  -6  -8    0.02    0.03
   4   6   8    0.03    0.04
   5   6   8    0.22    0.07
   9  -7  -8    0.18    0.07
  -9   7   8    0.23    0.08
  -9   7   8    0.11    0.03
  -9   7   8    0.10    0.03
   8  -7  -8    0.09    0.06
  -8   7   8    0.06    0.03
  -8   7   8    0.03    0.05
  -8   7   8    0.06    0.03
   7  -7  -8   -0.01    0.04
  -7   7   8   -0.01    0.04
  -7   7   8    0.06    0.03
  -7   7   8    0.03    0.03
   6  -7  -8    0.00    0.04
  -6   7   8    0.00    0.03
  -6   7   8    0.03    0.05
  -6   7   8    0.01    0.03
   5  -7  -8    2.52    0.16
   5  -7  -8    2.48    0.10
  -5   7   8    2.21    0.15
  -5   7   8    2.31    0.12
  -5   7   8    2.25    0.11
   4  -7  -8    1.57    0.13
   4  -7  -8    1.53    0.09
  -4   7   8    1.74    0.10
  -4   7   8    1.57    0.10
  -4   7   8    1.70    0.12
   3  -7  -8    0.06    0.05
   3  -7  -8    0.11    0.04
   3  -7  -8    0.10    0.03
  -3   7   8    0.06    0.04
  -3   7   8    0.07    0.04
  -3   7   8    0.10    0.04
   2  -7  -8    5.45    0.19
   2  -7  -8    5.78    0.25
   2  -7  -8    5.33    0.18
  -2   7   8    5.14    0.23
  -2   7   8    5.11    0.20
  -2   7   8    5.18    0.21
   1  -7  -8    0.01    0.04
   1  -7  -8    0.00    0.03
   1  -7  -8   -0.04    0.03
  -1   7   8    0.02    0.03
   0  -7  -8    0.15    0.05
   0  -7  -8    0.06    0.05
   0  -7  -8    0.20    0.05
  -1  -7  -8    0.28    0.06
  -1  -7  -8    0.40    0.06
  -1  -7  -8    0.46    0.09
  -2  -7  -8    0.04    0.04
   2   7   8   -0.02    0.04
  -3  -7  -8    0.09    0.04
   3   7   8    0.08    0.05
  -4  -7  -8    0.05    0.03
   4   7   8    0.10    0.05
 -10   8   8    0.02    0.03
 -10   8   8    0.04    0.03
   9  -8  -8    0.13    0.06
  -9   8   8    0.05    0.06
  -9   8   8    0.11    0.04
  -9   8   8    0.09    0.04
   8  -8  -8    0.08    0.06
  -8   8   8    0.09    0.04
  -8   8   8    0.11    0.07
  -8   8   8    0.10    0.04
   7  -8  -8    0.62    0.10
  -7   8   8    0.79    0.08
  -7   8   8    0.63    0.08
  -7   8   8    0.64    0.11
   6  -8  -8    0.52    0.06
   6  -8  -8    0.40    0.08
  -6   8   8    0.55    0.07
  -6   8   8    0.51    0.07
   5  -8  -8    0.13    0.04
   5  -8  -8    0.08    0.05
  -5   8   8    0.14    0.05
  -5   8   8    0.14    0.04
   4  -8  -8    0.04    0.05
   4  -8  -8    0.13    0.04
  -4   8   8    0.12    0.05
  -4   8   8    0.08    0.04
   3  -8  -8   -0.02    0.04
   3  -8  -8   -0.01    0.03
   3  -8  -8   -0.01    0.03
  -3   8   8    0.03    0.04
  -3   8   8    0.01    0.04
   2  -8  -8    0.09    0.04
   2  -8  -8    0.10    0.06
   2  -8  -8    0.05    0.04
   1  -8  -8    1.55    0.10
   1  -8  -8    1.52    0.11
   1  -8  -8    1.44    0.15
   0  -8  -8    0.07    0.04
   0  -8  -8    0.11    0.06
   0  -8  -8    0.10    0.04
  -1  -8  -8    0.17    0.07
  -1  -8  -8    0.09    0.05
  -2  -8  -8    0.00    0.04
   9  -9  -8   -0.03    0.05
  -9   9   8    0.00    0.04
  -9   9   8    0.01    0.04
   8  -9  -8    0.06    0.06
  -8   9   8    0.01    0.03
  -8   9   8    0.09    0.04
   7  -9  -8    0.00    0.05
   7  -9  -8    0.01    0.03
  -7   9   8   -0.03    0.04
  -7   9   8    0.03    0.04
   6  -9  -8    0.27    0.05
   6  -9  -8    0.30    0.08
  -6   9   8    0.30    0.06
  -6   9   8    0.37    0.07
   5  -9  -8    0.04    0.06
   5  -9  -8    0.00    0.03
  -5   9   8    0.03    0.04
  -5   9   8    0.03    0.04
   4  -9  -8    0.00    0.05
   4  -9  -8    0.01    0.04
   4  -9  -8    0.05    0.04
  -4   9   8   -0.01    0.05
  -4   9   8    0.05    0.04
   3  -9  -8    0.28    0.08
   3  -9  -8    0.32    0.06
   3  -9  -8    0.26    0.06
  -3   9   8    0.21    0.06
   2  -9  -8    0.11    0.07
   2  -9  -8    0.10    0.05
   2  -9  -8    0.07    0.05
   1  -9  -8    1.22    0.16
   1  -9  -8    1.18    0.11
   0  -9  -8    0.01    0.06
   0  -9  -8   -0.01    0.04
   0  -9  -8   -0.01    0.04
  -1  -9  -8    0.00    0.06
  -1  -9  -8    0.00    0.04
   8 -10  -8    0.10    0.04
   8 -10  -8    0.23    0.08
  -8  10   8    0.19    0.06
  -8  10   8    0.20    0.06
   7 -10  -8    0.00    0.06
   7 -10  -8    0.00    0.03
  -7  10   8    0.02    0.04
  -7  10   8    0.02    0.04
   6 -10  -8    0.07    0.06
   6 -10  -8    0.03    0.04
  -6  10   8    0.00    0.05
  -6  10   8    0.05    0.05
   5 -10  -8    0.01    0.04
   5 -10  -8   -0.07    0.04
  -5  10   8    0.03    0.05
  -5  10   8    0.03    0.05
   4 -10  -8   -0.01    0.04
   4 -10  -8    0.00    0.04
   4 -10  -8   -0.05    0.04
  -4  10   8   -0.03    0.04
  -4  10   8    0.00    0.05
   3 -10  -8    0.22    0.08
   3 -10  -8    0.24    0.06
   3 -10  -8    0.28    0.07
   2 -10  -8    0.20    0.08
   2 -10  -8    0.30    0.07
   1 -10  -8    0.01    0.05
   1 -10  -8    0.01    0.06
  -6  11   8    0.03    0.05
   5 -11  -8   -0.01    0.05
   5 -11  -8   -0.07    0.04
  -5  11   8    0.06    0.06
  -5  11   8    0.06    0.05
   4 -11  -8    0.05    0.05
   4 -11  -8    0.05    0.05
   0 -10   9    0.05    0.06
   0 -10   9    0.06    0.05
   1 -10   9    0.10    0.06
   1 -10   9    0.04    0.05
   1 -10   9    0.05    0.05
   2 -10   9    0.02    0.04
   3 -10   9    0.24    0.06
   4 -10   9    0.26    0.07
   4 -10   9    0.19    0.06
   5 -10   9    0.10    0.05
   5 -10   9    0.14    0.06
  -6  10  -9    0.02    0.05
   6 -10   9   -0.03    0.05
   6 -10   9    0.01    0.04
   2   9  -9   -0.03    0.05
  -2  -9   9   -0.05    0.05
  -2  -9   9   -0.04    0.03
  -1  -9   9    0.87    0.10
  -1  -9   9    0.64    0.12
   0  -9   9    0.53    0.08
   0  -9   9    0.44    0.10
   1  -9   9   -0.01    0.04
   1  -9   9    0.04    0.05
   1  -9   9    0.02    0.04
   2  -9   9    0.20    0.07
   2  -9   9    0.21    0.08
   2  -9   9    0.23    0.06
   3  -9   9    0.49    0.08
   3  -9   9    0.51    0.08
   3  -9   9    0.53    0.11
   4  -9   9    0.44    0.07
   4  -9   9    0.49    0.07
  -5   9  -9    0.08    0.05
   5  -9   9    0.05    0.05
   5  -9   9    0.16    0.05
  -6   9  -9    0.02    0.05
   6  -9   9    0.02    0.04
  -7   9  -9    0.48    0.09
   7  -9   9    0.25    0.06
   4   8  -9    0.09    0.06
   3   8  -9    0.86    0.10
  -3  -8   9    0.79    0.13
  -3  -8   9    0.92    0.08
   2   8  -9    0.47    0.07
  -2  -8   9    0.56    0.11
  -2  -8   9    0.49    0.07
   1   8  -9    1.28    0.10
  -1  -8   9    1.15    0.11
  -1  -8   9    1.14    0.15
   0  -8   9    0.21    0.05
   0  -8   9    0.23    0.06
   0  -8   9    0.07    0.05
   1  -8   9    0.53    0.10
   1  -8   9    0.85    0.12
   1  -8   9    0.68    0.07
   1  -8   9    0.60    0.08
   2  -8   9    0.49    0.10
   2  -8   9    0.53    0.07
   2  -8   9    0.48    0.07
   2  -8   9    0.51    0.09
   3  -8   9    2.78    0.14
   3  -8   9    2.61    0.18
   3  -8   9    2.74    0.14
  -4   8  -9    0.01    0.04
   4  -8   9    0.08    0.04
   4  -8   9    0.10    0.04
   4  -8   9    0.05    0.05
  -5   8  -9    0.97    0.11
   5  -8   9    1.01    0.09
   5  -8   9    0.95    0.09
   5  -8   9    1.00    0.13
  -6   8  -9    0.02    0.05
   6  -8   9    0.00    0.03
  -7   8  -9    0.08    0.05
   7  -8   9    0.09    0.04
  -8   8  -9    0.03    0.05
   8  -8   9    0.02    0.04
   5   7  -9    0.09    0.06
   4   7  -9    0.42    0.08
  -4  -7   9    0.38    0.10
   3   7  -9    0.82    0.09
  -3  -7   9    0.72    0.12
  -3  -7   9    0.69    0.07
   2   7  -9    2.38    0.13
  -2  -7   9    1.99    0.11
  -2  -7   9    1.99    0.16
   1   7  -9    0.02    0.04
  -1  -7   9    0.07    0.05
  -1  -7   9    0.05    0.03
   0   7  -9    0.20    0.04
   0  -7   9    0.12    0.04
   0  -7   9    0.21    0.04
   0  -7   9    0.25    0.07
   0  -7   9    0.13    0.05
   1  -7   9    3.93    0.20
   1  -7   9    4.11    0.18
   1  -7   9    3.80    0.15
   1  -7   9    3.89    0.21
   2  -7   9    1.12    0.08
   2  -7   9    1.08    0.11
   2  -7   9    0.92    0.12
   2  -7   9    0.97    0.09
  -3   7  -9    0.85    0.10
   3  -7   9    0.70    0.07
   3  -7   9    0.70    0.10
   3  -7   9    0.92    0.08
  -4   7  -9    0.08    0.04
   4  -7   9    0.11    0.05
   4  -7   9    0.12    0.04
   4  -7   9    0.13    0.04
  -5   7  -9    1.15    0.11
   5  -7   9    1.18    0.09
   5  -7   9    1.01    0.13
  -6   7  -9    0.25    0.06
   6  -7   9    0.26    0.08
   6  -7   9    0.31    0.05
  -7   7  -9    1.04    0.11
   7  -7   9    1.19    0.15
   7  -7   9    0.86    0.09
  -8   7  -9   -0.02    0.04
   8  -7   9   -0.02    0.03
  -9   7  -9   -0.02    0.04
   9  -7   9    0.04    0.04
   6   6  -9   -0.05    0.05
   6   6  -9    0.05    0.05
  -6  -6   9   -0.05    0.04
   5   6  -9    0.27    0.07
   5   6  -9    0.45    0.09
  -5  -6   9    0.31    0.09
   4   6  -9    0.51    0.08
  -4  -6   9    0.46    0.10
   3   6  -9    0.25    0.06
  -3  -6   9    0.32    0.08
  -3  -6   9    0.22    0.04
   2   6  -9    0.16    0.05
  -2  -6   9    0.25    0.07
  -2  -6   9    0.21    0.04
   1   6  -9    2.75    0.12
  -1  -6   9    2.54    0.15
  -1  -6   9    2.74    0.17
  -1  -6   9    2.59    0.13
   0   6  -9    0.07    0.03
   0  -6   9    0.09    0.04
   0  -6   9    0.12    0.04
   0  -6   9    0.10    0.03
   0  -6   9    0.02    0.04
  -1   6  -9    2.52    0.10
   1  -6   9    2.33    0.11
   1  -6   9    2.51    0.15
   1  -6   9    2.37    0.12
   1  -6   9    2.19    0.11
   1  -6   9    2.45    0.14
   2  -6   9    6.02    0.19
   2  -6   9    5.80    0.25
   2  -6   9    5.77    0.19
  -3   6  -9    4.03    0.18
   3  -6   9    4.39    0.22
   3  -6   9    4.57    0.16
   3  -6   9    4.36    0.16
  -4   6  -9    0.00    0.04
   4  -6   9    0.05    0.05
   4  -6   9    0.07    0.04
   4  -6   9    0.02    0.03
   4  -6   9    0.08    0.04
  -5   6  -9    2.44    0.14
   5  -6   9    2.36    0.12
   5  -6   9    2.55    0.17
  -6   6  -9    0.00    0.04
   6  -6   9   -0.04    0.04
   6  -6   9   -0.02    0.03
  -7   6  -9    0.01    0.04
   7  -6   9    0.14    0.07
   7  -6   9    0.07    0.04
  -8   6  -9   -0.02    0.04
   8  -6   9    0.02    0.03
  -9   6  -9   -0.01    0.04
   9  -6   9    0.02    0.03
   7   5  -9   -0.01    0.04
   7   5  -9   -0.06    0.06
  -7  -5   9    0.03    0.06
  -7  -5   9    0.06    0.05
   6   5  -9    0.03    0.05
   6   5  -9    0.09    0.06
  -6  -5   9    0.05    0.06
  -6  -5   9    0.04    0.05
   5   5  -9    0.27    0.06
   5   5  -9    0.22    0.07
  -5  -5   9    0.19    0.06
  -5  -5   9    0.16    0.07
   4   5  -9    0.06    0.05
   4   5  -9    0.12    0.05
  -4  -5   9    0.12    0.05
  -4  -5   9    0.13    0.05
  -4  -5   9    0.18    0.07
   3   5  -9    0.40    0.07
   3   5  -9    0.53    0.08
   3   5  -9    0.51    0.06
  -3  -5   9    0.43    0.07
  -3  -5   9    0.55    0.05
  -3  -5   9    0.54    0.09
  -3  -5   9    0.49    0.07
   2   5  -9    0.03    0.04
   2   5  -9    0.00    0.03
  -2  -5   9    0.00    0.02
  -2  -5   9   -0.02    0.03
   1   5  -9    6.80    0.21
  -1  -5   9    7.10    0.26
  -1  -5   9    7.00    0.22
  -1  -5   9    7.06    0.19
  -1  -5   9    6.86    0.27
   0   5  -9    7.17    0.20
   0  -5   9    6.66    0.22
   0  -5   9    6.65    0.26
   0  -5   9    6.81    0.25
   0  -5   9    7.30    0.20
  -1   5  -9   12.96    0.31
   1  -5   9   13.04    0.33
   1  -5   9   13.40    0.36
   1  -5   9   13.57    0.39
   1  -5   9   13.23    0.33
   1  -5   9   13.91    0.42
  -2   5  -9    0.76    0.08
   2  -5   9    0.67    0.09
   2  -5   9    0.65    0.06
   2  -5   9    0.73    0.06
  -3   5  -9    0.38    0.06
   3  -5   9    0.41    0.05
   3  -5   9    0.38    0.05
   3  -5   9    0.38    0.05
   3  -5   9    0.44    0.08
  -4   5  -9    1.00    0.10
   4  -5   9    1.09    0.08
   4  -5   9    0.84    0.11
   4  -5   9    1.02    0.07
  -5   5  -9    1.47    0.10
   5  -5   9    1.18    0.13
   5  -5   9    1.58    0.09
  -6   5  -9    0.49    0.07
   6  -5   9    0.45    0.09
   6  -5   9    0.39    0.05
  -7   5  -9    0.07    0.04
   7  -5   9   -0.05    0.02
  -8   5  -9    0.00    0.04
   8  -5   9    0.00    0.03
  -9   5  -9    0.06    0.05
   9  -5   9   -0.02    0.03
   7   4  -9    0.04    0.06
   7   4  -9    0.15    0.05
  -7  -4   9    0.10    0.06
  -7  -4   9    0.12    0.07
   6   4  -9    0.05    0.05
   6   4  -9    0.01    0.03
  -6  -4   9   -0.02    0.04
  -6  -4   9    0.01    0.05
   5   4  -9    0.81    0.08
   5   4  -9    0.77    0.10
  -5  -4   9    0.80    0.09
  -5  -4   9    0.86    0.10
  -5  -4   9    0.98    0.13
   4   4  -9    1.64    0.13
   4   4  -9    1.47    0.11
   4   4  -9    1.60    0.09
  -4  -4   9    1.41    0.11
  -4  -4   9    2.07    0.15
  -4  -4   9    1.59    0.11
   3   4  -9    0.77    0.07
   3   4  -9    0.97    0.09
   3   4  -9    0.88    0.10
  -3  -4   9    0.94    0.05
  -3  -4   9    1.05    0.09
  -3  -4   9    1.00    0.10
  -3  -4   9    0.90    0.10
  -3  -4   9    0.88    0.10
   2   4  -9    1.75    0.09
   2   4  -9    2.08    0.11
   2   4  -9    1.74    0.11
  -2  -4   9    1.76    0.10
  -2  -4   9    1.95    0.13
  -2  -4   9    1.69    0.11
  -2  -4   9    1.68    0.11
  -2  -4   9    1.92    0.09
  -2  -4   9    1.67    0.10
   1   4  -9    2.81    0.13
   1   4  -9    2.66    0.11
  -1  -4   9    2.67    0.15
  -1  -4   9    2.89    0.15
  -1  -4   9    3.10    0.14
  -1  -4   9    2.99    0.10
  -1  -4   9    2.61    0.12
  -1  -4   9    3.13    0.12
  -1  -4   9    3.03    0.13
   0   4  -9    6.58    0.18
   0   4  -9    5.33    0.17
   0  -4   9    6.64    0.23
   0  -4   9    6.78    0.20
   0  -4   9    6.84    0.24
   0  -4   9    6.75    0.18
   0  -4   9    6.77    0.18
  -1   4  -9    1.60    0.09
  -1   4  -9    1.60    0.07
   1  -4   9    1.44    0.09
   1  -4   9    1.35    0.10
   1  -4   9    1.37    0.07
   1  -4   9    1.48    0.09
   1  -4   9    1.39    0.07
  -2   4  -9    6.27    0.21
   2  -4   9    6.24    0.18
   2  -4   9    6.15    0.20
   2  -4   9    6.03    0.18
   2  -4   9    6.45    0.18
   2  -4   9    6.03    0.24
  -3   4  -9    0.02    0.03
   3  -4   9    0.04    0.02
   3  -4   9    0.05    0.03
   3  -4   9   -0.02    0.03
  -4   4  -9    6.36    0.22
   4  -4   9    6.34    0.19
   4  -4   9    6.64    0.19
   4  -4   9    6.20    0.25
  -5   4  -9    0.73    0.08
   5  -4   9    0.62    0.09
   5  -4   9    0.65    0.06
  -6   4  -9    0.22    0.05
   6  -4   9    0.16    0.04
   6  -4   9    0.14    0.06
  -7   4  -9    0.07    0.04
   7  -4   9    0.03    0.03
  -8   4  -9   -0.02    0.04
   8  -4   9    0.05    0.03
  -9   4  -9    0.16    0.05
   9  -4   9    0.12    0.04
   8   3  -9    0.00    0.04
   8   3  -9    0.03    0.06
  -8  -3   9   -0.07    0.04
  -8  -3   9    0.07    0.07
   7   3  -9    0.53    0.07
   7   3  -9    0.72    0.11
  -7  -3   9    0.62    0.09
  -7  -3   9    0.87    0.13
  -7  -3   9    0.66    0.09
   6   3  -9   -0.02    0.03
   6   3  -9   -0.02    0.04
  -6  -3   9    0.05    0.04
  -6  -3   9    0.00    0.04
  -6  -3   9    0.03    0.04
   5   3  -9    0.10    0.05
   5   3  -9    0.11    0.03
  -5  -3   9    0.02    0.03
  -5  -3   9    0.07    0.05
  -5  -3   9    0.05    0.04
   4   3  -9    0.40    0.07
   4   3  -9    0.46    0.08
   4   3  -9    0.48    0.05
  -4  -3   9    0.51    0.07
  -4  -3   9    0.34    0.07
  -4  -3   9    0.40    0.08
  -4  -3   9    0.52    0.07
   3   3  -9    0.03    0.03
   3   3  -9   -0.04    0.03
  -3  -3   9    0.01    0.01
  -3  -3   9    0.01    0.03
  -3  -3   9    0.02    0.03
  -3  -3   9    0.03    0.03
  -3  -3   9   -0.01    0.03
   2   3  -9    0.08    0.04
   2   3  -9    0.10    0.03
  -2  -3   9    0.15    0.04
  -2  -3   9    0.08    0.04
  -2  -3   9    0.15    0.05
  -2  -3   9    0.10    0.03
  -2  -3   9    0.11    0.04
  -2  -3   9    0.09    0.02
   1   3  -9    4.37    0.14
   1   3  -9    4.33    0.16
  -1  -3   9    4.47    0.15
  -1  -3   9    4.42    0.16
  -1  -3   9    4.54    0.18
  -1  -3   9    4.45    0.16
  -1  -3   9    4.51    0.12
  -1  -3   9    4.40    0.18
  -1  -3   9    4.52    0.15
   0   3  -9   13.64    0.36
   0   3  -9   14.08    0.33
   0   3  -9   14.13    0.32
   0  -3   9   14.20    0.36
   0  -3   9   13.86    0.32
   0  -3   9   14.12    0.40
   0  -3   9   13.54    0.38
   0  -3   9   14.28    0.35
   0  -3   9   13.94    0.32
   0  -3   9   13.66    0.35
  -1   3  -9    0.42    0.04
  -1   3  -9    0.46    0.06
  -1   3  -9    0.44    0.04
   1  -3   9    0.36    0.04
   1  -3   9    0.54    0.07
   1  -3   9    0.60    0.06
   1  -3   9    0.60    0.06
   1  -3   9    0.49    0.04
   1  -3   9    0.48    0.04
  -2   3  -9    3.44    0.14
   2  -3   9    3.42    0.12
   2  -3   9    3.41    0.13
   2  -3   9    3.41    0.12
   2  -3   9    3.36    0.16
  -3   3  -9    1.70    0.10
   3  -3   9    1.77    0.08
   3  -3   9    1.90    0.09
   3  -3   9    1.78    0.12
  -4   3  -9    3.11    0.14
   4  -3   9    2.98    0.11
   4  -3   9    2.97    0.16
   4  -3   9    2.81    0.11
  -5   3  -9    0.09    0.04
   5  -3   9    0.03    0.02
   5  -3   9    0.12    0.05
  -6   3  -9    0.05    0.04
   6  -3   9    0.02    0.02
  -7   3  -9    0.24    0.06
   7  -3   9    0.24    0.05
  -8   3  -9    0.00    0.03
   8  -3   9   -0.02    0.03
  -9   3  -9    0.14    0.06
   9  -3   9    0.07    0.04
   9   2  -9    0.18    0.08
   9   2  -9    0.25    0.05
  -9  -2   9    0.21    0.06
   8   2  -9    0.13    0.07
   8   2  -9    0.09    0.04
  -8  -2   9    0.20    0.06
  -8  -2   9    0.12    0.05
  -8  -2   9    0.09    0.07
   7   2  -9    2.37    0.16
   7   2  -9    2.22    0.10
  -7  -2   9    2.32    0.13
  -7  -2   9    2.31    0.13
  -7  -2   9    2.36    0.17
   6   2  -9    3.97    0.20
   6   2  -9    4.00    0.14
  -6  -2   9    3.82    0.21
  -6  -2   9    4.27    0.17
  -6  -2   9    4.00    0.16
   5   2  -9    6.64    0.24
   5   2  -9    6.16    0.26
   5   2  -9    6.09    0.18
  -5  -2   9    6.07    0.26
  -5  -2   9    6.16    0.21
  -5  -2   9    6.68    0.27
  -5  -2   9    6.30    0.20
   4   2  -9    0.14    0.03
   4   2  -9    0.21    0.05
  -4  -2   9    0.12    0.04
  -4  -2   9    0.16    0.04
  -4  -2   9    0.12    0.04
  -4  -2   9    0.17    0.05
   3   2  -9    2.21    0.13
   3   2  -9    2.33    0.09
  -3  -2   9    2.56    0.14
  -3  -2   9    2.44    0.11
  -3  -2   9    2.29    0.13
  -3  -2   9    2.38    0.11
   2   2  -9   12.02    0.36
   2   2  -9   12.76    0.30
  -2  -2   9   12.50    0.29
  -2  -2   9   12.61    0.37
  -2  -2   9   12.55    0.31
  -2  -2   9   12.39    0.36
  -2  -2   9   12.85    0.33
   1   2  -9   12.20    0.29
   1   2  -9   12.12    0.34
  -1  -2   9   11.72    0.30
  -1  -2   9   12.14    0.34
  -1  -2   9   12.18    0.34
  -1  -2   9   12.10    0.29
  -1  -2   9   12.66    0.36
  -1  -2   9   12.47    0.32
   0   2  -9    6.77    0.18
   0   2  -9    6.73    0.18
   0  -2   9    6.62    0.17
   0  -2   9    6.88    0.23
   0  -2   9    6.73    0.17
   0  -2   9    6.63    0.21
   0  -2   9    6.90    0.21
   0  -2   9    6.69    0.19
  -1   2  -9    5.96    0.16
  -1   2  -9    6.13    0.19
   1  -2   9    6.32    0.22
   1  -2   9    5.90    0.16
   1  -2   9    6.02    0.18
   1  -2   9    6.21    0.18
   1  -2   9    6.06    0.18
   1  -2   9    5.98    0.17
  -2   2  -9    0.20    0.04
   2  -2   9    0.37    0.04
   2  -2   9    0.21    0.03
   2  -2   9    0.25    0.03
   2  -2   9    0.26    0.05
   2  -2   9    0.18    0.03
  -3   2  -9    4.22    0.16
   3  -2   9    4.47    0.18
   3  -2   9    4.08    0.13
   3  -2   9    4.20    0.14
  -4   2  -9    0.04    0.03
   4  -2   9    0.04    0.02
   4  -2   9    0.09    0.04
   4  -2   9   -0.01    0.02
  -5   2  -9   -0.04    0.03
   5  -2   9   -0.02    0.02
  -6   2  -9    0.78    0.09
   6  -2   9    0.80    0.06
  -7   2  -9    0.09    0.05
   7  -2   9    0.08    0.03
  -8   2  -9    0.15    0.06
   8  -2   9    0.11    0.04
  -9   2  -9    0.01    0.05
   9  -2   9    0.01    0.03
   9   1  -9    0.46    0.11
  -9  -1   9    0.45    0.07
   8   1  -9    0.68    0.11
  -8  -1   9    0.96    0.10
  -8  -1   9    0.81    0.09
  -8  -1   9    0.86    0.13
   7   1  -9    4.60    0.22
  -7  -1   9    4.41    0.23
  -7  -1   9    4.39    0.17
  -7  -1   9    4.18    0.17
   6   1  -9    0.77    0.10
   6   1  -9    0.93    0.05
  -6  -1   9    0.84    0.10
  -6  -1   9    0.89    0.11
  -6  -1   9    1.03    0.08
  -6  -1   9    0.99    0.07
   5   1  -9    0.91    0.10
   5   1  -9    0.70    0.05
  -5  -1   9    0.72    0.09
  -5  -1   9    0.81    0.10
  -5  -1   9    0.74    0.07
  -5  -1   9    0.64    0.06
   4   1  -9    3.85    0.11
   4   1  -9    3.88    0.18
  -4  -1   9    4.08    0.14
  -4  -1   9    4.10    0.14
  -4  -1   9    3.67    0.18
  -4  -1   9    4.04    0.18
   3   1  -9   10.00    0.31
  -3  -1   9    9.67    0.31
  -3  -1   9    9.58    0.30
  -3  -1   9    8.93    0.24
  -3  -1   9   10.15    0.26
   2   1  -9    0.66    0.07
  -2  -1   9    0.62    0.05
  -2  -1   9    0.62    0.04
  -2  -1   9    0.71    0.06
  -2  -1   9    0.71    0.05
  -2  -1   9    0.50    0.06
   1   1  -9   12.77    0.29
   1   1  -9   13.31    0.30
  -1  -1   9   12.80    0.31
  -1  -1   9   12.74    0.35
  -1  -1   9   13.38    0.31
  -1  -1   9   12.76    0.35
  -1  -1   9   13.26    0.32
   0   1  -9    5.21    0.15
   0   1  -9    5.19    0.14
   0  -1   9    5.43    0.16
   0  -1   9    5.17    0.17
   0  -1   9    5.09    0.14
   0  -1   9    5.36    0.18
   0  -1   9    5.30    0.19
  -1   1  -9    0.47    0.05
  -1   1  -9    0.48    0.04
   1  -1   9    0.53    0.04
   1  -1   9    0.45    0.05
   1  -1   9    0.46    0.06
   1  -1   9    0.52    0.04
   1  -1   9    0.52    0.04
   1  -1   9    0.45    0.05
  -2   1  -9    1.56    0.09
   2  -1   9    1.47    0.07
   2  -1   9    1.43    0.08
   2  -1   9    1.59    0.10
   2  -1   9    1.61    0.09
   2  -1   9    1.50    0.07
  -3   1  -9    0.00    0.01
  -3   1  -9    0.07    0.03
   3  -1   9    0.03    0.03
   3  -1   9    0.02    0.02
   3  -1   9    0.04    0.03
   3  -1   9    0.05    0.02
  -4   1  -9   14.77    0.39
  -4   1  -9   14.50    0.31
   4  -1   9   14.95    0.41
   4  -1   9   14.46    0.35
   4  -1   9   14.67    0.41
   4  -1   9   14.69    0.35
  -5   1  -9    1.71    0.11
   5  -1   9    1.68    0.09
   5  -1   9    1.70    0.11
  -6   1  -9    1.31    0.10
   6  -1   9    1.12    0.08
  -7   1  -9    0.53    0.08
   7  -1   9    0.72    0.07
  -8   1  -9    0.02    0.04
   8  -1   9    0.02    0.03
  10   0  -9    0.19    0.08
 -10   0   9    0.19    0.05
   9   0  -9    0.22    0.08
  -9   0   9    0.34    0.06
  -9   0   9    0.29    0.06
  -9   0   9    0.27    0.08
   8   0  -9    0.05    0.05
  -8   0   9    0.02    0.05
  -8   0   9    0.06    0.03
  -8   0   9    0.04    0.03
   7   0  -9    0.70    0.10
  -7   0   9    0.71    0.10
  -7   0   9    0.80    0.06
  -7   0   9    0.93    0.07
   6   0  -9    3.25    0.18
  -6   0   9    3.47    0.13
  -6   0   9    3.55    0.18
  -6   0   9    3.50    0.12
  -6   0   9    3.20    0.18
   5   0  -9    2.10    0.13
  -5   0   9    2.06    0.13
  -5   0   9    2.08    0.09
  -5   0   9    2.03    0.13
  -5   0   9    2.01    0.09
   4   0  -9   11.02    0.24
   4   0  -9   10.81    0.34
  -4   0   9   11.25    0.28
  -4   0   9   10.73    0.34
  -4   0   9   10.96    0.34
  -4   0   9   10.91    0.26
   3   0  -9   16.02    0.44
  -3   0   9   15.92    0.44
  -3   0   9   16.03    0.36
  -3   0   9   15.77    0.37
  -3   0   9   16.48    0.45
  -2   0   9    0.04    0.02
  -2   0   9    0.02    0.02
  -2   0   9    0.04    0.02
  -2   0   9    0.07    0.01
  -2   0   9    0.03    0.02
   1   0  -9    0.18    0.02
  -1   0   9    0.16    0.03
  -1   0   9    0.19    0.03
  -1   0   9    0.18    0.03
  -1   0   9    0.18    0.03
  -1   0   9    0.25    0.04
   0   0  -9   15.18    0.34
   0   0  -9   15.04    0.34
   0   0   9   15.33    0.40
   0   0   9   15.40    0.34
   0   0   9   14.79    0.35
   0   0   9   15.24    0.38
  -1   0  -9    0.69    0.05
  -1   0  -9    0.72    0.05
  -1   0  -9    0.85    0.05
  -1   0  -9    0.81    0.06
   1   0   9    0.70    0.05
   1   0   9    0.76    0.05
   1   0   9    0.65    0.05
   1   0   9    0.81    0.05
   1   0   9    0.73    0.06
  -2   0  -9   36.56    0.81
  -2   0  -9   36.63    0.75
   2   0   9   37.05    0.79
   2   0   9   35.93    0.78
   2   0   9   37.60    0.88
   2   0   9   37.10    0.76
  -3   0  -9    2.38    0.12
  -3   0  -9    2.42    0.09
   3   0   9    2.56    0.10
   3   0   9    2.51    0.13
   3   0   9    2.38    0.10
  -4   0  -9    0.02    0.03
  -4   0  -9    0.02    0.02
   4   0   9    0.06    0.02
   4   0   9    0.03    0.03
   4   0   9    0.02    0.03
  -5   0  -9    1.86    0.12
   5   0   9    1.67    0.12
   5   0   9    1.78    0.12
   5   0   9    1.80    0.10
   5   0   9    1.71    0.09
  -6   0  -9   -0.02    0.04
   6   0   9   -0.01    0.03
   6   0   9    0.12    0.05
  -7   0  -9    0.03    0.04
   7   0   9    0.06    0.05
   7   0   9    0.05    0.03
  -8   0  -9    0.07    0.05
   8   0   9    0.11    0.04
  10  -1  -9    0.04    0.06
 -10   1   9   -0.01    0.03
 -10   1   9    0.00    0.03
   9  -1  -9   -0.01    0.05
  -9   1   9   -0.01    0.03
  -9   1   9   -0.01    0.05
  -9   1   9    0.00    0.03
   8  -1  -9    0.08    0.05
  -8   1   9   -0.01    0.04
  -8   1   9    0.09    0.03
  -8   1   9    0.08    0.03
  -7   1   9    0.32    0.05
  -7   1   9    0.30    0.08
  -7   1   9    0.31    0.04
   6  -1  -9    7.37    0.29
  -6   1   9    7.49    0.19
  -6   1   9    7.64    0.29
  -6   1   9    7.78    0.29
  -6   1   9    7.57    0.21
   5  -1  -9    0.07    0.03
  -5   1   9    0.00    0.02
  -5   1   9   -0.02    0.01
  -5   1   9   -0.01    0.02
  -5   1   9    0.06    0.03
   4  -1  -9    1.64    0.11
  -4   1   9    1.52    0.07
  -4   1   9    1.63    0.08
  -4   1   9    1.42    0.10
  -4   1   9    1.61    0.11
  -3   1   9    0.40    0.06
  -3   1   9    0.45    0.04
  -3   1   9    0.43    0.06
  -3   1   9    0.40    0.04
  -2   1   9   25.15    0.56
  -2   1   9   25.49    0.54
  -2   1   9   25.11    0.52
  -2   1   9   24.77    0.62
  -2   1   9   26.41    0.64
   1  -1  -9   33.27    0.80
   1  -1  -9   35.41    0.70
  -1   1   9   34.14    0.73
  -1   1   9   33.51    0.71
  -1   1   9   34.32    0.82
  -1   1   9   34.19    0.71
  -1   1   9   33.21    0.80
   0  -1  -9   12.75    0.33
   0  -1  -9   12.10    0.29
   0  -1  -9   12.57    0.29
   0   1   9   12.66    0.33
   0   1   9   11.67    0.31
   0   1   9   12.57    0.30
   0   1   9   12.33    0.35
   0   1   9   12.26    0.28
  -1  -1  -9    3.43    0.11
  -1  -1  -9    3.39    0.12
  -1  -1  -9    3.25    0.11
  -1  -1  -9    3.70    0.14
   1   1   9    3.46    0.12
   1   1   9    3.31    0.11
   1   1   9    3.28    0.12
   1   1   9    3.38    0.11
   1   1   9    3.28    0.14
  -2  -1  -9   -0.02    0.02
  -2  -1  -9    0.07    0.03
   2   1   9    0.00    0.02
   2   1   9   -0.01    0.02
   2   1   9   -0.03    0.02
   2   1   9    0.05    0.03
  -3  -1  -9    4.90    0.18
  -3  -1  -9    4.45    0.15
   3   1   9    4.49    0.19
   3   1   9    4.80    0.15
   3   1   9    4.50    0.15
  -4  -1  -9    0.48    0.07
  -4  -1  -9    0.36    0.04
   4   1   9    0.29    0.06
   4   1   9    0.27    0.06
   4   1   9    0.35    0.05
   4   1   9    0.39    0.05
  -5  -1  -9    0.03    0.04
   5   1   9    0.01    0.03
   5   1   9    0.02    0.04
   5   1   9    0.04    0.04
   5   1   9    0.04    0.03
  -6  -1  -9    0.48    0.08
   6   1   9    0.39    0.08
   6   1   9    0.33    0.06
   6   1   9    0.33    0.05
  -7  -1  -9   -0.01    0.04
   7   1   9    0.01    0.03
   7   1   9   -0.01    0.05
  -8  -1  -9    0.03    0.05
   8   1   9    0.02    0.04
   8   1   9   -0.01    0.06
  10  -2  -9    0.13    0.07
 -10   2   9    0.04    0.03
 -10   2   9    0.10    0.03
   9  -2  -9    0.09    0.06
  -9   2   9    0.00    0.02
  -9   2   9    0.16    0.06
  -9   2   9    0.10    0.03
  -8   2   9    1.51    0.07
  -8   2   9    1.49    0.08
  -8   2   9    1.57    0.15
   7  -2  -9   -0.03    0.03
  -7   2   9    0.00    0.02
  -7   2   9   -0.01    0.02
  -7   2   9    0.01    0.04
  -7   2   9   -0.03    0.03
   6  -2  -9    0.15    0.05
  -6   2   9    0.09    0.04
  -6   2   9    0.18    0.03
  -6   2   9    0.15    0.03
  -6   2   9    0.25    0.06
   5  -2  -9    0.00    0.03
  -5   2   9    0.01    0.02
  -5   2   9    0.00    0.03
  -5   2   9    0.00    0.03
  -5   2   9   -0.01    0.02
  -4   2   9    6.30    0.17
  -4   2   9    6.47    0.17
  -4   2   9    6.55    0.23
  -4   2   9    6.44    0.23
   3  -2  -9    8.97    0.28
  -3   2   9    8.77    0.22
  -3   2   9    8.64    0.23
  -3   2   9    9.23    0.28
  -3   2   9    9.14    0.29
   2  -2  -9   15.99    0.35
   2  -2  -9   16.55    0.43
  -2   2   9   15.46    0.43
  -2   2   9   15.89    0.36
  -2   2   9   15.92    0.38
  -2   2   9   16.02    0.43
   1  -2  -9    1.32    0.06
   1  -2  -9    1.29    0.08
   1  -2  -9    1.43    0.06
  -1   2   9    1.29    0.07
  -1   2   9    1.27    0.09
  -1   2   9    1.25    0.08
  -1   2   9    1.38    0.06
  -1   2   9    1.40    0.07
   0  -2  -9    2.06    0.08
   0  -2  -9    2.04    0.08
   0   2   9    2.05    0.10
   0   2   9    2.23    0.08
   0   2   9    2.10    0.11
   0   2   9    2.08    0.09
   0   2   9    1.98    0.09
   0   2   9    1.98    0.10
  -1  -2  -9   19.82    0.44
  -1  -2  -9   19.97    0.49
  -1  -2  -9   19.73    0.44
   1   2   9   19.65    0.44
   1   2   9   19.74    0.53
   1   2   9   19.68    0.44
   1   2   9   20.06    0.46
  -2  -2  -9    0.48    0.05
  -2  -2  -9    0.51    0.06
  -2  -2  -9    0.48    0.04
   2   2   9    0.56    0.06
   2   2   9    0.45    0.05
   2   2   9    0.58    0.08
   2   2   9    0.54    0.05
  -3  -2  -9    2.42    0.10
  -3  -2  -9    2.39    0.13
   3   2   9    2.42    0.10
   3   2   9    2.37    0.11
   3   2   9    2.08    0.14
  -4  -2  -9    1.98    0.12
  -4  -2  -9    1.73    0.08
   4   2   9    1.87    0.10
   4   2   9    1.77    0.13
   4   2   9    1.87    0.13
   4   2   9    1.72    0.10
  -5  -2  -9   -0.02    0.04
   5   2   9    0.00    0.03
   5   2   9   -0.02    0.03
   5   2   9   -0.07    0.04
  -6  -2  -9    0.45    0.08
   6   2   9    0.31    0.06
   6   2   9    0.35    0.08
   6   2   9    0.11    0.05
  -7  -2  -9    0.04    0.05
   7   2   9    0.00    0.04
   7   2   9   -0.01    0.05
   7   2   9    0.04    0.06
  10  -3  -9    0.35    0.08
 -10   3   9    0.27    0.04
 -10   3   9    0.27    0.04
   9  -3  -9    0.06    0.05
   9  -3  -9    0.03    0.05
  -9   3   9    0.03    0.02
  -9   3   9    0.09    0.05
  -9   3   9    0.05    0.02
   8  -3  -9    1.22    0.14
  -8   3   9    1.15    0.06
  -8   3   9    1.28    0.06
  -8   3   9    1.39    0.14
   7  -3  -9    1.01    0.12
   7  -3  -9    1.00    0.11
  -7   3   9    1.12    0.05
  -7   3   9    1.34    0.12
  -7   3   9    1.08    0.06
  -7   3   9    1.22    0.13
   6  -3  -9    1.22    0.10
   6  -3  -9    0.85    0.10
  -6   3   9    1.11    0.11
  -6   3   9    1.03    0.06
  -6   3   9    0.99    0.05
  -6   3   9    1.07    0.11
   5  -3  -9    1.29    0.10
  -5   3   9    1.19    0.06
  -5   3   9    1.07    0.09
  -5   3   9    1.19    0.10
  -5   3   9    1.20    0.05
   4  -3  -9   10.48    0.33
  -4   3   9   10.62    0.33
  -4   3   9    9.61    0.32
  -4   3   9   10.35    0.26
  -4   3   9   10.35    0.25
   3  -3  -9    2.80    0.14
   3  -3  -9    2.91    0.09
  -3   3   9    2.89    0.14
  -3   3   9    2.69    0.14
  -3   3   9    2.87    0.11
  -3   3   9    2.82    0.10
   2  -3  -9    1.18    0.06
   2  -3  -9    1.16    0.08
  -2   3   9    1.11    0.07
  -2   3   9    1.06    0.07
  -2   3   9    1.15    0.08
  -2   3   9    1.12    0.08
   1  -3  -9   14.75    0.40
   1  -3  -9   14.93    0.34
   1  -3  -9   14.47    0.34
  -1   3   9   14.65    0.42
  -1   3   9   14.57    0.40
  -1   3   9   14.48    0.34
  -1   3   9   14.95    0.37
  -1   3   9   14.57    0.35
   0  -3  -9    0.00    0.02
   0  -3  -9    0.01    0.02
   0  -3  -9    0.02    0.02
   0   3   9   -0.01    0.02
   0   3   9   -0.01    0.02
   0   3   9   -0.01    0.02
   0   3   9   -0.02    0.01
   0   3   9   -0.05    0.02
  -1  -3  -9    6.94    0.20
  -1  -3  -9    7.48    0.20
  -1  -3  -9    7.42    0.22
  -1  -3  -9    7.32    0.24
   1   3   9    7.43    0.27
   1   3   9    7.33    0.20
   1   3   9    7.44    0.22
  -2  -3  -9    0.18    0.03
  -2  -3  -9    0.13    0.04
   2   3   9    0.16    0.04
   2   3   9    0.10    0.04
   2   3   9    0.12    0.04
   2   3   9    0.12    0.03
  -3  -3  -9    1.18    0.08
   3   3   9    1.29    0.09
   3   3   9    1.20    0.12
   3   3   9    1.17    0.08
  -4  -3  -9   -0.01    0.02
   4   3   9   -0.03    0.03
   4   3   9   -0.05    0.03
   4   3   9   -0.07    0.04
   5   3   9    0.40    0.07
   5   3   9    0.29    0.07
   5   3   9    0.23    0.05
   6   3   9   -0.06    0.05
   6   3   9   -0.01    0.04
   6   3   9   -0.09    0.04
   7   3   9    0.14    0.08
   7   3   9    0.06    0.05
   7   3   9   -0.03    0.05
   9  -4  -9    0.22    0.07
  -9   4   9    0.10    0.02
  -9   4   9    0.17    0.06
   8  -4  -9    5.77    0.26
  -8   4   9    5.71    0.16
  -8   4   9    5.88    0.26
   7  -4  -9    0.07    0.05
   7  -4  -9    0.02    0.04
  -7   4   9   -0.03    0.03
  -7   4   9    0.01    0.02
  -7   4   9   -0.03    0.03
  -7   4   9    0.02    0.02
   6  -4  -9    6.93    0.27
   6  -4  -9    6.91    0.27
  -6   4   9    6.89    0.17
  -6   4   9    6.90    0.19
  -6   4   9    7.00    0.27
  -6   4   9    7.31    0.28
   5  -4  -9    0.57    0.08
  -5   4   9    0.51    0.04
  -5   4   9    0.52    0.08
  -5   4   9    0.57    0.05
  -5   4   9    0.57    0.08
   4  -4  -9    0.04    0.02
   4  -4  -9    0.00    0.03
  -4   4   9    0.18    0.04
  -4   4   9    0.12    0.04
  -4   4   9    0.03    0.02
  -4   4   9    0.02    0.02
   3  -4  -9    1.06    0.06
   3  -4  -9    0.87    0.09
  -3   4   9    0.91    0.06
  -3   4   9    1.01    0.09
  -3   4   9    1.02    0.07
  -3   4   9    1.02    0.08
   2  -4  -9   -0.02    0.02
   2  -4  -9    0.00    0.02
   2  -4  -9    0.02    0.02
  -2   4   9    0.01    0.02
  -2   4   9    0.00    0.03
  -2   4   9   -0.03    0.02
  -2   4   9   -0.01    0.02
   1  -4  -9    0.32    0.05
   1  -4  -9    0.23    0.04
   1  -4  -9    0.22    0.04
  -1   4   9    0.19    0.05
  -1   4   9    0.20    0.04
  -1   4   9    0.18    0.05
  -1   4   9    0.29    0.05
   0  -4  -9    5.51    0.19
   0  -4  -9    5.36    0.17
   0  -4  -9    5.24    0.17
   0  -4  -9    5.38    0.20
   0   4   9    5.15    0.17
   0   4   9    5.56    0.15
   0   4   9    5.27    0.22
  -1  -4  -9    0.11    0.04
  -1  -4  -9    0.04    0.03
  -1  -4  -9    0.05    0.03
   1   4   9   -0.01    0.02
   1   4   9    0.09    0.03
   1   4   9    0.03    0.03
  -2  -4  -9    0.43    0.05
  -2  -4  -9    0.42    0.06
   2   4   9    0.40    0.06
   2   4   9    0.53    0.06
   2   4   9    0.39    0.07
   2   4   9    0.38    0.05
  -3  -4  -9    0.05    0.03
   3   4   9    0.11    0.04
   3   4   9    0.05    0.03
  -4  -4  -9    0.06    0.03
   4   4   9    0.11    0.05
   4   4   9    0.05    0.04
   5   4   9    0.07    0.06
   5   4   9    0.08    0.05
   5   4   9    0.11    0.05
   6   4   9    0.04    0.07
   6   4   9    0.06    0.05
   6   4   9    0.04    0.05
   9  -5  -9    0.04    0.05
  -9   5   9    0.06    0.05
   8  -5  -9    1.67    0.14
  -8   5   9    1.62    0.07
  -8   5   9    1.69    0.14
  -8   5   9    1.48    0.07
   7  -5  -9    0.30    0.07
   7  -5  -9    0.26    0.07
  -7   5   9    0.18    0.04
  -7   5   9    0.14    0.06
  -7   5   9    0.20    0.03
  -7   5   9    0.28    0.07
   6  -5  -9    0.50    0.08
  -6   5   9    0.51    0.09
  -6   5   9    0.54    0.08
  -6   5   9    0.42    0.05
  -6   5   9    0.41    0.05
   5  -5  -9    1.57    0.12
  -5   5   9    1.54    0.08
  -5   5   9    1.46    0.08
  -5   5   9    1.61    0.11
  -5   5   9    1.79    0.13
   4  -5  -9    2.78    0.09
   4  -5  -9    2.75    0.15
  -4   5   9    2.59    0.14
  -4   5   9    2.67    0.11
  -4   5   9    2.70    0.12
  -4   5   9    2.78    0.16
   3  -5  -9   -0.01    0.02
   3  -5  -9   -0.04    0.02
  -3   5   9   -0.03    0.03
  -3   5   9   -0.01    0.02
  -3   5   9    0.00    0.02
  -3   5   9   -0.02    0.03
   2  -5  -9    0.84    0.07
   2  -5  -9    0.70    0.09
   2  -5  -9    0.82    0.06
  -2   5   9    0.83    0.09
  -2   5   9    0.90    0.10
  -2   5   9    0.91    0.08
  -2   5   9    0.81    0.08
   1  -5  -9    1.21    0.08
   1  -5  -9    1.28    0.08
   1  -5  -9    1.33    0.10
  -1   5   9    1.21    0.10
  -1   5   9    1.26    0.09
  -1   5   9    1.34    0.09
   0  -5  -9    4.32    0.19
   0  -5  -9    4.24    0.17
   0  -5  -9    4.08    0.15
   0  -5  -9    4.33    0.15
   0   5   9    4.48    0.13
   0   5   9    3.60    0.19
  -1  -5  -9    1.44    0.09
  -1  -5  -9    1.51    0.12
  -1  -5  -9    1.57    0.10
   1   5   9    1.28    0.12
   1   5   9    1.58    0.08
   1   5   9    1.36    0.09
  -2  -5  -9    0.21    0.05
   2   5   9    0.19    0.05
   2   5   9    0.17    0.04
  -3  -5  -9    0.22    0.05
   3   5   9    0.23    0.05
  -4  -5  -9    2.03    0.10
   4   5   9    1.83    0.12
   5   5   9    0.20    0.06
   5   5   9    0.16    0.06
   9  -6  -9    0.13    0.06
  -9   6   9    0.09    0.03
  -9   6   9   -0.02    0.05
  -9   6   9    0.06    0.02
   8  -6  -9    0.16    0.06
  -8   6   9    0.05    0.03
  -8   6   9    0.11    0.06
  -8   6   9    0.03    0.03
   7  -6  -9    0.05    0.04
  -7   6   9   -0.04    0.04
  -7   6   9    0.01    0.03
  -7   6   9   -0.01    0.02
   6  -6  -9    0.29    0.07
  -6   6   9    0.60    0.09
  -6   6   9    0.45    0.05
  -6   6   9    0.48    0.06
  -6   6   9    0.41    0.07
   5  -6  -9    0.77    0.05
   5  -6  -9    0.84    0.11
  -5   6   9    0.70    0.07
  -5   6   9    0.65    0.06
  -5   6   9    0.76    0.09
  -5   6   9    0.81    0.11
   4  -6  -9    0.44    0.05
   4  -6  -9    0.45    0.08
  -4   6   9    0.40    0.06
  -4   6   9    0.47    0.08
  -4   6   9    0.43    0.06
  -4   6   9    0.50    0.07
   3  -6  -9    0.09    0.05
   3  -6  -9    0.10    0.03
  -3   6   9    0.06    0.03
  -3   6   9    0.02    0.05
  -3   6   9    0.13    0.04
  -3   6   9    0.05    0.03
   2  -6  -9    0.04    0.04
   2  -6  -9    0.11    0.04
   2  -6  -9    0.04    0.03
  -2   6   9    0.03    0.04
  -2   6   9    0.08    0.04
  -2   6   9    0.09    0.04
   1  -6  -9   10.12    0.28
   1  -6  -9   10.22    0.35
   1  -6  -9    9.71    0.28
   0  -6  -9    0.68    0.07
   0  -6  -9    0.77    0.10
   0  -6  -9    0.88    0.08
   0  -6  -9    0.73    0.08
  -1  -6  -9    0.33    0.05
  -1  -6  -9    0.35    0.06
  -1  -6  -9    0.39    0.08
   1   6   9    0.35    0.05
  -2  -6  -9    2.08    0.13
   2   6   9    2.07    0.11
  -3  -6  -9    0.18    0.05
   3   6   9    0.23    0.06
  -4  -6  -9    0.07    0.04
   4   6   9    0.07    0.05
 -10   7   9    0.05    0.03
   9  -7  -9    0.05    0.06
  -9   7   9    0.01    0.03
  -9   7   9    0.05    0.06
  -9   7   9    0.06    0.03
   8  -7  -9    0.05    0.05
  -8   7   9    0.01    0.03
  -8   7   9   -0.02    0.05
  -8   7   9   -0.01    0.02
   7  -7  -9   -0.04    0.03
  -7   7   9    0.02    0.03
  -7   7   9    0.04    0.03
  -7   7   9    0.02    0.05
   6  -7  -9    1.27    0.14
  -6   7   9    1.23    0.09
  -6   7   9    1.47    0.15
  -6   7   9    1.27    0.09
   5  -7  -9    0.94    0.07
   5  -7  -9    0.62    0.10
  -5   7   9    0.66    0.08
  -5   7   9    0.81    0.08
  -5   7   9    0.76    0.11
   4  -7  -9    0.31    0.05
   4  -7  -9    0.22    0.06
  -4   7   9    0.31    0.06
  -4   7   9    0.34    0.06
  -4   7   9    0.33    0.06
   3  -7  -9    2.55    0.12
   3  -7  -9    2.53    0.17
   3  -7  -9    2.31    0.11
  -3   7   9    2.57    0.13
  -3   7   9    2.80    0.14
  -3   7   9    2.48    0.15
   2  -7  -9    2.78    0.13
   2  -7  -9    2.96    0.13
   2  -7  -9    2.82    0.18
  -2   7   9    2.81    0.14
  -2   7   9    2.73    0.16
  -2   7   9    2.87    0.15
   1  -7  -9    0.05    0.04
   1  -7  -9   -0.02    0.03
   1  -7  -9    0.04    0.04
   0  -7  -9   -0.04    0.03
   0  -7  -9    0.01    0.04
   0  -7  -9   -0.02    0.04
  -1  -7  -9   -0.03    0.04
  -1  -7  -9    0.05    0.04
  -1  -7  -9    0.04    0.04
  -2  -7  -9   -0.02    0.03
   2   7   9    0.01    0.04
  -3  -7  -9    0.14    0.05
   3   7   9    0.10    0.05
 -10   8   9    0.09    0.03
 -10   8   9    0.03    0.03
   9  -8  -9    0.03    0.05
  -9   8   9    0.10    0.07
  -9   8   9    0.05    0.04
  -9   8   9   -0.01    0.03
   8  -8  -9   -0.01    0.04
  -8   8   9    0.13    0.07
  -8   8   9    0.07    0.04
  -8   8   9   -0.01    0.03
   7  -8  -9    0.46    0.09
  -7   8   9    0.74    0.08
  -7   8   9    0.64    0.11
  -7   8   9    0.59    0.07
   6  -8  -9    0.25    0.07
   6  -8  -9    0.26    0.04
  -6   8   9    0.38    0.06
  -6   8   9    0.23    0.05
   5  -8  -9    0.09    0.06
   5  -8  -9    0.11    0.04
  -5   8   9    0.06    0.04
  -5   8   9    0.06    0.04
   4  -8  -9    0.14    0.04
   4  -8  -9    0.13    0.06
  -4   8   9    0.16    0.05
  -4   8   9    0.37    0.06
   3  -8  -9   -0.03    0.03
   3  -8  -9    0.01    0.03
   3  -8  -9    0.03    0.05
  -3   8   9    0.00    0.04
  -3   8   9    0.00    0.03
   2  -8  -9    3.24    0.20
   2  -8  -9    2.97    0.14
   2  -8  -9    2.85    0.14
   1  -8  -9    0.03    0.05
   1  -8  -9    0.00    0.04
   0  -8  -9    0.08    0.04
   0  -8  -9    0.00    0.04
   0  -8  -9    0.13    0.07
  -1  -8  -9    0.20    0.06
  -2  -8  -9    0.10    0.05
   9  -9  -9   -0.04    0.05
  -9   9   9   -0.03    0.03
  -9   9   9    0.02    0.04
   8  -9  -9    0.02    0.06
  -8   9   9   -0.04    0.03
  -8   9   9    0.02    0.04
   7  -9  -9    0.16    0.04
   7  -9  -9    0.15    0.07
  -7   9   9    0.15    0.05
  -7   9   9    0.26    0.06
   6  -9  -9    0.15    0.04
   6  -9  -9    0.19    0.08
  -6   9   9    0.16    0.06
  -6   9   9    0.17    0.05
   5  -9  -9    0.05    0.04
   5  -9  -9    0.04    0.06
  -5   9   9    0.02    0.04
  -5   9   9    0.02    0.04
   4  -9  -9    2.25    0.13
   4  -9  -9    2.42    0.13
   4  -9  -9    1.93    0.17
  -4   9   9    2.16    0.14
  -4   9   9    2.08    0.14
   3  -9  -9    0.23    0.06
   3  -9  -9    0.32    0.07
   3  -9  -9    0.17    0.07
   2  -9  -9    0.02    0.04
   2  -9  -9    0.07    0.06
   2  -9  -9   -0.02    0.04
   1  -9  -9    0.01    0.05
   1  -9  -9    0.06    0.06
   0  -9  -9    0.03    0.06
   0  -9  -9    0.04    0.05
   0  -9  -9   -0.07    0.04
   8 -10  -9    0.39    0.10
   8 -10  -9    0.42    0.06
  -8  10   9    0.40    0.07
  -8  10   9    0.41    0.07
   7 -10  -9    0.04    0.04
   7 -10  -9    0.05    0.06
  -7  10   9    0.01    0.04
  -7  10   9   -0.03    0.04
   6 -10  -9    0.43    0.07
   6 -10  -9    0.46    0.11
  -6  10   9    0.37    0.08
  -6  10   9    0.50    0.08
   5 -10  -9    0.00    0.05
   5 -10  -9    0.01    0.04
  -5  10   9    0.08    0.06
  -5  10   9    0.03    0.05
   4 -10  -9    0.07    0.05
   4 -10  -9    0.10    0.07
   4 -10  -9    0.19    0.06
  -4  10   9    0.09    0.06
  -4  10   9    0.11    0.06
   3 -10  -9    0.54    0.08
   3 -10  -9    0.42    0.10
   3 -10  -9    0.41    0.07
   2 -10  -9    0.16    0.06
   2 -10  -9    0.02    0.07
   1 -10  -9   -0.02    0.06
   1 -10  -9   -0.02    0.05
   0 -10  10    0.32    0.10
   1 -10  10   -0.04    0.04
   1 -10  10    0.11    0.07
   1 -10  10    0.08    0.05
   2 -10  10    0.03    0.05
   3 -10  10    0.66    0.09
   4 -10  10    0.10    0.05
   4 -10  10    0.14    0.06
   5 -10  10    0.07    0.06
   5 -10  10    0.06    0.05
  -6  10 -10    0.02    0.05
   6 -10  10    0.04    0.06
   6 -10  10    0.00    0.04
   2   9 -10   -0.02    0.05
  -1  -9  10    0.93    0.10
  -1  -9  10    1.07    0.15
   0  -9  10    0.33    0.09
   0  -9  10    0.30    0.07
   1  -9  10    0.95    0.13
   1  -9  10    0.88    0.09
   1  -9  10    0.91    0.11
   2  -9  10    0.87    0.09
   3  -9  10    0.75    0.09
   3  -9  10    0.72    0.09
   4  -9  10    0.05    0.05
   4  -9  10    0.14    0.05
  -5   9 -10    0.28    0.07
   5  -9  10    0.38    0.07
   5  -9  10    0.29    0.07
  -6   9 -10    0.27    0.07
   6  -9  10    0.44    0.07
   6  -9  10    0.29    0.06
  -7   9 -10    0.01    0.05
   7  -9  10    0.01    0.04
  -3  -8  10    2.35    0.20
  -3  -8  10    2.25    0.11
   2   8 -10    0.72    0.09
  -2  -8  10    0.73    0.08
  -2  -8  10    0.71    0.12
   1   8 -10    0.07    0.05
  -1  -8  10    0.13    0.07
  -1  -8  10    0.03    0.04
   0  -8  10    0.23    0.06
   0  -8  10    0.42    0.09
   0  -8  10    0.25    0.05
   1  -8  10    2.84    0.18
   1  -8  10    2.84    0.16
   1  -8  10    2.82    0.19
   1  -8  10    3.18    0.14
   2  -8  10    1.95    0.12
   2  -8  10    1.76    0.15
   2  -8  10    1.87    0.11
   3  -8  10    0.08    0.06
   3  -8  10    0.16    0.05
   3  -8  10    0.14    0.05
  -4   8 -10    0.32    0.08
   4  -8  10    0.48    0.07
   4  -8  10    0.34    0.09
   4  -8  10    0.38    0.07
  -5   8 -10    0.23    0.07
   5  -8  10    0.22    0.05
   5  -8  10    0.15    0.05
  -6   8 -10    0.11    0.06
   6  -8  10    0.11    0.05
  -7   8 -10    0.01    0.05
   7  -8  10    0.12    0.05
  -8   8 -10   -0.01    0.04
   8  -8  10   -0.02    0.03
   5   7 -10    0.25    0.07
   4   7 -10    0.28    0.07
  -4  -7  10    0.38    0.10
   3   7 -10    0.28    0.07
  -3  -7  10    0.28    0.05
  -3  -7  10    0.33    0.09
   2   7 -10   -0.03    0.04
  -2  -7  10    0.07    0.05
  -2  -7  10    0.05    0.03
   1   7 -10    0.81    0.08
  -1  -7  10    0.92    0.12
  -1  -7  10    0.77    0.09
   0   7 -10    2.12    0.11
   0  -7  10    2.14    0.13
   0  -7  10    2.12    0.15
   0  -7  10    2.08    0.11
   0  -7  10    1.88    0.14
   1  -7  10    1.30    0.14
   1  -7  10    1.38    0.12
   1  -7  10    1.31    0.10
   1  -7  10    1.24    0.09
   2  -7  10    0.36    0.08
   2  -7  10    0.25    0.05
   2  -7  10    0.24    0.05
   3  -7  10    0.00    0.03
   3  -7  10    0.02    0.03
   3  -7  10    0.06    0.05
  -4   7 -10    0.20    0.06
   4  -7  10    0.35    0.06
   4  -7  10    0.38    0.06
   4  -7  10    0.38    0.09
  -5   7 -10    0.02    0.04
   5  -7  10   -0.02    0.03
   5  -7  10   -0.03    0.04
   5  -7  10   -0.02    0.05
   5  -7  10    0.00    0.03
  -6   7 -10    0.10    0.05
   6  -7  10    0.15    0.07
   6  -7  10    0.05    0.04
  -7   7 -10    0.19    0.06
   7  -7  10    0.26    0.06
  -8   7 -10    0.01    0.04
   8  -7  10   -0.02    0.03
   6   6 -10    0.06    0.05
   6   6 -10    0.02    0.06
   5   6 -10    0.13    0.06
   5   6 -10    0.14    0.07
  -5  -6  10    0.15    0.08
   4   6 -10    0.80    0.09
  -4  -6  10    0.89    0.13
   3   6 -10    0.00    0.04
  -3  -6  10   -0.01    0.04
  -3  -6  10   -0.01    0.02
   2   6 -10    0.14    0.05
  -2  -6  10    0.13    0.04
  -2  -6  10    0.15    0.06
   1   6 -10    1.44    0.10
  -1  -6  10    1.58    0.13
  -1  -6  10    1.51    0.10
  -1  -6  10    1.33    0.11
   0   6 -10    0.13    0.04
   0  -6  10    0.15    0.05
   0  -6  10    0.15    0.05
   0  -6  10    0.16    0.05
   0  -6  10    0.24    0.04
  -1   6 -10    1.62    0.08
   1  -6  10    1.66    0.11
   1  -6  10    1.72    0.12
   1  -6  10    1.77    0.10
   1  -6  10    1.90    0.10
   1  -6  10    1.88    0.14
   2  -6  10    0.47    0.08
   2  -6  10    0.28    0.05
   2  -6  10    0.36    0.05
  -3   6 -10   -0.02    0.03
   3  -6  10    0.00    0.03
   3  -6  10   -0.02    0.02
   3  -6  10    0.03    0.04
  -4   6 -10    1.41    0.11
   4  -6  10    1.45    0.09
   4  -6  10    1.31    0.09
   4  -6  10    1.30    0.09
   4  -6  10    1.30    0.14
  -5   6 -10    0.44    0.07
   5  -6  10    0.51    0.09
   5  -6  10    0.50    0.06
  -6   6 -10    0.03    0.04
   6  -6  10    0.10    0.04
   6  -6  10    0.13    0.06
  -7   6 -10    0.04    0.05
   7  -6  10   -0.04    0.03
   7  -6  10   -0.01    0.06
  -8   6 -10   -0.01    0.04
   8  -6  10    0.03    0.04
  -9   6 -10    0.04    0.05
  -7  -5  10   -0.05    0.05
   6   5 -10    0.04    0.05
   6   5 -10    0.04    0.06
  -6  -5  10    0.10    0.07
  -6  -5  10    0.09    0.06
   5   5 -10    0.62    0.10
   5   5 -10    0.75    0.09
  -5  -5  10    0.91    0.13
  -5  -5  10    0.60    0.09
   4   5 -10    0.52    0.08
   4   5 -10    0.40    0.06
  -4  -5  10    0.55    0.09
  -4  -5  10    0.60    0.08
  -4  -5  10    0.48    0.09
   3   5 -10   -0.05    0.03
   3   5 -10    0.02    0.03
   3   5 -10    0.03    0.04
  -3  -5  10    0.00    0.03
  -3  -5  10   -0.02    0.02
  -3  -5  10   -0.04    0.03
   2   5 -10    0.03    0.03
  -2  -5  10    0.04    0.04
  -2  -5  10    0.03    0.03
  -2  -5  10    0.04    0.03
   1   5 -10    8.03    0.23
  -1  -5  10    7.37    0.28
  -1  -5  10    7.49    0.24
  -1  -5  10    7.64    0.20
  -1  -5  10    7.71    0.29
   0   5 -10    6.56    0.19
   0  -5  10    6.64    0.19
   0  -5  10    6.17    0.24
   0  -5  10    6.24    0.21
   0  -5  10    6.52    0.26
  -1   5 -10    0.59    0.05
   1  -5  10    0.80    0.09
   1  -5  10    0.46    0.06
   1  -5  10    0.68    0.09
   1  -5  10    0.64    0.06
   1  -5  10    0.58    0.06
  -2   5 -10    0.12    0.04
   2  -5  10    0.09    0.05
   2  -5  10    0.02    0.02
   2  -5  10    0.07    0.03
  -3   5 -10    0.48    0.07
   3  -5  10    0.44    0.05
   3  -5  10    0.37    0.05
   3  -5  10    0.49    0.09
   3  -5  10    0.51    0.06
  -4   5 -10    0.54    0.08
   4  -5  10    0.53    0.06
   4  -5  10    0.66    0.10
   4  -5  10    0.64    0.07
  -5   5 -10    1.73    0.12
   5  -5  10    1.58    0.14
   5  -5  10    1.59    0.09
  -6   5 -10    0.05    0.04
   6  -5  10    0.04    0.06
   6  -5  10    0.03    0.03
  -7   5 -10    0.01    0.04
   7  -5  10   -0.01    0.03
  -8   5 -10    0.24    0.06
   8  -5  10    0.16    0.05
  -9   5 -10    0.04    0.05
   9  -5  10    0.00    0.04
   7   4 -10    0.02    0.06
   7   4 -10   -0.02    0.04
  -7  -4  10    0.04    0.05
  -7  -4  10    0.02    0.05
   6   4 -10    0.25    0.05
   6   4 -10    0.32    0.08
  -6  -4  10    0.16    0.06
  -6  -4  10    0.14    0.06
  -6  -4  10    0.19    0.07
   5   4 -10    0.13    0.05
  -5  -4  10    0.07    0.05
  -5  -4  10    0.09    0.05
  -5  -4  10    0.12    0.06
   4   4 -10    0.18    0.04
   4   4 -10    0.06    0.04
   4   4 -10    0.05    0.04
  -4  -4  10    0.03    0.04
  -4  -4  10    0.09    0.05
  -4  -4  10    0.07    0.04
   3   4 -10    1.28    0.09
   3   4 -10    1.36    0.11
   3   4 -10    1.27    0.10
  -3  -4  10    1.16    0.06
  -3  -4  10    1.23    0.10
  -3  -4  10    1.25    0.09
  -3  -4  10    1.10    0.10
  -3  -4  10    1.13    0.12
   2   4 -10    7.92    0.23
   2   4 -10    7.86    0.27
  -2  -4  10    8.20    0.25
  -2  -4  10    8.07    0.23
  -2  -4  10    8.05    0.28
  -2  -4  10    8.74    0.30
  -2  -4  10    7.80    0.28
  -2  -4  10    8.50    0.26
   1   4 -10    5.90    0.18
   1   4 -10    5.86    0.21
  -1  -4  10    5.85    0.23
  -1  -4  10    5.91    0.19
  -1  -4  10    5.83    0.23
  -1  -4  10    6.13    0.21
  -1  -4  10    5.73    0.16
   0   4 -10    4.54    0.15
   0  -4  10    4.45    0.16
   0  -4  10    4.38    0.19
   0  -4  10    4.42    0.18
   0  -4  10    4.54    0.14
  -1   4 -10   10.20    0.26
   1  -4  10   10.06    0.26
   1  -4  10   10.59    0.31
   1  -4  10   10.08    0.34
   1  -4  10   10.48    0.29
   1  -4  10   10.24    0.26
  -2   4 -10    2.84    0.13
   2  -4  10    2.46    0.12
   2  -4  10    2.45    0.15
   2  -4  10    2.65    0.11
   2  -4  10    2.48    0.11
   2  -4  10    2.37    0.10
  -3   4 -10   11.12    0.32
   3  -4  10   10.98    0.28
   3  -4  10   10.84    0.36
   3  -4  10   11.04    0.29
  -4   4 -10    0.03    0.04
   4  -4  10   -0.01    0.03
   4  -4  10    0.00    0.02
   4  -4  10    0.04    0.05
  -5   4 -10    0.70    0.08
   5  -4  10    0.78    0.07
   5  -4  10    0.81    0.11
  -6   4 -10    0.42    0.07
   6  -4  10    0.35    0.05
  -7   4 -10    0.22    0.06
   7  -4  10    0.16    0.04
  -8   4 -10    0.07    0.05
   8  -4  10    0.03    0.03
  -9   4 -10   -0.01    0.04
   9  -4  10    0.04    0.04
   8   3 -10    0.09    0.04
   8   3 -10    0.05    0.06
  -8  -3  10    0.08    0.05
  -8  -3  10   -0.04    0.05
   7   3 -10    0.18    0.07
   7   3 -10    0.26    0.05
  -7  -3  10    0.06    0.06
  -7  -3  10    0.20    0.06
  -7  -3  10    0.14    0.06
   6   3 -10    0.16    0.04
   6   3 -10    0.11    0.06
  -6  -3  10    0.06    0.04
  -6  -3  10    0.07    0.05
  -6  -3  10    0.04    0.05
   5   3 -10    1.29    0.12
   5   3 -10    1.10    0.07
  -5  -3  10    1.04    0.09
  -5  -3  10    0.97    0.12
  -5  -3  10    1.10    0.10
   4   3 -10    1.50    0.12
  -4  -3  10    1.34    0.09
  -4  -3  10    1.17    0.13
  -4  -3  10    1.30    0.11
  -4  -3  10    1.19    0.09
   3   3 -10   15.63    0.47
   3   3 -10   15.88    0.38
  -3  -3  10   15.59    0.46
  -3  -3  10   16.08    0.48
  -3  -3  10   15.70    0.40
  -3  -3  10   16.18    0.42
  -3  -3  10   16.26    0.35
   2   3 -10   13.47    0.33
   2   3 -10   13.69    0.40
  -2  -3  10   13.52    0.35
  -2  -3  10   12.85    0.36
  -2  -3  10   13.65    0.41
  -2  -3  10   13.78    0.40
  -2  -3  10   13.11    0.32
  -2  -3  10   13.16    0.39
   1   3 -10   49.16    1.14
   1   3 -10   48.71    1.03
  -1  -3  10   50.47    1.04
  -1  -3  10   48.63    1.14
  -1  -3  10   49.58    1.00
  -1  -3  10   48.46    1.16
  -1  -3  10   50.55    1.06
  -1  -3  10   48.29    1.18
   0   3 -10   -0.01    0.02
   0   3 -10    0.01    0.02
   0   3 -10   -0.01    0.02
   0  -3  10    0.00    0.03
   0  -3  10    0.00    0.02
   0  -3  10    0.00    0.02
   0  -3  10    0.00    0.02
   0  -3  10    0.00    0.01
   0  -3  10    0.02    0.02
  -1   3 -10    9.26    0.23
  -1   3 -10    8.52    0.26
   1  -3  10    8.92    0.26
   1  -3  10    8.95    0.23
   1  -3  10    8.87    0.25
   1  -3  10    8.73    0.23
   1  -3  10    8.89    0.30
  -2   3 -10    0.66    0.07
   2  -3  10    0.60    0.05
   2  -3  10    0.57    0.05
   2  -3  10    0.50    0.06
   2  -3  10    0.61    0.08
  -3   3 -10    1.02    0.09
   3  -3  10    1.11    0.11
   3  -3  10    0.97    0.07
   3  -3  10    0.97    0.07
  -4   3 -10    0.52    0.07
   4  -3  10    0.46    0.08
   4  -3  10    0.37    0.05
   4  -3  10    0.32    0.04
  -5   3 -10    0.24    0.06
   5  -3  10    0.32    0.07
   5  -3  10    0.29    0.04
  -6   3 -10    0.06    0.04
   6  -3  10    0.01    0.03
  -7   3 -10    0.17    0.05
   7  -3  10    0.12    0.04
  -8   3 -10    0.06    0.05
   8  -3  10    0.00    0.03
  -9   3 -10    0.06    0.05
   9  -3  10    0.01    0.03
  -9  -2  10    0.04    0.05
   8   2 -10    0.02    0.06
   8   2 -10   -0.02    0.03
  -8  -2  10    0.02    0.04
  -8  -2  10   -0.03    0.04
  -8  -2  10    0.02    0.06
   7   2 -10    0.89    0.07
   7   2 -10    1.06    0.13
  -7  -2  10    0.93    0.13
  -7  -2  10    0.98    0.10
  -7  -2  10    1.06    0.10
   6   2 -10    2.71    0.16
   6   2 -10    2.84    0.11
  -6  -2  10    2.58    0.14
  -6  -2  10    2.52    0.17
  -6  -2  10    2.53    0.13
   5   2 -10   21.52    0.48
   5   2 -10   22.02    0.63
  -5  -2  10   22.23    0.54
  -5  -2  10   21.81    0.63
  -5  -2  10   21.98    0.52
  -5  -2  10   20.87    0.62
   4   2 -10    4.83    0.21
  -4  -2  10    5.13    0.22
  -4  -2  10    4.94    0.17
  -4  -2  10    4.83    0.18
  -4  -2  10    4.72    0.21
   3   2 -10   73.55    1.71
   3   2 -10   75.52    1.51
  -3  -2  10   74.19    1.54
  -3  -2  10   74.91    1.46
  -3  -2  10   72.17    1.70
  -3  -2  10   72.70    1.51
  -3  -2  10   74.99    1.71
   2   2 -10   -0.01    0.02
   2   2 -10    0.07    0.03
  -2  -2  10    0.04    0.03
  -2  -2  10    0.02    0.02
  -2  -2  10    0.01    0.02
  -2  -2  10    0.08    0.03
  -2  -2  10    0.07    0.03
   1   2 -10    0.03    0.02
   1   2 -10    0.02    0.02
  -1  -2  10    0.00    0.02
  -1  -2  10    0.07    0.03
  -1  -2  10    0.05    0.03
  -1  -2  10    0.06    0.03
  -1  -2  10    0.02    0.02
  -1  -2  10    0.04    0.02
   0   2 -10    1.24    0.07
   0   2 -10    1.14    0.06
   0  -2  10    1.16    0.07
   0  -2  10    1.19    0.07
   0  -2  10    1.26    0.06
   0  -2  10    1.30    0.08
   0  -2  10    1.21    0.06
   0  -2  10    1.35    0.09
   0  -2  10    1.18    0.07
  -1   2 -10   12.99    0.30
  -1   2 -10   13.16    0.34
  -1   2 -10   12.61    0.30
   1  -2  10   12.88    0.31
   1  -2  10   13.00    0.32
   1  -2  10   12.79    0.38
   1  -2  10   12.55    0.31
   1  -2  10   12.87    0.30
   1  -2  10   12.64    0.34
  -2   2 -10    1.59    0.09
   2  -2  10    1.50    0.10
   2  -2  10    1.48    0.08
   2  -2  10    1.72    0.08
   2  -2  10    1.68    0.09
   2  -2  10    1.61    0.08
  -3   2 -10    0.35    0.05
   3  -2  10    0.21    0.05
   3  -2  10    0.25    0.04
   3  -2  10    0.25    0.04
  -4   2 -10    0.55    0.07
  -4   2 -10    0.41    0.03
   4  -2  10    0.60    0.08
   4  -2  10    0.39    0.05
   4  -2  10    0.48    0.05
  -5   2 -10    0.77    0.08
   5  -2  10    0.66    0.06
  -6   2 -10    0.28    0.06
   6  -2  10    0.30    0.05
  -7   2 -10    0.04    0.04
   7  -2  10   -0.02    0.02
  -8   2 -10    0.54    0.09
   8  -2  10    0.49    0.07
   9   1 -10    0.66    0.12
  -9  -1  10    0.70    0.09
  -9  -1  10    0.91    0.14
  -9  -1  10    0.89    0.10
   8   1 -10    1.10    0.14
  -8  -1  10    1.38    0.16
  -8  -1  10    1.38    0.10
  -8  -1  10    1.62    0.11
   7   1 -10    5.25    0.16
   7   1 -10    5.40    0.24
  -7  -1  10    5.07    0.26
  -7  -1  10    5.64    0.20
  -7  -1  10    5.38    0.19
   6   1 -10    0.23    0.04
  -6  -1  10    0.21    0.04
  -6  -1  10    0.17    0.06
  -6  -1  10    0.16    0.04
   5   1 -10   12.72    0.42
   5   1 -10   13.12    0.30
  -5  -1  10   13.14    0.35
  -5  -1  10   13.02    0.42
  -5  -1  10   13.08    0.33
   4   1 -10    1.49    0.07
   4   1 -10    1.36    0.11
  -4  -1  10    1.61    0.09
  -4  -1  10    1.68    0.11
  -4  -1  10    1.51    0.08
  -4  -1  10    1.66    0.12
   3   1 -10    1.11    0.09
  -3  -1  10    1.37    0.08
  -3  -1  10    1.23    0.09
  -3  -1  10    1.15    0.09
  -3  -1  10    1.21    0.07
   2   1 -10    9.90    0.31
   2   1 -10   10.03    0.24
  -2  -1  10   10.25    0.31
  -2  -1  10   10.29    0.24
  -2  -1  10   10.14    0.31
  -2  -1  10    9.71    0.27
  -2  -1  10   10.18    0.26
   1   1 -10    6.62    0.18
   1   1 -10    7.04    0.18
  -1  -1  10    6.80    0.22
  -1  -1  10    6.87    0.19
  -1  -1  10    6.94    0.19
  -1  -1  10    6.77    0.22
  -1  -1  10    6.76    0.20
   0   1 -10    5.40    0.15
   0   1 -10    5.36    0.15
   0  -1  10    5.29    0.17
   0  -1  10    5.28    0.17
   0  -1  10    5.33    0.15
   0  -1  10    5.45    0.15
   0  -1  10    5.32    0.18
   0  -1  10    5.29    0.20
   0  -1  10    5.43    0.16
  -1   1 -10    1.36    0.07
  -1   1 -10    1.65    0.09
  -1   1 -10    1.63    0.07
   1  -1  10    1.71    0.07
   1  -1  10    1.53    0.10
   1  -1  10    1.42    0.08
   1  -1  10    1.54    0.08
   1  -1  10    1.68    0.07
  -2   1 -10    0.08    0.03
  -2   1 -10    0.08    0.02
   2  -1  10    0.07    0.02
   2  -1  10    0.07    0.03
   2  -1  10    0.09    0.04
   2  -1  10    0.02    0.02
   2  -1  10    0.05    0.03
  -3   1 -10    0.31    0.05
   3  -1  10    0.28    0.04
   3  -1  10    0.31    0.05
   3  -1  10    0.33    0.04
   3  -1  10    0.27    0.05
  -4   1 -10    0.56    0.07
  -4   1 -10    0.47    0.03
   4  -1  10    0.39    0.05
   4  -1  10    0.49    0.05
  -5   1 -10    0.98    0.10
   5  -1  10    1.03    0.08
   5  -1  10    1.04    0.07
  -6   1 -10    2.32    0.14
   6  -1  10    2.24    0.11
  -7   1 -10    0.52    0.08
   7  -1  10    0.59    0.07
  -8   1 -10    0.17    0.06
   8  -1  10    0.09    0.04
   9   0 -10    1.28    0.15
  -9   0  10    1.27    0.10
  -9   0  10    1.17    0.09
  -9   0  10    1.41    0.16
   8   0 -10    0.06    0.06
  -8   0  10    0.07    0.04
  -8   0  10    0.10    0.06
  -8   0  10    0.04    0.03
  -7   0  10    0.12    0.06
  -7   0  10    0.19    0.04
  -7   0  10    0.09    0.04
   6   0 -10    0.61    0.09
  -6   0  10    0.71    0.10
  -6   0  10    0.66    0.09
  -6   0  10    0.63    0.06
  -6   0  10    0.61    0.06
   5   0 -10    1.61    0.12
   5   0 -10    1.44    0.06
  -5   0  10    1.45    0.11
  -5   0  10    1.56    0.08
  -5   0  10    1.48    0.08
  -5   0  10    1.64    0.12
   4   0 -10    5.08    0.21
   4   0 -10    5.16    0.13
  -4   0  10    5.25    0.21
  -4   0  10    5.46    0.21
  -4   0  10    5.04    0.15
  -4   0  10    4.96    0.16
   3   0 -10   -0.01    0.03
  -3   0  10    0.04    0.02
  -3   0  10    0.04    0.03
  -3   0  10    0.02    0.02
  -3   0  10    0.05    0.03
  -2   0  10    2.79    0.13
  -2   0  10    2.75    0.08
  -2   0  10    2.89    0.13
  -2   0  10    2.79    0.10
  -2   0  10    2.67    0.11
   1   0 -10    0.33    0.03
   1   0 -10    0.33    0.03
  -1   0  10    0.23    0.04
  -1   0  10    0.30    0.04
  -1   0  10    0.27    0.04
  -1   0  10    0.31    0.03
  -1   0  10    0.37    0.04
   0   0 -10    0.25    0.03
   0   0 -10    0.22    0.03
   0   0  10    0.29    0.04
   0   0  10    0.19    0.04
   0   0  10    0.27    0.03
   0   0  10    0.30    0.03
   0   0  10    0.25    0.04
   0   0  10    0.29    0.05
  -1   0 -10    0.01    0.02
  -1   0 -10    0.04    0.02
  -1   0 -10    0.07    0.02
   1   0  10    0.05    0.02
   1   0  10    0.06    0.03
   1   0  10    0.04    0.02
   1   0  10    0.02    0.02
  -2   0 -10   11.46    0.27
  -2   0 -10   12.36    0.32
   2   0  10   11.56    0.28
   2   0  10   11.51    0.34
   2   0  10   11.19    0.30
   2   0  10   11.38    0.29
  -3   0 -10    1.73    0.08
  -3   0 -10    1.79    0.11
   3   0  10    1.73    0.09
   3   0  10    1.74    0.11
   3   0  10    1.86    0.09
  -4   0 -10    1.37    0.06
  -4   0 -10    1.46    0.10
   4   0  10    1.27    0.08
   4   0  10    1.14    0.07
   4   0  10    1.29    0.10
  -5   0 -10    0.28    0.06
   5   0  10    0.32    0.05
   5   0  10    0.30    0.05
  -6   0 -10    0.05    0.05
   6   0  10    0.07    0.04
  -7   0 -10    0.15    0.06
   7   0  10    0.03    0.04
   7   0  10    0.00    0.05
  -8   0 -10    0.03    0.05
   8   0  10   -0.01    0.04
  10  -1 -10    0.01    0.06
 -10   1  10    0.03    0.04
 -10   1  10    0.05    0.04
   9  -1 -10    0.00    0.05
  -9   1  10   -0.02    0.05
  -9   1  10   -0.01    0.03
  -9   1  10    0.04    0.03
   8  -1 -10    0.27    0.08
  -8   1  10    0.22    0.04
  -8   1  10    0.23    0.07
  -8   1  10    0.17    0.04
  -7   1  10    3.13    0.18
  -7   1  10    2.94    0.12
  -7   1  10    3.05    0.11
   6  -1 -10    1.99    0.14
  -6   1  10    2.03    0.09
  -6   1  10    2.12    0.14
  -6   1  10    2.04    0.14
  -6   1  10    1.88    0.09
   5  -1 -10    3.00    0.16
  -5   1  10    2.79    0.15
  -5   1  10    2.93    0.11
  -5   1  10    2.94    0.16
  -5   1  10    2.96    0.10
   4  -1 -10    0.12    0.04
  -4   1  10    0.17    0.04
  -4   1  10    0.12    0.03
  -4   1  10    0.11    0.04
  -4   1  10    0.13    0.03
  -3   1  10   16.98    0.39
  -3   1  10   17.56    0.47
  -3   1  10   16.91    0.47
  -3   1  10   17.02    0.40
   2  -1 -10    0.57    0.04
  -2   1  10    0.49    0.06
  -2   1  10    0.55    0.06
  -2   1  10    0.52    0.03
  -2   1  10    0.62    0.06
  -2   1  10    0.66    0.05
   1  -1 -10    0.02    0.02
   1  -1 -10    0.02    0.02
   1  -1 -10    0.06    0.02
  -1   1  10    0.02    0.01
  -1   1  10    0.02    0.02
  -1   1  10    0.04    0.03
  -1   1  10    0.07    0.03
  -1   1  10    0.04    0.02
   0  -1 -10   11.51    0.32
   0  -1 -10   12.02    0.28
   0  -1 -10   11.44    0.28
   0   1  10   11.66    0.27
   0   1  10   11.62    0.32
   0   1  10   11.99    0.29
   0   1  10   12.05    0.31
   0   1  10   11.78    0.30
   0   1  10   12.28    0.35
  -1  -1 -10    4.49    0.13
  -1  -1 -10    4.35    0.13
   1   1  10    4.43    0.13
   1   1  10    4.43    0.15
   1   1  10    4.24    0.14
   1   1  10    4.18    0.17
  -2  -1 -10    4.38    0.17
  -2  -1 -10    4.33    0.13
   2   1  10    4.19    0.14
   2   1  10    4.23    0.16
   2   1  10    4.38    0.14
   2   1  10    4.80    0.19
  -3  -1 -10    1.07    0.10
  -3  -1 -10    0.92    0.06
   3   1  10    0.77    0.09
   3   1  10    0.79    0.06
   3   1  10    0.92    0.07
  -4  -1 -10    1.25    0.11
  -4  -1 -10    1.03    0.06
   4   1  10    1.03    0.11
   4   1  10    1.08    0.08
   4   1  10    1.08    0.08
  -5  -1 -10    2.49    0.15
   5   1  10    2.87    0.13
   5   1  10    2.78    0.13
  -6  -1 -10    0.10    0.05
   6   1  10    0.15    0.04
   6   1  10    0.14    0.05
   6   1  10    0.08    0.06
  -7  -1 -10   -0.01    0.05
   7   1  10    0.05    0.06
  10  -2 -10    0.02    0.06
 -10   2  10    0.03    0.03
 -10   2  10    0.03    0.03
   9  -2 -10    0.21    0.07
  -9   2  10    0.17    0.04
  -9   2  10    0.16    0.07
  -9   2  10    0.13    0.03
  -8   2  10    0.01    0.02
  -8   2  10    0.00    0.03
  -8   2  10   -0.01    0.04
  -7   2  10    1.33    0.07
  -7   2  10    1.46    0.13
  -7   2  10    1.21    0.07
   6  -2 -10    0.36    0.07
  -6   2  10    0.27    0.07
  -6   2  10    0.25    0.04
  -6   2  10    0.19    0.05
  -6   2  10    0.28    0.03
   5  -2 -10    3.65    0.18
  -5   2  10    3.63    0.11
  -5   2  10    3.38    0.12
  -5   2  10    3.43    0.17
  -5   2  10    3.67    0.18
  -4   2  10    0.34    0.06
  -4   2  10    0.28    0.04
  -4   2  10    0.33    0.06
  -4   2  10    0.31    0.04
   3  -2 -10    0.13    0.04
  -3   2  10    0.11    0.04
  -3   2  10    0.11    0.03
  -3   2  10    0.01    0.02
  -3   2  10    0.14    0.04
   2  -2 -10    1.57    0.10
   2  -2 -10    1.57    0.07
  -2   2  10    1.68    0.10
  -2   2  10    1.85    0.08
  -2   2  10    1.60    0.10
  -2   2  10    1.55    0.06
   1  -2 -10    0.47    0.04
   1  -2 -10    0.52    0.06
   1  -2 -10    0.41    0.04
  -1   2  10    0.46    0.05
  -1   2  10    0.63    0.06
  -1   2  10    0.52    0.06
  -1   2  10    0.51    0.05
  -1   2  10    0.53    0.06
   0  -2 -10   32.01    0.69
   0  -2 -10   32.11    0.68
   0   2  10   32.40    0.70
   0   2  10   32.69    0.81
   0   2  10   31.68    0.77
   0   2  10   32.56    0.70
   0   2  10   33.42    0.68
  -1  -2 -10    0.03    0.02
  -1  -2 -10   -0.01    0.02
   1   2  10    0.00    0.02
   1   2  10    0.07    0.03
   1   2  10   -0.01    0.02
   1   2  10    0.04    0.02
  -2  -2 -10    0.00    0.02
  -2  -2 -10    0.05    0.02
   2   2  10    0.04    0.03
   2   2  10    0.03    0.03
   2   2  10    0.03    0.03
   2   2  10    0.02    0.02
  -3  -2 -10    1.47    0.09
   3   2  10    1.55    0.12
   3   2  10    1.61    0.10
   3   2  10    1.47    0.09
  -4  -2 -10    1.10    0.12
  -4  -2 -10    0.99    0.07
   4   2  10    0.98    0.09
   4   2  10    1.06    0.12
   4   2  10    1.03    0.09
  -5  -2 -10    0.11    0.06
   5   2  10    0.09    0.05
   5   2  10    0.04    0.03
  -6  -2 -10    0.04    0.05
   6   2  10    0.00    0.04
   6   2  10   -0.03    0.05
   6   2  10    0.02    0.04
  -7  -2 -10   -0.08    0.04
   7   2  10   -0.01    0.04
   7   2  10   -0.07    0.04
   7   2  10   -0.05    0.05
  10  -3 -10    0.07    0.06
 -10   3  10    0.04    0.03
 -10   3  10    0.05    0.03
   9  -3 -10    0.04    0.05
  -9   3  10    0.00    0.02
  -9   3  10    0.00    0.02
  -9   3  10    0.03    0.05
   8  -3 -10    0.63    0.10
  -8   3  10    0.46    0.05
  -8   3  10    0.47    0.09
  -8   3  10    0.53    0.04
   7  -3 -10    0.13    0.06
   7  -3 -10    0.29    0.07
  -7   3  10    0.16    0.06
  -7   3  10    0.18    0.06
  -7   3  10    0.24    0.04
  -7   3  10    0.24    0.03
   6  -3 -10    0.22    0.06
   6  -3 -10    0.24    0.06
  -6   3  10    0.29    0.06
  -6   3  10    0.22    0.04
  -6   3  10    0.16    0.06
  -6   3  10    0.26    0.03
   5  -3 -10    0.80    0.09
  -5   3  10    0.73    0.06
  -5   3  10    0.75    0.05
  -5   3  10    0.77    0.10
  -5   3  10    0.64    0.08
   4  -3 -10   16.29    0.46
  -4   3  10   15.82    0.46
  -4   3  10   16.07    0.46
  -4   3  10   16.10    0.38
  -4   3  10   16.38    0.37
   3  -3 -10    0.53    0.07
   3  -3 -10    0.61    0.04
  -3   3  10    0.63    0.06
  -3   3  10    0.53    0.07
  -3   3  10    0.54    0.07
  -3   3  10    0.65    0.06
   2  -3 -10   12.50    0.30
   2  -3 -10   12.37    0.29
   2  -3 -10   12.45    0.36
  -2   3  10   12.77    0.37
  -2   3  10   12.83    0.38
  -2   3  10   12.35    0.31
  -2   3  10   12.54    0.32
   1  -3 -10    2.81    0.11
   1  -3 -10    2.69    0.13
   1  -3 -10    2.90    0.11
  -1   3  10    2.95    0.12
  -1   3  10    2.87    0.13
  -1   3  10    2.66    0.10
  -1   3  10    2.80    0.12
  -1   3  10    2.90    0.15
   0  -3 -10    0.30    0.04
   0  -3 -10    0.25    0.05
   0  -3 -10    0.27    0.04
   0   3  10    0.30    0.05
   0   3  10    0.26    0.05
   0   3  10    0.30    0.06
   0   3  10    0.23    0.05
   0   3  10    0.27    0.05
   0   3  10    0.23    0.03
  -1  -3 -10    0.06    0.03
  -1  -3 -10    0.04    0.03
   1   3  10    0.07    0.03
   1   3  10    0.06    0.03
   1   3  10    0.09    0.03
   1   3  10    0.15    0.05
  -2  -3 -10    0.58    0.05
  -2  -3 -10    0.65    0.07
   2   3  10    0.59    0.08
   2   3  10    0.49    0.06
   2   3  10    0.57    0.07
   2   3  10    0.49    0.06
  -3  -3 -10    0.32    0.05
   3   3  10    0.26    0.05
   3   3  10    0.32    0.05
   3   3  10    0.32    0.07
  -4  -3 -10    0.65    0.06
   4   3  10    0.81    0.08
   4   3  10    0.67    0.07
   5   3  10    0.00    0.04
   5   3  10    0.04    0.04
   6   3  10    0.03    0.04
   6   3  10    0.14    0.06
  10  -4 -10    0.13    0.06
   9  -4 -10    0.28    0.08
  -9   4  10    0.28    0.04
  -9   4  10    0.24    0.03
[truncated: 240,157 more chars]
