# Supplementary material for: Crystal structure of diethyl 2-[(2-sulfan­yl­quinolin-3-yl)methyl­idene]malonate
Source: Acta Crystallogr E Crystallogr Commun. 2015 Jul 22;71(Pt 8):o594–5. doi: 10.1107/S2056989015013596 (PMC4571415; doi:10.1107/S2056989015013596)
Supplement: Supplementary file 2 [file e-71-0o594-Isup2.hkl]

data_I                                                                          
_shelx_title ' Chem_Shirahatti_CN_3d_0m in P-1'                                 
_shelx_refln_list_code          4                                               
_shelx_F_calc_maximum      151.58                                               
_exptl_crystal_F_000       348.00                                               
_reflns_d_resolution_high  0.6611                                               
                                                                                
loop_                                                                           
 _space_group_symop_operation_xyz                                               
 'x, y, z'                                                                      
 '-x, -y, -z'                                                                   
                                                                                
_cell_length_a     7.3739                                                       
_cell_length_b     7.8148                                                       
_cell_length_c    15.8149                                                       
_cell_angle_alpha  90.158                                                       
_cell_angle_beta   99.486                                                       
_cell_angle_gamma 113.301                                                       
                                                                                
_shelx_F_squared_multiplier     1.000                                           
                                                                                
loop_                                                                           
 _refln_index_h                                                                 
 _refln_index_k                                                                 
 _refln_index_l                                                                 
 _refln_F_squared_calc                                                          
 _refln_F_squared_meas                                                          
 _refln_F_squared_sigma                                                         
 _refln_observed_status                                                         
   1   0   0         33.69         32.99         0.80 o                         
   2   0   0       3471.81       4209.58        92.53 o                         
   3   0   0         29.75         39.16         0.89 o                         
   4   0   0          0.09          0.15         0.32 o                         
   5   0   0         55.91         60.92         1.34 o                         
   6   0   0         23.36         23.59         1.09 o                         
   7   0   0          8.63          8.16         0.66 o                         
   8   0   0          0.68         -0.29         0.54 o                         
   9   0   0          0.67          1.20         0.70 o                         
  10   0   0          0.09         -0.04         0.79 o                         
 -10   1   0          0.08         -0.10         0.70 o                         
  -9   1   0          0.01         -0.58         0.58 o                         
  -8   1   0          2.05          2.87         0.70 o                         
  -7   1   0          0.18          0.00         0.31 o                         
  -6   1   0        138.41        141.59         2.64 o                         
  -5   1   0        164.43        175.84         2.59 o                         
  -4   1   0       1220.62       1468.87        18.12 o                         
  -3   1   0         70.42         40.16         1.68 o                         
  -2   1   0      22975.79      22071.62       386.14 o                         
  -1   1   0        264.70        351.84         5.56 o                         
   0   1   0       3807.84       3610.98        55.90 o                         
   1   1   0        197.74        172.48         4.49 o                         
   2   1   0          6.45          1.81         0.27 o                         
   3   1   0        463.16        594.69         9.53 o                         
   4   1   0          8.99         12.97         0.50 o                         
   5   1   0          6.94          4.95         0.33 o                         
   6   1   0         16.75         15.99         1.04 o                         
   7   1   0         12.29         11.15         0.83 o                         
   8   1   0          3.11          1.58         0.49 o                         
   9   1   0          1.97          3.82         0.64 o                         
 -10   2   0          1.22         -0.67         0.67 o                         
  -9   2   0          4.43          4.27         0.90 o                         
  -8   2   0         13.41         13.17         1.08 o                         
  -7   2   0          2.01          2.99         0.78 o                         
  -6   2   0        438.51        488.06         7.74 o                         
  -5   2   0         64.91         53.34         0.85 o                         
  -4   2   0        759.42        913.87         9.02 o                         
  -3   2   0        427.39        389.13         6.51 o                         
  -2   2   0       1525.58       1388.12        21.28 o                         
  -1   2   0       3503.94       4162.29       145.98 o                         
   0   2   0         41.83         48.96         1.80 o                         
   1   2   0        253.40        250.88         3.56 o                         
   2   2   0        167.05        233.93         2.56 o                         
   3   2   0         19.84         32.02         0.63 o                         
   4   2   0         27.96         23.26         0.70 o                         
   5   2   0          1.56          1.60         0.34 o                         
   6   2   0         46.75         41.80         1.38 o                         
   7   2   0          6.37          9.32         0.83 o                         
   8   2   0          0.00         -0.09         0.44 o                         
   9   2   0          0.28          1.92         0.72 o                         
 -10   3   0          0.23         -0.22         0.67 o                         
  -9   3   0          4.19          4.27         0.90 o                         
  -8   3   0         11.59         12.13         1.12 o                         
  -7   3   0         13.96         16.62         1.12 o                         
  -6   3   0          9.61          7.25         0.58 o                         
  -5   3   0         16.96         15.44         0.38 o                         
  -4   3   0        542.16        498.90         5.14 o                         
  -3   3   0        521.29        695.83         7.61 o                         
  -2   3   0        892.62       1030.44        15.48 o                         
  -1   3   0        110.63        138.85         2.78 o                         
   0   3   0         49.93         33.33         0.89 o                         
   1   3   0          0.41          0.30         0.16 o                         
   2   3   0        662.73        684.70         5.05 o                         
   3   3   0         39.77         40.23         0.74 o                         
   4   3   0        137.44        142.28         1.93 o                         
   5   3   0         11.29          9.63         1.19 o                         
   6   3   0          1.09          1.40         0.62 o                         
   7   3   0          1.94          2.49         0.68 o                         
   8   3   0         12.25         10.86         0.94 o                         
 -10   4   0          0.11         -0.22         0.67 o                         
  -9   4   0          0.21          0.90         0.67 o                         
  -8   4   0          3.84          5.39         0.67 o                         
  -7   4   0         14.70         14.82         0.90 o                         
  -6   4   0         10.53         10.33         0.90 o                         
  -5   4   0          2.51          1.90         0.50 o                         
  -4   4   0        132.40        154.90         2.12 o                         
  -3   4   0         31.98         45.64         1.60 o                         
  -2   4   0          8.70          6.45         0.36 o                         
  -1   4   0        186.80        203.71         2.67 o                         
   0   4   0         58.89         56.41         1.61 o                         
   1   4   0        238.27        250.80         2.26 o                         
   2   4   0         34.01         39.67         1.31 o                         
   3   4   0         81.22         86.82         1.68 o                         
   4   4   0         45.78         50.45         0.94 o                         
   5   4   0         31.56         32.72         1.10 o                         
   6   4   0         43.84         48.13         3.03 o                         
   7   4   0          0.08         -0.34         0.49 o                         
 -10   5   0          0.77          0.00         0.67 o                         
  -9   5   0          0.26         -0.45         0.45 o                         
  -8   5   0          3.74          2.92         0.67 o                         
  -7   5   0          0.35          0.90         0.45 o                         
  -6   5   0          1.77          2.47         0.67 o                         
  -5   5   0         85.06         85.77         2.16 o                         
  -4   5   0          2.70          4.57         0.79 o                         
  -3   5   0        290.98        325.90         4.79 o                         
  -2   5   0         16.93         18.33         0.57 o                         
  -1   5   0        364.30        324.98         2.99 o                         
   0   5   0          1.46          3.89         0.39 o                         
   1   5   0        287.56        294.38         2.88 o                         
   2   5   0        220.81        231.25         2.54 o                         
   3   5   0         43.90         37.74         0.94 o                         
   4   5   0         74.70         77.44         1.37 o                         
   5   5   0          3.62          2.92         0.61 o                         
   6   5   0         15.77         14.41         1.04 o                         
   7   5   0          6.06          5.26         0.75 o                         
 -10   6   0          0.06         -0.45         0.67 o                         
  -9   6   0          0.00          0.00         0.45 o                         
  -8   6   0          0.08          0.00         0.45 o                         
  -7   6   0         25.23         24.70         1.57 o                         
  -6   6   0         58.93         62.43         2.47 o                         
  -5   6   0        112.35        114.57         3.37 o                         
  -4   6   0         19.78         21.30         1.05 o                         
  -3   6   0        576.46        526.79         6.04 o                         
  -2   6   0        267.08        267.62         3.14 o                         
  -1   6   0        426.91        398.19         3.69 o                         
   0   6   0        471.74        475.25         4.32 o                         
   1   6   0         73.23         62.36         1.19 o                         
   2   6   0          1.75          1.91         0.36 o                         
   3   6   0         26.36         26.70         0.95 o                         
   4   6   0          4.66          4.51         0.51 o                         
   5   6   0          0.06         -0.47         0.55 o                         
   6   6   0          9.62          9.83         1.15 o                         
 -10   7   0          0.16          0.67         0.67 o                         
  -9   7   0          3.47          3.37         0.90 o                         
  -8   7   0         15.56         20.66         1.57 o                         
  -7   7   0          1.73          4.72         0.90 o                         
  -6   7   0          1.47          0.00         0.67 o                         
  -5   7   0        207.51        213.01         3.45 o                         
  -4   7   0        134.63        144.90         2.31 o                         
  -3   7   0         87.16         82.90         1.70 o                         
  -2   7   0         76.75         75.70         1.42 o                         
  -1   7   0         10.00          7.41         0.53 o                         
   0   7   0          2.61          1.78         0.32 o                         
   1   7   0         95.15         93.43         1.75 o                         
   2   7   0          2.82          2.06         0.50 o                         
   3   7   0          3.82          3.15         0.78 o                         
   4   7   0          8.38         10.46         1.02 o                         
   5   7   0          2.12          3.02         1.09 o                         
 -10   8   0          3.09          4.04         1.12 o                         
  -9   8   0          2.61          3.14         0.90 o                         
  -8   8   0          0.07          0.45         0.67 o                         
  -7   8   0         13.48         13.92         1.57 o                         
  -6   8   0         25.77         28.46         1.35 o                         
  -5   8   0         22.84         21.42         0.94 o                         
  -4   8   0         12.37          9.67         0.78 o                         
  -3   8   0         21.90         24.52         0.93 o                         
  -2   8   0          0.81         -0.32         0.32 o                         
  -1   8   0         19.09         20.29         1.20 o                         
   0   8   0         12.54         11.40         0.95 o                         
   1   8   0         63.15         66.23         1.64 o                         
   2   8   0          4.44          5.22         1.07 o                         
   3   8   0          0.00         -0.42         0.42 o                         
   4   8   0          0.82          0.90         0.90 o                         
  -9   9   0          0.00          0.90         0.90 o                         
  -8   9   0          0.23          0.45         0.90 o                         
  -7   9   0          0.09          0.27         0.47 o                         
  -6   9   0          5.31          4.52         0.59 o                         
  -5   9   0          7.48          6.65         0.66 o                         
  -4   9   0         12.60         13.11         0.81 o                         
  -3   9   0          1.74          1.02         0.43 o                         
  -2   9   0          5.10          5.86         0.73 o                         
  -1   9   0         57.09         58.04         2.47 o                         
   0   9   0          9.19         10.82         1.12 o                         
   1   9   0          0.69         -0.48         0.56 o                         
   2   9   0          1.29          0.80         0.92 o                         
   3   9   0          6.40          5.62         1.16 o                         
  -9  10   0          0.29          0.22         0.64 o                         
  -8  10   0          0.38          0.29         0.62 o                         
  -7  10   0          0.37          0.63         0.46 o                         
  -6  10   0          2.49          2.38         0.59 o                         
  -5  10   0         21.09         22.21         1.20 o                         
  -4  10   0          0.10          0.28         0.44 o                         
  -3  10   0          7.17          9.58         1.05 o                         
  -2  10   0          5.09          4.05         0.78 o                         
  -1  10   0         11.99         10.10         2.02 o                         
   0  10   0          7.01          6.84         0.93 o                         
   1  10   0          0.32         -0.72         0.75 o                         
  -7  11   0          3.57          3.25         0.68 o                         
  -6  11   0          3.97          4.82         0.81 o                         
  -5  11   0          0.35         -0.45         0.45 o                         
  -4  11   0          0.19         -0.57         0.59 o                         
  -3  11   0          3.10          2.61         0.83 o                         
  -2  11   0         14.46         15.28         2.92 o                         
  -1  11   0          7.83          7.86         1.57 o                         
   1 -11   1         15.01         17.21         2.47 o                         
   2 -11   1          1.83          1.57         3.14 o                         
   3 -11   1          0.06         -0.45         0.59 o                         
   4 -11   1          1.59          1.31         0.64 o                         
   5 -11   1          4.81          3.70         0.63 o                         
   6 -11   1          2.96          2.42         0.68 o                         
   7 -11   1          0.46          1.20         0.65 o                         
  -1 -10   1          4.99          5.33         1.16 o                         
   0 -10   1          5.25          5.07         0.84 o                         
   1 -10   1         11.44         13.47         1.45 o                         
   2 -10   1          4.70          4.66         0.81 o                         
   3 -10   1          6.51         10.30         1.00 o                         
   4 -10   1         10.22          8.10         0.72 o                         
   5 -10   1         12.09         11.57         0.93 o                         
   6 -10   1          1.88          2.87         0.62 o                         
   7 -10   1          0.86          1.26         0.83 o                         
   8 -10   1          0.19          0.32         0.61 o                         
  -3  -9   1          6.89          6.54         0.93 o                         
  -2  -9   1          3.17          3.14         0.80 o                         
  -1  -9   1         12.70         10.15         1.29 o                         
   0  -9   1         27.33         30.84         1.49 o                         
   1  -9   1          2.54          0.94         0.75 o                         
   2  -9   1          0.10          0.24         0.42 o                         
   3  -9   1         46.00         44.76         1.26 o                         
   4  -9   1         10.12          9.47         0.68 o                         
   5  -9   1         11.63          9.50         0.72 o                         
   6  -9   1          0.15          0.02         0.42 o                         
   7  -9   1         12.13         11.23         1.02 o                         
   8  -9   1          1.04          1.12         0.90 o                         
   9  -9   1          7.28          7.19         1.35 o                         
  -4  -8   1          0.64          0.41         0.86 o                         
  -3  -8   1          0.26         -0.49         0.49 o                         
  -2  -8   1         35.18         38.53         1.60 o                         
  -1  -8   1         16.46         15.18         1.19 o                         
   0  -8   1         41.44         43.12         1.69 o                         
   1  -8   1          0.91          1.18         0.45 o                         
   2  -8   1         32.15         32.28         1.97 o                         
   3  -8   1         53.52         49.47         1.71 o                         
   4  -8   1          4.56          5.22         0.56 o                         
   5  -8   1         36.09         36.51         1.18 o                         
   6  -8   1          3.00          2.95         0.67 o                         
   7  -8   1         49.68         51.65         2.69 o                         
   8  -8   1          1.97          2.69         0.90 o                         
   9  -8   1         36.14         38.18         2.25 o                         
  10  -8   1          0.14          0.90         0.90 o                         
  -5  -7   1          5.87          4.62         1.08 o                         
  -4  -7   1          1.25          1.79         0.49 o                         
  -3  -7   1         35.85         39.40         1.23 o                         
  -2  -7   1         20.26         18.70         1.01 o                         
  -1  -7   1         99.61         99.39         1.79 o                         
   0  -7   1          8.36         12.05         0.76 o                         
   1  -7   1         84.44         87.53         1.78 o                         
   2  -7   1          2.09          1.87         0.35 o                         
   3  -7   1         99.89         95.86         1.63 o                         
   4  -7   1        251.76        233.83         4.77 o                         
   5  -7   1        119.18        112.97         2.27 o                         
   6  -7   1          3.46          3.59         0.90 o                         
   7  -7   1        140.71        146.43         4.72 o                         
   8  -7   1          4.26          3.14         0.90 o                         
   9  -7   1          3.45          3.14         0.90 o                         
  10  -7   1          0.50         -0.45         0.67 o                         
  -6  -6   1          1.05          1.13         0.71 o                         
  -5  -6   1          1.09          1.71         0.63 o                         
  -4  -6   1          1.22          0.88         0.33 o                         
  -3  -6   1         81.98         80.28         1.72 o                         
  -2  -6   1          8.95         12.81         0.68 o                         
  -1  -6   1          0.41         -0.31         0.33 o                         
   0  -6   1          7.13          5.26         0.65 o                         
   1  -6   1        223.00        212.30         2.28 o                         
   2  -6   1        542.66        524.71         5.43 o                         
   3  -6   1        374.22        358.61         5.09 o                         
   4  -6   1          0.58          0.04         0.38 o                         
   5  -6   1        170.27        172.97         3.77 o                         
   6  -6   1         13.15         13.92         1.35 o                         
   7  -6   1          0.14          0.00         0.45 o                         
   8  -6   1          0.24          1.35         0.67 o                         
   9  -6   1          0.41         -0.45         0.67 o                         
  10  -6   1          0.00          1.12         0.67 o                         
  -7  -5   1          0.03         -0.47         0.47 o                         
  -6  -5   1         10.10          9.93         0.90 o                         
  -5  -5   1          7.59          7.22         0.67 o                         
  -4  -5   1         11.98         11.28         1.06 o                         
  -3  -5   1          0.57         -0.23         0.23 o                         
  -2  -5   1        417.11        402.90         3.86 o                         
  -1  -5   1        137.12        128.55         1.55 o                         
   0  -5   1        202.19        211.92         2.02 o                         
   1  -5   1        154.59        159.96         1.73 o                         
   2  -5   1        184.04        207.05         2.41 o                         
   3  -5   1          0.76         -0.11         0.24 o                         
   4  -5   1         44.14         48.45         1.63 o                         
   5  -5   1         96.32        100.30         2.43 o                         
   6  -5   1         36.64         42.90         1.80 o                         
   7  -5   1         18.40         16.84         1.12 o                         
   8  -5   1          0.00          0.45         0.45 o                         
   9  -5   1          2.35          3.59         0.90 o                         
  10  -5   1          0.18          0.22         0.67 o                         
  -8  -4   1          0.00         -0.60         1.15 o                         
  -7  -4   1         10.62          9.80         1.05 o                         
  -6  -4   1          6.43          4.34         0.76 o                         
  -5  -4   1          0.71          0.49         0.37 o                         
  -4  -4   1        158.66        153.43         1.83 o                         
  -3  -4   1        155.04        152.53         2.00 o                         
  -2  -4   1          0.49          0.37         0.28 o                         
  -1  -4   1         91.38         91.18         1.08 o                         
   0  -4   1        223.44        222.34         2.31 o                         
   1  -4   1       1014.98        926.26         8.86 o                         
   2  -4   1          0.11          0.59         0.24 o                         
   3  -4   1        462.88        469.24         5.35 o                         
   4  -4   1          0.46          0.72         0.17 o                         
   5  -4   1        249.79        254.04         3.76 o                         
   6  -4   1          8.13          7.41         0.90 o                         
   7  -4   1          7.26          7.86         0.90 o                         
   8  -4   1          4.55          4.49         0.67 o                         
   9  -4   1          0.50          1.12         0.67 o                         
  10  -4   1          0.80          1.57         0.67 o                         
  -8  -3   1          5.57          6.11         0.79 o                         
  -7  -3   1          0.02         -0.49         0.49 o                         
  -6  -3   1          2.97          1.32         0.52 o                         
  -5  -3   1          1.22          1.46         0.37 o                         
  -4  -3   1         85.14         79.95         1.30 o                         
  -3  -3   1         97.46         91.10         1.20 o                         
  -2  -3   1        686.12        733.39         6.16 o                         
  -1  -3   1        205.15        199.80         2.63 o                         
   0  -3   1         89.25         62.57         1.30 o                         
   1  -3   1       1605.28       1545.20        19.49 o                         
   2  -3   1        126.71        121.90         1.89 o                         
   3  -3   1        564.41        599.10         5.44 o                         
   4  -3   1          5.52          6.42         0.33 o                         
   5  -3   1          6.73          4.20         0.37 o                         
   6  -3   1          0.01         -0.45         0.45 o                         
   7  -3   1          1.08          1.12         0.45 o                         
   8  -3   1         13.47         11.23         1.12 o                         
   9  -3   1          0.32          0.00         0.67 o                         
  10  -3   1         10.25         11.68         1.57 o                         
  -9  -2   1          0.04         -0.46         0.46 o                         
  -8  -2   1         23.47         28.76         1.20 o                         
  -7  -2   1          3.82          3.46         0.88 o                         
  -6  -2   1          8.15          6.67         0.62 o                         
  -5  -2   1        221.01        206.33         2.77 o                         
  -4  -2   1          2.57          1.01         0.25 o                         
  -3  -2   1         18.80         38.35         0.65 o                         
  -2  -2   1         68.22         87.41         1.05 o                         
  -1  -2   1        730.94        634.08         8.13 o                         
   0  -2   1          4.14          4.54         0.45 o                         
   1  -2   1       2870.70       2966.15        45.66 o                         
   2  -2   1        542.59        461.38         5.88 o                         
   3  -2   1        503.35        654.28         8.22 o                         
   4  -2   1          8.17          3.34         0.29 o                         
   5  -2   1          2.15          3.50         0.44 o                         
   6  -2   1        528.91        505.91         6.91 o                         
   7  -2   1         37.43         37.39         1.68 o                         
   8  -2   1        105.98        111.49         2.97 o                         
   9  -2   1          8.44          8.08         1.35 o                         
  10  -2   1          4.96          3.82         1.12 o                         
  -9  -1   1          7.49          7.99         0.88 o                         
  -8  -1   1         13.27         12.30         0.94 o                         
  -7  -1   1         22.41         22.40         1.13 o                         
  -6  -1   1         39.27         37.53         1.04 o                         
  -5  -1   1        121.65         93.63         3.98 o                         
  -4  -1   1         52.13         33.53         1.07 o                         
  -3  -1   1        243.67        273.09         3.66 o                         
  -2  -1   1        143.38        169.58         4.15 o                         
  -1  -1   1         16.94          6.67         0.37 o                         
   0  -1   1        194.40        283.67         4.45 o                         
   1  -1   1       2704.07       3264.00        40.63 o                         
   2  -1   1       1228.60       1573.48        19.71 o                         
   3  -1   1        165.54        167.56         3.65 o                         
   4  -1   1       3578.86       3686.64        37.94 o                         
   5  -1   1        245.08        219.20         2.91 o                         
   6  -1   1         87.23        110.11         2.28 o                         
   7  -1   1         16.81         17.13         1.06 o                         
   8  -1   1          6.47          5.46         1.35 o                         
   9  -1   1          0.01         -0.58         0.58 o                         
  10  -1   1          0.02         -0.70         0.70 o                         
 -10   0   1          0.95          1.74         1.46 o                         
  -9   0   1          1.89          1.80         1.12 o                         
  -8   0   1          4.56          3.65         0.57 o                         
  -7   0   1          0.01         -0.02         0.43 o                         
  -6   0   1         99.98         89.53         2.63 o                         
  -5   0   1         34.21         40.72         1.07 o                         
  -4   0   1          7.48          5.78         0.52 o                         
  -3   0   1          9.04         23.73         1.20 o                         
  -2   0   1         87.58        155.64         3.02 o                         
  -1   0   1       2571.50       2445.70        26.61 o                         
   1   0   1          6.60          5.26         1.01 o                         
   2   0   1       8321.64       9148.82       199.88 o                         
   3   0   1        554.67        505.08         8.02 o                         
   4   0   1        309.02        405.49         4.86 o                         
   5   0   1         97.17         87.81         1.95 o                         
   6   0   1          1.46          0.82         0.41 o                         
   7   0   1         10.14         13.30         2.08 o                         
   8   0   1          0.51         -0.54         0.54 o                         
   9   0   1          0.46          0.12         0.70 o                         
 -10   1   1          0.03         -0.58         0.58 o                         
  -9   1   1          2.24          3.53         0.75 o                         
  -8   1   1          1.61          1.70         0.49 o                         
  -7   1   1         15.33         13.51         0.95 o                         
  -6   1   1          8.48          9.10         0.70 o                         
  -5   1   1         61.53         69.58         1.06 o                         
  -4   1   1        386.89        435.01        10.11 o                         
  -3   1   1       1398.81       1356.68        21.28 o                         
  -2   1   1       1488.26       1582.65        24.46 o                         
  -1   1   1        703.68        971.40        14.93 o                         
   0   1   1        186.18        107.13         2.92 o                         
   1   1   1         22.98         48.29         1.80 o                         
   2   1   1        425.63        506.41         7.86 o                         
   3   1   1         29.11         28.84         0.64 o                         
   4   1   1         28.25         26.69         0.68 o                         
   5   1   1          3.52          1.29         0.31 o                         
   6   1   1         20.40         22.03         0.91 o                         
   7   1   1          0.01          0.46         0.32 o                         
   8   1   1          9.98         10.44         0.83 o                         
   9   1   1          0.00          0.50         0.50 o                         
 -10   2   1          1.00          2.25         0.90 o                         
  -9   2   1          0.21         -0.35         0.67 o                         
  -8   2   1          3.36          2.19         0.58 o                         
  -7   2   1         82.34         78.58         1.45 o                         
  -6   2   1         16.51         17.07         0.90 o                         
  -5   2   1         35.19         31.57         0.54 o                         
  -4   2   1        311.90        356.27        16.41 o                         
  -3   2   1          6.23          3.82         0.29 o                         
  -2   2   1       2821.01       2790.53        42.87 o                         
  -1   2   1        385.78        313.48         5.24 o                         
   0   2   1        343.59        278.03         6.96 o                         
   1   2   1         99.68        169.15         3.17 o                         
   2   2   1         13.69         14.11         0.47 o                         
   3   2   1        417.40        419.07         3.99 o                         
   4   2   1         28.30         24.44         0.83 o                         
   5   2   1          6.21          6.18         0.73 o                         
   6   2   1         12.33         13.25         0.95 o                         
   7   2   1         18.60         19.00         1.01 o                         
   8   2   1          0.53         -0.14         0.51 o                         
   9   2   1          0.08         -0.51         0.51 o                         
 -10   3   1          0.39          1.57         0.90 o                         
  -9   3   1          4.90          4.94         0.90 o                         
  -8   3   1          5.99          4.72         0.67 o                         
  -7   3   1         10.21          7.86         0.67 o                         
  -6   3   1         38.77         42.93         0.89 o                         
  -5   3   1          0.09          0.56         0.22 o                         
  -4   3   1       1891.57       1922.83        20.47 o                         
  -3   3   1          6.61          5.26         0.32 o                         
  -2   3   1         35.40         47.85         1.46 o                         
  -1   3   1         57.39         25.92         1.02 o                         
   0   3   1         71.82         99.57         1.85 o                         
   1   3   1        112.79         98.11         2.20 o                         
   2   3   1         49.78         52.02         0.77 o                         
   3   3   1        156.48        150.73         1.71 o                         
   4   3   1         29.26         30.02         0.81 o                         
   5   3   1         27.64         27.29         1.20 o                         
   6   3   1          0.12         -0.37         0.37 o                         
   7   3   1         24.72         22.65         1.23 o                         
   8   3   1          3.40          2.92         0.79 o                         
 -11   4   1          0.49          2.02         0.67 o                         
 -10   4   1          0.38          1.12         0.67 o                         
  -9   4   1          2.59          2.92         0.67 o                         
  -8   4   1         36.50         40.65         1.57 o                         
  -7   4   1          4.25          6.06         0.67 o                         
  -6   4   1        169.44        166.19         3.12 o                         
  -5   4   1          9.98         11.17         0.48 o                         
  -4   4   1        182.54        187.47         2.31 o                         
  -3   4   1         32.05         35.27         0.81 o                         
  -2   4   1        141.90        152.90         1.80 o                         
  -1   4   1          5.95          8.97         0.54 o                         
   0   4   1         82.88         65.27         0.97 o                         
   1   4   1        176.77        165.59         1.56 o                         
   2   4   1        130.43        119.08         1.37 o                         
   3   4   1          5.38          5.69         0.40 o                         
   4   4   1         65.77         69.47         1.16 o                         
   5   4   1         78.24         78.50         1.79 o                         
   6   4   1        102.57         99.38         2.08 o                         
   7   4   1         27.90         29.65         1.43 o                         
 -11   5   1          0.77          0.67         0.67 o                         
  -9   5   1          0.04          0.00         0.45 o                         
  -8   5   1         24.08         18.19         1.12 o                         
  -7   5   1         13.82         15.50         1.12 o                         
  -6   5   1         10.02         10.57         0.68 o                         
  -5   5   1          2.49          1.95         0.35 o                         
  -4   5   1         68.49         74.19         1.60 o                         
  -3   5   1        216.98        191.44         2.54 o                         
  -2   5   1         59.89         55.45         1.01 o                         
  -1   5   1         31.94         26.58         0.75 o                         
   0   5   1         93.53         93.03         1.08 o                         
   1   5   1        528.81        490.12         4.40 o                         
   2   5   1        528.30        510.06         5.08 o                         
   3   5   1        216.11        208.68         2.81 o                         
   4   5   1        181.74        177.15         2.40 o                         
   5   5   1         16.04         15.93         1.20 o                         
   6   5   1         22.65         25.24         1.21 o                         
   7   5   1          4.16          5.87         0.74 o                         
 -10   6   1          3.51          4.49         0.90 o                         
  -9   6   1          1.03          0.90         0.67 o                         
  -8   6   1         14.43         15.05         1.35 o                         
  -7   6   1          0.36          0.67         0.45 o                         
  -6   6   1         11.49         13.45         1.57 o                         
  -5   6   1         31.20         25.47         1.29 o                         
  -4   6   1         99.56         95.61         2.58 o                         
  -3   6   1         41.33         42.74         1.06 o                         
  -2   6   1         30.46         34.78         0.79 o                         
  -1   6   1        228.86        208.05         2.46 o                         
   0   6   1       1019.18        977.34         8.13 o                         
   1   6   1        181.79        186.91         2.38 o                         
   2   6   1        142.52        137.21         2.04 o                         
   3   6   1         36.27         39.41         1.31 o                         
   4   6   1          2.85          5.05         0.62 o                         
   5   6   1         41.33         42.05         2.76 o                         
   6   6   1          0.16         -0.04         0.62 o                         
 -10   7   1          1.22          0.22         0.67 o                         
  -9   7   1          3.38          4.72         0.90 o                         
  -8   7   1          0.39          0.00         0.67 o                         
  -7   7   1          5.38          4.94         0.90 o                         
  -6   7   1          3.82          4.24         1.24 o                         
  -5   7   1        133.28        130.89         3.11 o                         
  -4   7   1          8.01          7.82         0.62 o                         
  -3   7   1         56.25         55.37         1.43 o                         
  -2   7   1        198.49        188.90         2.54 o                         
  -1   7   1         43.77         50.29         1.77 o                         
   0   7   1          0.15          0.66         0.28 o                         
   1   7   1         57.38         58.29         1.25 o                         
   2   7   1          9.79         11.41         0.83 o                         
   3   7   1         42.75         39.68         1.38 o                         
   4   7   1          5.24          5.44         0.67 o                         
   5   7   1          0.00         -0.90         0.90 o                         
 -10   8   1          1.08          1.57         0.67 o                         
  -9   8   1          0.17          0.67         0.67 o                         
  -8   8   1          0.72          0.67         0.67 o                         
  -7   8   1         17.66         15.95         1.80 o                         
  -6   8   1          9.43          6.36         0.58 o                         
  -5   8   1          0.45          1.41         0.57 o                         
  -4   8   1          4.08          3.81         0.84 o                         
  -3   8   1          9.89          9.80         0.64 o                         
  -2   8   1          6.57          3.00         0.45 o                         
  -1   8   1        113.11        111.93         2.53 o                         
   0   8   1         10.56         10.77         0.93 o                         
   1   8   1          0.24          0.28         0.45 o                         
   2   8   1          9.25          9.64         0.97 o                         
   3   8   1          4.61          3.14         0.63 o                         
   4   8   1          4.67          5.86         1.02 o                         
  -9   9   1          0.43          0.90         0.90 o                         
  -8   9   1          0.25          0.00         0.90 o                         
  -7   9   1          1.97          2.41         0.52 o                         
  -6   9   1         10.57         10.35         0.79 o                         
  -5   9   1          0.24          0.09         0.41 o                         
  -4   9   1          0.06         -0.36         0.36 o                         
  -3   9   1          9.18          5.36         0.57 o                         
  -2   9   1         20.07         25.19         1.47 o                         
  -1   9   1         17.45         22.04         1.66 o                         
   0   9   1          0.02          0.56         0.64 o                         
   1   9   1          0.14          0.20         0.79 o                         
   2   9   1         16.87         17.47         3.26 o                         
   3   9   1          2.45          3.40         0.98 o                         
  -9  10   1          1.19          0.87         1.24 o                         
  -8  10   1          1.04          0.58         0.46 o                         
  -7  10   1          0.39          1.21         0.46 o                         
  -6  10   1          0.66          0.17         0.44 o                         
  -5  10   1          4.88          4.96         0.67 o                         
  -4  10   1          0.39         -0.32         0.40 o                         
  -3  10   1         11.53         12.31         1.15 o                         
  -2  10   1         10.52          9.84         0.97 o                         
  -1  10   1         12.59         10.31         1.33 o                         
   0  10   1          0.17         -0.25         0.85 o                         
   1  10   1          9.04         10.56         1.49 o                         
  -7  11   1          5.06          5.45         0.91 o                         
  -6  11   1          0.98          0.98         0.56 o                         
  -5  11   1          0.27          0.57         0.50 o                         
  -4  11   1          6.39          4.25         0.79 o                         
  -3  11   1         21.88         25.60         1.60 o                         
  -2  11   1          3.72          3.56         1.08 o                         
  -1  11   1          0.04         -0.90         1.12 o                         
   1 -11   2          3.97          5.39         1.80 o                         
   2 -11   2          1.62          1.25         1.24 o                         
   3 -11   2          3.59          4.28         0.89 o                         
   4 -11   2          1.19          1.73         0.76 o                         
   5 -11   2          7.64          8.22         0.84 o                         
   6 -11   2          0.21          0.40         0.55 o                         
   7 -11   2          0.49         -0.19         0.73 o                         
  -1 -10   2          0.49          0.40         0.75 o                         
   0 -10   2          0.87          0.28         0.65 o                         
   1 -10   2          5.36          5.77         0.91 o                         
   2 -10   2          1.05          0.04         0.90 o                         
   3 -10   2         18.83         18.63         1.31 o                         
   4 -10   2         14.74         17.45         0.97 o                         
   5 -10   2          1.23          0.75         0.90 o                         
   6 -10   2          0.06          0.75         0.52 o                         
   7 -10   2          2.11          1.43         0.83 o                         
   8 -10   2          4.11          5.21         1.91 o                         
  -3  -9   2          0.27         -0.14         0.57 o                         
  -2  -9   2          0.29         -0.18         0.55 o                         
  -1  -9   2         49.32         52.36         2.48 o                         
   0  -9   2          3.19          2.83         0.83 o                         
   1  -9   2          4.99          2.94         0.86 o                         
   2  -9   2         14.53         16.81         2.02 o                         
   3  -9   2         38.54         43.48         1.25 o                         
   4  -9   2          9.94          8.84         0.66 o                         
   5  -9   2          0.07          0.05         0.41 o                         
   6  -9   2          8.86          9.06         1.02 o                         
   7  -9   2         13.31         13.32         1.08 o                         
   8  -9   2          1.41          1.57         0.90 o                         
   9  -9   2          7.25          9.21         1.57 o                         
  -4  -8   2          1.92          0.69         0.91 o                         
  -3  -8   2         18.58         18.20         1.26 o                         
  -2  -8   2         20.88         19.60         1.26 o                         
  -1  -8   2          6.69          6.14         0.65 o                         
   0  -8   2          0.98          1.68         0.55 o                         
   1  -8   2         58.40         58.80         1.94 o                         
   2  -8   2         20.21         23.93         1.00 o                         
   3  -8   2         87.16         89.35         1.68 o                         
   4  -8   2          7.65          6.79         0.66 o                         
   5  -8   2         28.04         30.38         1.47 o                         
   6  -8   2          4.50          3.11         0.70 o                         
   7  -8   2         22.45         19.35         2.36 o                         
   8  -8   2         28.40         25.60         2.02 o                         
   9  -8   2         18.00         16.62         1.80 o                         
  10  -8   2          2.42          3.82         1.12 o                         
  -5  -7   2          2.86          1.87         0.63 o                         
  -4  -7   2          7.72          9.10         0.70 o                         
  -3  -7   2          2.31          0.76         0.46 o                         
  -2  -7   2         16.66         16.89         0.97 o                         
  -1  -7   2         47.12         42.90         1.65 o                         
   0  -7   2          5.87          7.80         0.63 o                         
   1  -7   2        176.14        192.54         2.96 o                         
   2  -7   2         11.20          9.63         0.58 o                         
   3  -7   2         35.88         32.45         1.04 o                         
   4  -7   2         66.89         76.28         2.30 o                         
   5  -7   2         79.78         67.79         2.71 o                         
   6  -7   2        200.27        202.70         3.93 o                         
   7  -7   2         60.85         52.78         2.69 o                         
   8  -7   2         15.56         21.34         2.02 o                         
   9  -7   2          3.50          4.04         1.12 o                         
  10  -7   2          0.00          0.67         0.90 o                         
  -6  -6   2          4.66          4.01         0.95 o                         
  -5  -6   2          0.05         -0.52         0.52 o                         
  -4  -6   2          0.82          1.84         0.41 o                         
  -3  -6   2          3.22          4.94         0.55 o                         
  -2  -6   2         31.78         35.48         0.94 o                         
  -1  -6   2         11.84         11.55         0.68 o                         
   0  -6   2          2.57          2.16         0.32 o                         
   1  -6   2          1.53         -0.26         0.58 o                         
   2  -6   2        350.17        371.13         6.10 o                         
   3  -6   2        181.27        178.90         2.53 o                         
   4  -6   2        150.16        161.84         2.80 o                         
   5  -6   2        176.48        168.99         3.13 o                         
   6  -6   2         27.69         27.62         1.80 o                         
   7  -6   2          7.51          6.29         1.12 o                         
   8  -6   2          1.92          1.57         0.67 o                         
   9  -6   2          0.81          1.12         0.67 o                         
  10  -6   2          0.75          0.90         0.90 o                         
  -7  -5   2          1.44          1.50         0.65 o                         
  -6  -5   2          0.01         -0.61         0.61 o                         
  -5  -5   2          4.09          6.11         0.59 o                         
  -4  -5   2         50.20         52.67         1.27 o                         
  -3  -5   2         24.19         25.32         0.75 o                         
  -2  -5   2          4.16          5.03         0.58 o                         
  -1  -5   2         99.93         90.37         1.38 o                         
   0  -5   2        750.80        798.57         6.20 o                         
   1  -5   2        303.08        312.19         3.61 o                         
   2  -5   2          0.53          0.89         0.55 o                         
   3  -5   2          4.43          2.79         0.35 o                         
   4  -5   2          5.24          4.22         0.37 o                         
   5  -5   2        322.67        309.47         7.41 o                         
   6  -5   2         20.66         19.31         1.35 o                         
   7  -5   2          0.34          1.12         0.67 o                         
   8  -5   2          2.39          1.12         0.67 o                         
   9  -5   2          2.03          2.47         0.90 o                         
  10  -5   2          0.31          0.67         0.67 o                         
  -8  -4   2          0.08          0.44         0.64 o                         
  -7  -4   2          4.53          5.11         0.84 o                         
  -6  -4   2          0.73          0.58         0.48 o                         
  -5  -4   2         28.61         30.11         1.05 o                         
  -4  -4   2          0.11          0.68         0.33 o                         
  -3  -4   2          4.00          4.53         0.35 o                         
  -2  -4   2          0.87          0.24         0.16 o                         
  -1  -4   2         49.16         54.29         0.82 o                         
   0  -4   2        464.86        550.00         5.01 o                         
   1  -4   2         36.26         47.13         0.86 o                         
   2  -4   2        235.16        266.99         2.81 o                         
   3  -4   2       1201.97       1118.27        13.37 o                         
   4  -4   2        436.00        414.57         6.81 o                         
   5  -4   2          0.23          0.00         0.45 o                         
   6  -4   2          1.90          1.57         0.45 o                         
   7  -4   2          8.65          7.64         0.90 o                         
   8  -4   2          1.54          1.57         0.67 o                         
   9  -4   2          0.00          0.45         0.67 o                         
  10  -4   2          0.29         -0.22         0.67 o                         
  -8  -3   2          3.06          2.84         0.78 o                         
  -7  -3   2          0.20          0.61         0.49 o                         
  -6  -3   2          3.04          2.02         0.44 o                         
  -5  -3   2          0.05          0.46         0.29 o                         
  -4  -3   2        109.38        121.83         1.95 o                         
  -3  -3   2        308.88        356.66         3.29 o                         
  -2  -3   2        245.02        245.30         2.38 o                         
  -1  -3   2        669.05        696.40         7.61 o                         
   0  -3   2        378.16        442.33         5.94 o                         
   1  -3   2        166.25        124.51         1.64 o                         
   2  -3   2        309.70        246.49         4.60 o                         
   3  -3   2         62.32         45.89         0.74 o                         
   4  -3   2         19.48         25.85         0.65 o                         
   5  -3   2          1.90          4.97         1.01 o                         
   6  -3   2          0.85         -0.45         0.45 o                         
   7  -3   2         10.94          9.66         1.12 o                         
   8  -3   2         12.93         13.25         1.35 o                         
   9  -3   2          1.54          2.25         0.90 o                         
  10  -3   2         20.97         20.44         2.02 o                         
  -9  -2   2          0.70          0.64         0.49 o                         
  -8  -2   2         13.04         13.72         1.11 o                         
  -7  -2   2          1.20          1.20         0.49 o                         
  -6  -2   2        160.29        164.11         3.18 o                         
  -5  -2   2         70.65         88.74         1.64 o                         
  -4  -2   2         43.56         32.94         0.82 o                         
  -3  -2   2         21.10         10.15         0.40 o                         
  -2  -2   2       1470.95       1523.41        11.97 o                         
  -1  -2   2        275.09        309.42         3.71 o                         
   0  -2   2        192.14        198.87         2.85 o                         
   1  -2   2       1400.21       1738.59        26.60 o                         
   2  -2   2         78.88         26.44         0.52 o                         
   3  -2   2        227.70        222.68         3.71 o                         
   4  -2   2          0.38          1.02         0.22 o                         
   5  -2   2          4.45          8.67         0.70 o                         
   6  -2   2         80.49         91.84         1.95 o                         
   7  -2   2          0.31          0.34         0.56 o                         
   8  -2   2        117.24        118.36         4.04 o                         
   9  -2   2         22.27         26.05         2.02 o                         
  10  -2   2         15.42         11.23         1.57 o                         
  -9  -1   2          0.05         -0.04         0.44 o                         
  -8  -1   2         18.93         16.05         1.57 o                         
  -7  -1   2         24.79         22.08         1.49 o                         
  -6  -1   2         93.26         87.87         1.90 o                         
  -5  -1   2          4.54          3.55         0.33 o                         
  -4  -1   2         56.46         54.05         1.01 o                         
  -3  -1   2        549.05        534.02         6.17 o                         
  -2  -1   2          0.05          8.61         0.55 o                         
  -1  -1   2       3497.72       3717.01        46.62 o                         
   0  -1   2        570.52        742.83         8.22 o                         
   1  -1   2       2483.00       2437.30        37.64 o                         
   2  -1   2         12.08          6.64         0.48 o                         
   3  -1   2         41.55         53.68         1.24 o                         
   4  -1   2       1931.73       2213.18        32.73 o                         
   5  -1   2         89.62         84.35         2.14 o                         
   6  -1   2        353.84        368.81         5.53 o                         
   7  -1   2         26.77         24.10         1.25 o                         
   8  -1   2         20.67         20.20         1.56 o                         
   9  -1   2          1.69          1.57         1.68 o                         
  10  -1   2          1.68          0.22         0.90 o                         
 -10   0   2          4.20          4.12         0.95 o                         
  -9   0   2          0.16          0.42         0.57 o                         
  -8   0   2          6.07          6.54         1.01 o                         
  -7   0   2          0.34          0.70         0.46 o                         
  -6   0   2          0.11          0.12         0.23 o                         
  -5   0   2         36.12         43.53         1.28 o                         
  -4   0   2        195.89        225.40         2.39 o                         
  -3   0   2        753.08        747.31         8.34 o                         
  -2   0   2        112.81        127.68         2.92 o                         
  -1   0   2        115.87        191.55         2.72 o                         
   0   0   2        167.90        294.91         3.89 o                         
   1   0   2          0.34          7.36         0.28 o                         
   2   0   2       5524.29       6045.64       121.39 o                         
   3   0   2          0.70          0.41         0.19 o                         
   4   0   2        264.42        299.49         3.31 o                         
   5   0   2         27.37         26.27         0.94 o                         
   6   0   2         46.14         49.03         1.20 o                         
   7   0   2          0.08          0.36         0.36 o                         
   8   0   2          0.78          0.13         0.87 o                         
   9   0   2          0.61          0.30         0.49 o                         
 -10   1   2          2.29          1.37         0.78 o                         
  -9   1   2          1.73          4.27         0.91 o                         
  -8   1   2          6.28          7.96         0.91 o                         
  -7   1   2          0.44          1.22         0.61 o                         
  -6   1   2        297.31        280.45         3.21 o                         
  -5   1   2         36.23         37.69         0.92 o                         
  -4   1   2         91.18        104.41         1.56 o                         
  -3   1   2         29.13         36.58         0.99 o                         
  -2   1   2       3016.41       3460.62        52.72 o                         
  -1   1   2        289.50        435.89         9.43 o                         
   0   1   2       6426.12       6284.94       137.00 o                         
   1   1   2        239.59        240.53         6.29 o                         
   2   1   2        622.18        759.34        11.57 o                         
   3   1   2        316.29        298.82         3.25 o                         
   4   1   2         76.75         78.23         1.26 o                         
   5   1   2         62.08         56.65         1.13 o                         
   6   1   2          4.68          5.13         0.50 o                         
   7   1   2         11.55         14.13         1.85 o                         
   8   1   2          1.05          0.47         0.53 o                         
   9   1   2          0.65          0.59         0.58 o                         
 -10   2   2          1.64          2.69         0.90 o                         
  -9   2   2          0.01         -0.10         0.90 o                         
  -8   2   2          5.47          5.26         0.53 o                         
  -7   2   2         20.66         19.63         1.03 o                         
  -6   2   2          2.74          3.09         0.44 o                         
  -5   2   2          6.00          8.95         0.89 o                         
  -4   2   2         81.90         87.44         1.82 o                         
  -3   2   2       1222.23       1315.36        14.60 o                         
  -2   2   2         26.66         38.48         1.41 o                         
  -1   2   2       1855.21       1969.14        42.67 o                         
   0   2   2       1979.86       2324.65        35.65 o                         
   1   2   2       1753.68       1921.05        23.57 o                         
   2   2   2        194.83        213.25         2.42 o                         
   3   2   2          0.52          0.62         0.18 o                         
   4   2   2          4.04          5.37         0.41 o                         
   5   2   2         43.84         48.11         1.25 o                         
   6   2   2          1.81          2.51         0.45 o                         
   7   2   2          8.57          8.08         0.83 o                         
   8   2   2          9.86          9.42         1.11 o                         
 -10   3   2          0.19          1.12         0.67 o                         
  -9   3   2          1.19          1.12         0.67 o                         
  -8   3   2          0.15          0.67         0.45 o                         
  -7   3   2         33.58         31.17         0.85 o                         
  -6   3   2          0.71          1.67         0.30 o                         
  -5   3   2        130.65        143.72         5.16 o                         
  -4   3   2        539.66        644.76         6.56 o                         
  -3   3   2         11.72         13.10         0.59 o                         
  -2   3   2       1290.74       1397.36        15.24 o                         
  -1   3   2         54.35         68.11         2.02 o                         
   0   3   2        194.72        175.33         2.83 o                         
   1   3   2        140.45        211.86         2.48 o                         
   2   3   2         30.81         28.15         0.56 o                         
   3   3   2         51.18         44.92         1.13 o                         
   4   3   2         24.65         20.16         0.64 o                         
   5   3   2          0.00          0.06         0.33 o                         
   6   3   2         13.74         16.29         0.97 o                         
   7   3   2         11.90         13.18         1.14 o                         
   8   3   2          2.29          1.99         1.00 o                         
 -11   4   2          0.71          0.22         0.67 o                         
 -10   4   2          0.60          0.90         0.67 o                         
  -9   4   2          6.72          6.96         0.67 o                         
  -8   4   2         43.68         42.45         1.57 o                         
  -7   4   2         63.77         65.58         1.80 o                         
  -6   4   2        113.29        123.04         2.12 o                         
  -5   4   2         11.47         16.83         0.57 o                         
  -4   4   2          7.02          4.04         0.36 o                         
  -3   4   2         36.58         38.72         0.91 o                         
  -2   4   2         79.57         76.58         1.08 o                         
  -1   4   2         46.26         72.01         1.13 o                         
   0   4   2        298.15        345.90         3.34 o                         
   1   4   2          0.14          1.86         0.28 o                         
   2   4   2         61.66         72.70         1.20 o                         
   3   4   2         48.43         42.02         0.95 o                         
   4   4   2         97.65        105.31         1.48 o                         
   5   4   2         75.47         87.13         1.77 o                         
   6   4   2         18.85         19.17         0.99 o                         
   7   4   2          3.21          3.42         0.99 o                         
  -9   5   2          4.05          4.27         0.67 o                         
  -8   5   2         20.65         18.19         1.12 o                         
  -7   5   2          2.53          3.14         0.45 o                         
  -6   5   2          0.56          0.60         0.57 o                         
  -5   5   2        133.01        138.74         2.50 o                         
  -4   5   2         41.15         53.43         1.36 o                         
  -3   5   2         20.89         22.63         0.60 o                         
  -2   5   2          0.74          2.61         0.29 o                         
  -1   5   2        427.49        439.42         3.93 o                         
   0   5   2         54.93         74.21         0.95 o                         
   1   5   2        157.06        148.68         1.76 o                         
   2   5   2         64.90         69.89         1.11 o                         
   3   5   2        231.42        250.14         3.01 o                         
   4   5   2         69.89         74.74         1.40 o                         
   5   5   2         35.94         35.75         1.80 o                         
   6   5   2          4.66          2.23         0.59 o                         
   7   5   2          4.06          4.28         0.77 o                         
 -10   6   2          0.67          0.22         0.45 o                         
  -9   6   2          5.28          6.29         0.90 o                         
  -8   6   2          0.37          0.22         0.45 o                         
  -7   6   2          0.59         -0.45         0.45 o                         
  -6   6   2         50.59         53.57         1.50 o                         
  -5   6   2         10.93         12.68         0.95 o                         
  -4   6   2         33.42         31.13         1.00 o                         
  -3   6   2         39.81         46.41         1.00 o                         
  -2   6   2         70.64         79.22         1.23 o                         
  -1   6   2        482.06        481.47         4.39 o                         
   0   6   2         24.63         25.64         0.90 o                         
   1   6   2         99.11        108.09         1.68 o                         
   2   6   2         25.07         26.88         0.92 o                         
   3   6   2         24.15         24.47         1.17 o                         
   4   6   2          1.45          0.64         0.39 o                         
   5   6   2         19.30         21.99         1.96 o                         
   6   6   2          0.60         -0.11         0.87 o                         
 -10   7   2          0.52          0.45         0.67 o                         
  -9   7   2          0.05          0.45         0.67 o                         
  -8   7   2          0.27         -0.22         0.67 o                         
  -7   7   2          9.57          8.76         1.12 o                         
  -6   7   2         54.50         59.73         2.04 o                         
  -5   7   2          1.76          1.15         0.42 o                         
  -4   7   2          1.75          1.63         0.32 o                         
  -3   7   2        203.13        204.08         2.63 o                         
  -2   7   2         54.65         58.26         2.21 o                         
  -1   7   2         34.85         39.83         1.09 o                         
   0   7   2         68.54         65.87         1.25 o                         
   1   7   2          0.69          1.55         0.38 o                         
   2   7   2         15.67         15.65         0.96 o                         
   3   7   2         18.59         17.11         1.06 o                         
   4   7   2          0.03         -0.45         0.45 o                         
   5   7   2          3.38          4.04         1.57 o                         
 -10   8   2          0.10          0.00         0.67 o                         
  -9   8   2          0.00          0.90         0.67 o                         
  -8   8   2          6.01          6.51         1.12 o                         
  -7   8   2         18.18         24.25         1.80 o                         
  -6   8   2          0.25         -0.31         0.31 o                         
  -5   8   2          1.70          2.15         0.43 o                         
  -4   8   2         13.11         11.88         0.94 o                         
  -3   8   2          6.42          6.29         0.57 o                         
  -2   8   2        148.05        156.66         2.41 o                         
  -1   8   2          3.43          4.32         0.78 o                         
   0   8   2         14.11         13.10         1.05 o                         
   1   8   2         11.17         11.31         0.76 o                         
   2   8   2          2.86          2.35         0.71 o                         
   3   8   2         21.03         24.95         2.27 o                         
   4   8   2          0.84          0.94         0.86 o                         
  -9   9   2          1.36          0.90         0.90 o                         
  -8   9   2          0.63          1.91         0.64 o                         
  -7   9   2          3.56          3.40         0.55 o                         
  -6   9   2          1.57          1.05         0.43 o                         
  -5   9   2          5.00          2.79         0.55 o                         
  -4   9   2         76.77         82.52         1.92 o                         
  -3   9   2          3.47          3.38         0.51 o                         
  -2   9   2          5.62          9.59         1.39 o                         
  -1   9   2         19.78         18.25         3.03 o                         
   0   9   2          2.09          2.45         0.79 o                         
   1   9   2         15.74         15.17         1.66 o                         
   2   9   2          7.54          6.85         1.18 o                         
  -9  10   2          2.31          2.58         0.79 o                         
  -8  10   2          1.43          3.08         0.59 o                         
  -7  10   2          3.14          2.09         0.59 o                         
  -6  10   2          2.50          2.11         0.54 o                         
  -5  10   2          2.50          3.74         0.66 o                         
  -4  10   2          1.05          1.59         0.54 o                         
  -3  10   2         38.72         37.31         1.72 o                         
  -2  10   2         19.05         18.47         1.28 o                         
  -1  10   2          2.08          2.62         0.91 o                         
   0  10   2         12.06         12.55         1.15 o                         
   1  10   2          4.82          3.14         0.91 o                         
  -7  11   2          5.47          5.21         0.81 o                         
  -6  11   2          0.93          1.82         0.62 o                         
  -5  11   2         11.34         10.97         0.86 o                         
  -4  11   2         17.44         18.35         1.55 o                         
  -3  11   2          2.40          2.61         0.78 o                         
  -2  11   2          1.15          0.60         0.91 o                         
  -1  11   2          5.76          5.17         1.35 o                         
   1 -11   3          0.71         -0.42         0.79 o                         
   2 -11   3          9.63         10.74         1.45 o                         
   3 -11   3          1.18          1.02         0.68 o                         
   4 -11   3          0.45         -0.31         0.57 o                         
   5 -11   3          1.32          0.76         0.56 o                         
   6 -11   3          0.00          0.42         0.68 o                         
   7 -11   3          2.49          3.35         0.73 o                         
  -1 -10   3          0.09          0.31         0.75 o                         
   0 -10   3          1.63          0.79         0.59 o                         
   1 -10   3          2.97          3.51         0.81 o                         
   2 -10   3          8.48         10.49         1.33 o                         
   3 -10   3         36.64         32.72         1.73 o                         
   4 -10   3          1.63          1.46         0.49 o                         
   5 -10   3          2.36          1.95         0.65 o                         
   6 -10   3          4.18          5.63         0.73 o                         
   7 -10   3          5.85          4.02         1.00 o                         
   8 -10   3          0.42          0.16         0.54 o                         
  -3  -9   3          0.16         -0.04         0.51 o                         
  -2  -9   3          5.83          3.75         1.04 o                         
  -1  -9   3         26.60         25.65         2.81 o                         
   0  -9   3          4.69          6.07         0.86 o                         
   1  -9   3         69.17         78.65         2.31 o                         
   2  -9   3         35.86         33.04         1.49 o                         
   3  -9   3          0.33         -0.25         0.36 o                         
   4  -9   3          0.11         -0.32         0.32 o                         
   5  -9   3         21.55         24.20         1.73 o                         
   6  -9   3          6.91          6.92         1.68 o                         
   7  -9   3          0.02         -0.06         0.54 o                         
   8  -9   3          0.01          0.65         0.58 o                         
   9  -9   3          0.54          0.00         0.90 o                         
  -4  -8   3          4.89          5.61         1.08 o                         
  -3  -8   3         55.74         55.78         3.53 o                         
  -2  -8   3          1.68          1.93         0.62 o                         
  -1  -8   3          8.05          8.15         0.86 o                         
   0  -8   3         43.74         42.62         1.60 o                         
   1  -8   3         37.16         31.40         1.72 o                         
   2  -8   3          8.74          8.14         0.71 o                         
   3  -8   3          3.24          2.92         0.45 o                         
   4  -8   3          5.34          5.42         0.56 o                         
   5  -8   3         15.36         11.74         1.46 o                         
   6  -8   3          3.30          4.55         0.70 o                         
   7  -8   3          1.51          1.64         0.54 o                         
   8  -8   3          3.64          2.92         1.12 o                         
   9  -8   3          4.01          3.82         1.35 o                         
  10  -8   3          2.15          2.69         1.12 o                         
  -5  -7   3         11.98         13.68         1.40 o                         
  -4  -7   3          4.93          4.78         0.72 o                         
  -3  -7   3          1.69          0.91         0.45 o                         
  -2  -7   3          0.08          0.04         1.23 o                         
  -1  -7   3         10.57         10.44         0.71 o                         
   0  -7   3         29.25         32.36         1.06 o                         
   1  -7   3         34.21         29.09         1.98 o                         
   2  -7   3          0.48          1.63         0.42 o                         
   3  -7   3          0.99          0.75         0.30 o                         
   4  -7   3         40.48         41.38         1.47 o                         
   5  -7   3          3.51          4.11         1.01 o                         
   6  -7   3         31.56         33.10         1.40 o                         
   7  -7   3         14.11         12.35         1.57 o                         
   8  -7   3          6.50          7.64         1.35 o                         
   9  -7   3          7.62          9.88         1.57 o                         
  10  -7   3          0.55          1.12         0.90 o                         
  -6  -6   3          0.33         -0.37         0.51 o                         
  -5  -6   3         10.69         10.44         0.88 o                         
  -4  -6   3         14.74         13.51         0.72 o                         
  -3  -6   3          0.74         -0.24         0.24 o                         
  -2  -6   3          4.98          2.63         0.75 o                         
  -1  -6   3        276.49        267.64         4.25 o                         
   0  -6   3         37.95         36.95         1.05 o                         
   1  -6   3         70.99         73.44         1.07 o                         
   2  -6   3          4.27          2.36         0.33 o                         
   3  -6   3          0.14          1.49         1.76 o                         
   4  -6   3         72.73         74.95         1.68 o                         
   5  -6   3         10.00         13.55         0.91 o                         
   6  -6   3         10.49          9.66         1.35 o                         
   7  -6   3          0.09         -0.67         0.67 o                         
   8  -6   3          1.04          1.80         0.90 o                         
   9  -6   3          2.41          2.47         0.90 o                         
  10  -6   3          0.98          3.14         0.90 o                         
  -7  -5   3          1.56          1.36         0.84 o                         
  -6  -5   3         11.79         12.86         0.90 o                         
  -5  -5   3          7.95          6.31         0.62 o                         
  -4  -5   3          4.66          3.49         0.34 o                         
  -3  -5   3         55.16         50.60         1.04 o                         
  -2  -5   3        101.06        100.15         1.43 o                         
  -1  -5   3        158.04        162.42         2.09 o                         
   0  -5   3         10.19          9.60         0.38 o                         
   1  -5   3          9.67          8.97         0.46 o                         
   2  -5   3          1.28          3.15         0.36 o                         
   3  -5   3          7.63          6.50         0.80 o                         
   4  -5   3        111.56        120.59         2.08 o                         
   5  -5   3        182.24        184.61         5.17 o                         
   6  -5   3         13.83         15.72         1.35 o                         
   7  -5   3         22.62         24.03         1.57 o                         
   8  -5   3          3.96          7.86         1.12 o                         
   9  -5   3          0.26          0.22         0.67 o                         
  10  -5   3          0.57          1.57         0.90 o                         
  -8  -4   3          1.65          1.82         0.73 o                         
  -7  -4   3          3.96          3.27         1.25 o                         
  -6  -4   3          5.97          6.33         0.68 o                         
  -5  -4   3          0.87          0.66         0.45 o                         
  -4  -4   3          5.77          3.41         0.44 o                         
  -3  -4   3         18.71         24.27         0.64 o                         
  -2  -4   3         34.66         32.67         0.74 o                         
  -1  -4   3         51.80         65.36         1.09 o                         
   0  -4   3        471.20        507.41         5.12 o                         
   1  -4   3        320.31        378.03         3.96 o                         
   2  -4   3        868.95        992.80        12.14 o                         
   3  -4   3        373.51        404.31         5.23 o                         
   4  -4   3          5.76          7.26         0.37 o                         
   5  -4   3          1.52          0.90         0.45 o                         
   6  -4   3         14.70         16.39         1.12 o                         
   7  -4   3          0.34          0.22         0.45 o                         
   8  -4   3          1.84          2.47         0.67 o                         
   9  -4   3          0.07         -0.22         0.67 o                         
  10  -4   3          3.12          5.39         1.12 o                         
  -8  -3   3          0.29          0.55         0.62 o                         
  -7  -3   3         11.73         13.43         1.09 o                         
  -6  -3   3         11.82         11.15         0.82 o                         
  -5  -3   3         33.99         27.61         0.96 o                         
  -4  -3   3         21.87         26.68         0.86 o                         
  -3  -3   3         38.09         27.89         0.60 o                         
  -2  -3   3        428.73        523.74         4.24 o                         
  -1  -3   3       1539.44       1763.06        16.70 o                         
   0  -3   3        668.81        765.64         9.78 o                         
   1  -3   3        854.97       1089.80        10.42 o                         
   2  -3   3         89.11        106.92         1.68 o                         
   3  -3   3        344.04        279.81         3.67 o                         
   4  -3   3        162.27        157.73         2.93 o                         
   5  -3   3          0.76          2.47         0.67 o                         
   6  -3   3          5.62          4.04         0.67 o                         
   7  -3   3          6.33          5.39         0.90 o                         
   8  -3   3          1.48          1.80         0.67 o                         
   9  -3   3          0.18          1.80         0.90 o                         
  10  -3   3         13.28         10.56         1.57 o                         
  -9  -2   3          0.02         -0.03         0.53 o                         
  -8  -2   3         11.52         12.86         1.02 o                         
  -7  -2   3          5.18          4.16         0.62 o                         
  -6  -2   3         66.41         66.79         2.21 o                         
  -5  -2   3          0.03          0.12         0.28 o                         
  -4  -2   3        490.82        579.53         5.45 o                         
  -3  -2   3        430.60        500.04         4.68 o                         
  -2  -2   3        224.77        270.24         2.73 o                         
  -1  -2   3        124.60        188.50         5.68 o                         
   0  -2   3          4.75          7.35         0.23 o                         
   1  -2   3       1547.29       1599.78        19.92 o                         
   2  -2   3         52.38         34.82         0.65 o                         
   3  -2   3        693.91        617.92         9.51 o                         
   4  -2   3          7.62          3.30         0.37 o                         
   5  -2   3          6.93          5.27         0.46 o                         
   6  -2   3          5.71          5.22         0.59 o                         
   7  -2   3          5.91          7.41         1.12 o                         
   8  -2   3        108.03        107.58         3.82 o                         
   9  -2   3          0.59          1.12         0.90 o                         
  10  -2   3         27.93         31.67         2.47 o                         
  -9  -1   3          3.12          2.87         0.91 o                         
  -8  -1   3          8.91          7.94         1.12 o                         
  -7  -1   3          2.31          2.90         0.75 o                         
  -6  -1   3          2.45          3.03         0.59 o                         
  -5  -1   3         54.27         61.49         1.24 o                         
  -4  -1   3          0.62          0.03         0.18 o                         
  -3  -1   3        168.17        255.90         2.94 o                         
  -2  -1   3        955.95        834.36        11.06 o                         
  -1  -1   3       2249.33       2632.78        40.34 o                         
   0  -1   3       1791.66       1643.99        79.92 o                         
   1  -1   3        277.67        225.32         3.06 o                         
   2  -1   3        148.27         98.14         2.92 o                         
   3  -1   3         34.48         35.12         1.12 o                         
   4  -1   3         25.41         22.85         1.02 o                         
   5  -1   3         24.65         24.18         0.92 o                         
   6  -1   3        614.05        631.97         8.73 o                         
   7  -1   3          0.24          0.02         0.46 o                         
   8  -1   3         74.90         83.59         2.75 o                         
   9  -1   3          3.23          2.76         0.86 o                         
  10  -1   3          4.55          2.47         1.12 o                         
 -10   0   3          0.68          0.22         0.75 o                         
  -9   0   3          1.00          0.37         1.35 o                         
  -8   0   3          0.02          0.16         0.54 o                         
  -7   0   3         38.53         34.70         1.33 o                         
  -6   0   3         41.36         37.00         0.94 o                         
  -5   0   3          3.36          2.10         0.24 o                         
  -4   0   3        289.83        230.13         2.42 o                         
  -3   0   3         55.76         40.71         0.86 o                         
  -2   0   3       1476.67       1248.54        16.03 o                         
  -1   0   3         12.49         -0.22         0.22 o                         
   0   0   3        409.17        378.61         5.01 o                         
   1   0   3        423.96        448.51         7.52 o                         
   2   0   3        951.75        941.84        11.69 o                         
   3   0   3         80.58         72.08         1.10 o                         
   4   0   3        170.26        198.22         2.63 o                         
   5   0   3        124.80        112.45         2.20 o                         
   6   0   3         13.41         15.56         0.76 o                         
   7   0   3         53.93         51.11         1.46 o                         
   8   0   3          5.35          5.39         0.65 o                         
   9   0   3          4.94          4.65         0.76 o                         
 -10   1   3          0.24         -0.48         0.58 o                         
  -9   1   3          1.50          2.29         0.75 o                         
  -8   1   3          0.37          0.38         0.54 o                         
  -7   1   3          4.07          6.03         0.43 o                         
  -6   1   3         85.47         84.30         1.24 o                         
  -5   1   3         15.68         12.01         0.42 o                         
  -4   1   3        259.05        215.77         2.80 o                         
  -3   1   3        392.83        320.39         4.75 o                         
  -2   1   3        500.85        682.71        11.90 o                         
  -1   1   3        781.67        815.91        18.19 o                         
   0   1   3       2198.18       2506.34        54.35 o                         
   1   1   3        245.56        195.84         4.49 o                         
   2   1   3        242.49        213.14         2.58 o                         
   3   1   3        213.85        205.87         1.98 o                         
   4   1   3         12.24         16.78         0.76 o                         
   5   1   3        538.42        528.53         6.32 o                         
   6   1   3          0.68          0.56         0.32 o                         
   7   1   3          8.18          8.35         0.80 o                         
   8   1   3          2.01          1.93         0.62 o                         
   9   1   3          0.18         -0.05         0.50 o                         
 -10   2   3          0.15          0.14         0.58 o                         
  -9   2   3          0.47          0.62         0.67 o                         
  -8   2   3          3.04          2.26         0.34 o                         
  -7   2   3         15.20         11.28         0.65 o                         
  -6   2   3          8.58         11.15         0.44 o                         
  -5   2   3        176.69        158.34         2.94 o                         
  -4   2   3          8.10         12.81         0.69 o                         
  -3   2   3         14.74         10.51         0.52 o                         
  -2   2   3         30.47         29.25         0.78 o                         
  -1   2   3          1.11          0.95         0.20 o                         
   0   2   3       3955.16       4249.40        51.99 o                         
   1   2   3        567.07        683.73         6.64 o                         
   2   2   3         10.41          7.27         0.33 o                         
   3   2   3        222.93        228.46         2.12 o                         
   4   2   3         41.99         36.60         0.83 o                         
   5   2   3         48.27         44.46         1.11 o                         
   6   2   3          0.16          0.70         0.46 o                         
   7   2   3          1.71          0.87         0.50 o                         
   8   2   3          0.45          0.14         0.72 o                         
 -10   3   3          3.55          4.04         0.90 o                         
  -9   3   3          3.19          4.72         0.67 o                         
  -8   3   3          0.27          0.75         0.79 o                         
  -7   3   3          1.56          1.42         0.52 o                         
  -6   3   3          4.23          5.70         0.56 o                         
  -5   3   3        148.34        142.29         2.36 o                         
  -4   3   3        157.00        173.02         2.10 o                         
  -3   3   3          0.51          1.96         0.24 o                         
  -2   3   3       1311.25       1529.87        16.46 o                         
  -1   3   3        187.76        218.37         3.20 o                         
   0   3   3          6.05         14.01         0.68 o                         
   1   3   3        220.95        212.52         1.93 o                         
   2   3   3          0.87          1.58         0.18 o                         
   3   3   3         20.74         17.56         0.52 o                         
   4   3   3         12.48         12.12         0.48 o                         
   5   3   3         39.05         38.47         1.06 o                         
   6   3   3          8.59          8.42         0.91 o                         
   7   3   3         11.01         14.99         1.22 o                         
   8   3   3          0.12          0.10         0.62 o                         
  -7   4   3         13.14          2.47         0.67 o                         
  -6   4   3        221.43        228.06         3.45 o                         
  -5   4   3         21.02         24.41         0.62 o                         
  -4   4   3        329.78        359.35         4.50 o                         
  -3   4   3          2.84          2.85         0.25 o                         
  -2   4   3         75.07         60.76         0.95 o                         
  -1   4   3        347.52        333.50         3.28 o                         
   0   4   3          0.42          0.74         0.16 o                         
   1   4   3        309.93        319.50         2.50 o                         
   2   4   3         50.46         64.81         0.88 o                         
   3   4   3        355.95        332.59         3.14 o                         
   4   4   3         28.96         30.86         0.76 o                         
   5   4   3          0.01          0.48         0.47 o                         
   6   4   3          0.48          0.66         0.50 o                         
   7   4   3         16.57         18.18         1.16 o                         
  -7   5   3          1.87          4.27         0.51 o                         
  -6   5   3         29.34         32.64         1.05 o                         
  -5   5   3         29.00         35.63         1.01 o                         
  -4   5   3         15.34         16.49         0.77 o                         
  -3   5   3         51.28         46.06         0.87 o                         
  -2   5   3         24.43         27.30         0.71 o                         
  -1   5   3        158.93        158.52         1.76 o                         
   0   5   3        194.15        160.88         1.60 o                         
   1   5   3        400.72        381.95         3.61 o                         
   2   5   3         70.42         72.13         1.16 o                         
   3   5   3          2.18          1.10         0.35 o                         
   4   5   3         26.76         22.32         1.72 o                         
   5   5   3         30.32         32.55         1.74 o                         
   6   5   3         21.81         23.81         1.53 o                         
  -9   6   3          0.43          0.45         0.45 o                         
  -8   6   3          0.13         -0.22         0.45 o                         
  -7   6   3         27.69         33.71         1.21 o                         
  -6   6   3          2.24          2.07         0.57 o                         
  -5   6   3         22.74         25.17         1.09 o                         
  -4   6   3          0.65         -0.22         0.24 o                         
  -3   6   3        176.94        172.78         2.26 o                         
  -2   6   3        188.44        168.78         2.11 o                         
  -1   6   3          0.85          0.01         0.19 o                         
   0   6   3          5.30          5.95         0.41 o                         
   1   6   3          9.49          9.71         0.64 o                         
   2   6   3        115.09        103.27         1.75 o                         
   3   6   3          0.00         -0.28         0.28 o                         
   4   6   3          0.31          0.88         0.68 o                         
   5   6   3          0.48          0.50         0.64 o                         
   6   6   3          0.26          0.36         0.64 o                         
 -10   7   3          0.57          0.45         0.45 o                         
  -9   7   3          1.90          1.80         0.67 o                         
  -8   7   3          4.94          6.51         0.90 o                         
  -7   7   3          1.25          1.16         0.49 o                         
  -6   7   3         21.77         21.44         1.01 o                         
  -5   7   3         21.02         16.58         0.72 o                         
  -4   7   3         76.76         74.19         1.55 o                         
  -3   7   3         35.33         33.36         0.91 o                         
  -2   7   3         10.38          9.32         0.75 o                         
  -1   7   3         56.50         53.06         1.62 o                         
   0   7   3        171.97        165.33         2.49 o                         
   1   7   3         28.41         29.42         0.89 o                         
   2   7   3         37.14         37.38         2.43 o                         
   3   7   3          0.00         -0.39         0.39 o                         
   4   7   3          8.06          7.92         1.23 o                         
   5   7   3          0.63          0.59         0.86 o                         
 -10   8   3          0.33          0.45         0.67 o                         
  -9   8   3          0.14         -0.67         0.67 o                         
  -8   8   3          5.35          4.94         1.12 o                         
  -7   8   3          0.74          1.26         0.44 o                         
  -6   8   3          0.21         -0.07         0.31 o                         
  -5   8   3         14.66         16.51         0.83 o                         
  -4   8   3          5.12          4.08         0.56 o                         
  -3   8   3        122.33        128.74         2.09 o                         
  -2   8   3          0.58          0.66         0.42 o                         
  -1   8   3         80.31         80.50         2.78 o                         
   0   8   3         27.75         31.55         1.42 o                         
   1   8   3          0.94          0.40         0.42 o                         
   2   8   3          1.86          1.46         0.54 o                         
   3   8   3          2.52          1.61         0.58 o                         
   4   8   3          0.16          0.86         1.57 o                         
 -10   9   3          0.69          0.67         0.90 o                         
  -9   9   3          1.20          0.74         0.54 o                         
  -8   9   3          0.42          0.11         0.56 o                         
  -7   9   3          1.91          1.80         0.47 o                         
  -6   9   3          3.75          1.92         0.48 o                         
  -5   9   3         50.39         57.47         1.58 o                         
  -4   9   3         11.06          9.32         0.81 o                         
  -3   9   3         22.33         19.30         0.97 o                         
  -2   9   3          0.06          0.02         0.49 o                         
  -1   9   3          6.00          5.72         0.95 o                         
   0   9   3          0.01          0.03         0.55 o                         
   1   9   3         45.17         46.24         3.26 o                         
   2   9   3          1.29          1.91         0.91 o                         
  -9  10   3          1.27          1.35         1.35 o                         
  -8  10   3          0.02         -0.14         0.42 o                         
  -7  10   3          9.79          9.46         0.83 o                         
  -6  10   3          1.64          1.33         0.58 o                         
  -5  10   3          9.63         12.11         0.94 o                         
  -4  10   3         11.32         10.54         0.79 o                         
  -3  10   3         21.73         28.65         1.57 o                         
  -2  10   3          0.25         -0.22         0.55 o                         
  -1  10   3         27.27         28.73         3.03 o                         
   0  10   3         12.88         12.54         1.18 o                         
   1  10   3          2.59          4.72         1.80 o                         
  -7  11   3          2.53          3.34         0.61 o                         
  -6  11   3          2.41          2.46         0.59 o                         
  -5  11   3         18.96         20.31         1.12 o                         
  -4  11   3          0.90          2.90         1.17 o                         
  -3  11   3          2.35          1.65         0.71 o                         
  -2  11   3          4.22          4.10         1.08 o                         
  -1  11   3          8.21          9.21         1.80 o                         
   1 -11   4          6.70          6.82         1.18 o                         
   2 -11   4          3.53          2.36         1.24 o                         
   3 -11   4          0.01         -0.67         0.79 o                         
   4 -11   4          0.04          0.43         0.62 o                         
   5 -11   4          0.00         -0.12         0.53 o                         
   6 -11   4          0.14          0.72         0.65 o                         
   7 -11   4          5.16          5.17         1.57 o                         
  -1 -10   4          1.58          1.16         0.91 o                         
   0 -10   4          5.05          5.99         1.24 o                         
   1 -10   4          1.05          0.41         0.59 o                         
   2 -10   4          7.17         10.16         1.35 o                         
   3 -10   4         17.48         19.61         1.66 o                         
   4 -10   4          1.40          2.07         0.53 o                         
   5 -10   4         23.41         23.73         1.46 o                         
   6 -10   4          5.66          5.08         0.77 o                         
   7 -10   4          0.04          0.56         0.58 o                         
   8 -10   4          0.74          0.56         0.58 o                         
  -3  -9   4          1.57          2.10         0.70 o                         
  -2  -9   4          0.79          1.09         0.62 o                         
  -1  -9   4          0.01         -0.67         0.70 o                         
   0  -9   4         30.89         30.33         1.42 o                         
   1  -9   4         51.78         52.96         1.92 o                         
   2  -9   4          0.98          0.60         0.52 o                         
   3  -9   4          8.01          7.86         0.94 o                         
   4  -9   4         16.31         15.05         0.84 o                         
   5  -9   4          9.23          8.98         0.86 o                         
   6  -9   4          0.24          0.11         0.79 o                         
   7  -9   4          0.05         -0.13         0.54 o                         
   8  -9   4          0.01          0.38         0.54 o                         
   9  -9   4          1.33          0.45         0.90 o                         
  -4  -8   4          1.31          1.85         1.68 o                         
  -3  -8   4          6.23          9.24         0.97 o                         
  -2  -8   4          7.89          8.37         0.97 o                         
  -1  -8   4         30.12         28.10         1.37 o                         
   0  -8   4          6.32          7.28         0.92 o                         
   1  -8   4          7.06         10.18         0.74 o                         
   2  -8   4          8.53          8.47         0.84 o                         
   3  -8   4         59.48         60.20         1.36 o                         
   4  -8   4          0.13         -0.36         0.36 o                         
   5  -8   4         22.50         23.59         1.40 o                         
   6  -8   4          5.64          4.19         0.70 o                         
   7  -8   4          6.45          6.62         1.24 o                         
   8  -8   4          1.31          1.12         1.12 o                         
   9  -8   4          3.63          2.25         1.12 o                         
  -5  -7   4          6.13          8.01         1.13 o                         
  -4  -7   4          0.70          0.70         0.62 o                         
  -3  -7   4          5.50          5.64         0.78 o                         
  -2  -7   4         12.65         13.92         1.00 o                         
  -1  -7   4         15.35         15.66         0.87 o                         
   0  -7   4        122.13        125.51         4.73 o                         
   1  -7   4          1.59          0.82         0.36 o                         
   2  -7   4          5.01          4.20         0.42 o                         
   3  -7   4         99.77        105.92         2.56 o                         
   4  -7   4         48.93         51.02         1.97 o                         
   5  -7   4          1.36          1.51         0.54 o                         
   6  -7   4          0.53          0.40         0.37 o                         
   7  -7   4          4.44          1.12         0.90 o                         
   8  -7   4          4.07          4.04         1.12 o                         
   9  -7   4          5.49          4.27         1.12 o                         
  10  -7   4          0.86          3.14         1.12 o                         
  -6  -6   4          0.38         -0.09         0.56 o                         
  -5  -6   4          1.78          3.00         0.63 o                         
  -4  -6   4          2.92          2.87         0.43 o                         
  -3  -6   4         10.76         10.91         0.64 o                         
  -2  -6   4         94.79         82.63         1.64 o                         
  -1  -6   4          4.96          6.51         0.51 o                         
   0  -6   4         95.89        106.93         1.67 o                         
   1  -6   4         30.75         36.28         0.74 o                         
   2  -6   4        219.80        197.26         2.83 o                         
   3  -6   4          1.47          2.56         0.36 o                         
   4  -6   4         89.57         89.23         2.24 o                         
   5  -6   4          2.38          4.27         1.12 o                         
   6  -6   4          0.33         -0.27         0.37 o                         
   7  -6   4          3.49          2.47         0.90 o                         
   8  -6   4          0.87          0.67         0.90 o                         
   9  -6   4          4.39          3.37         1.12 o                         
  10  -6   4          0.08         -0.22         0.67 o                         
  -7  -5   4          0.30          1.46         0.76 o                         
  -6  -5   4          0.79          0.86         0.70 o                         
  -5  -5   4          1.92          1.36         0.43 o                         
  -4  -5   4          5.11          2.01         0.63 o                         
  -3  -5   4          4.15          6.08         0.50 o                         
  -2  -5   4          0.04         -0.08         0.23 o                         
  -1  -5   4        203.07        185.37         2.17 o                         
   0  -5   4         76.83         68.17         1.08 o                         
   1  -5   4          0.12          0.85         0.17 o                         
   2  -5   4         80.48         63.05         1.24 o                         
   3  -5   4         12.51         11.72         0.91 o                         
   4  -5   4        133.15        160.45         3.48 o                         
   5  -5   4          0.74         -0.34         0.56 o                         
   6  -5   4         12.41         13.92         1.35 o                         
   7  -5   4         60.31         56.59         2.69 o                         
   8  -5   4          0.00          0.45         0.67 o                         
   9  -5   4          0.77          1.35         0.90 o                         
  10  -5   4          0.14          1.80         0.90 o                         
  -8  -4   4          3.02          3.09         1.13 o                         
  -7  -4   4          0.27          0.50         0.62 o                         
  -6  -4   4          2.10          1.90         0.48 o                         
  -5  -4   4          7.21          8.65         0.74 o                         
  -4  -4   4          0.36         -0.13         0.28 o                         
  -3  -4   4        137.02        117.70         1.53 o                         
  -2  -4   4        106.00         96.72         1.29 o                         
  -1  -4   4        181.65        199.93         2.27 o                         
   0  -4   4          7.29         26.74         0.61 o                         
   1  -4   4         39.72         68.89         1.02 o                         
   2  -4   4        927.33       1071.55        13.05 o                         
   3  -4   4        408.55        459.05         5.94 o                         
   4  -4   4        122.02        124.15         2.27 o                         
   5  -4   4         79.04         75.24         2.69 o                         
   6  -4   4          4.21          3.14         0.67 o                         
   7  -4   4          5.98          4.94         0.90 o                         
   8  -4   4          0.03          0.22         0.67 o                         
   9  -4   4          1.87          2.47         0.90 o                         
  10  -4   4          2.71          2.69         1.12 o                         
  -8  -3   4          3.43          3.49         0.78 o                         
  -7  -3   4          8.17          7.16         0.80 o                         
  -6  -3   4          3.77          5.52         0.59 o                         
  -5  -3   4         94.61         84.65         1.67 o                         
  -4  -3   4         28.47         23.31         0.86 o                         
  -3  -3   4         51.10         55.78         0.81 o                         
  -2  -3   4        974.80       1145.73         8.13 o                         
  -1  -3   4         10.61         28.42         0.77 o                         
   0  -3   4        964.11       1137.96        15.69 o                         
   1  -3   4       1423.77       1429.54        15.20 o                         
   2  -3   4         25.55         30.81         1.12 o                         
   3  -3   4        102.60         95.46         1.14 o                         
   4  -3   4         20.49         15.29         0.49 o                         
   5  -3   4         35.56         31.22         1.57 o                         
   6  -3   4         36.05         38.85         2.02 o                         
   7  -3   4          4.00          4.04         0.90 o                         
   8  -3   4          8.63         10.56         1.35 o                         
   9  -3   4          2.71          3.37         1.12 o                         
  10  -3   4          0.37          0.67         0.90 o                         
  -9  -2   4          0.39          0.48         0.54 o                         
  -8  -2   4          0.17         -0.49         0.49 o                         
  -7  -2   4          2.98          1.59         0.43 o                         
  -6  -2   4          4.93          2.73         0.55 o                         
  -5  -2   4         38.01         31.59         0.81 o                         
  -4  -2   4        144.57        169.93         3.41 o                         
  -3  -2   4        526.92        536.63         4.67 o                         
  -2  -2   4        473.95        528.15         4.20 o                         
  -1  -2   4         41.62         46.37         0.91 o                         
   0  -2   4         68.15         73.92         1.06 o                         
   1  -2   4        421.99        453.23         5.99 o                         
   2  -2   4          2.18          1.60         0.15 o                         
   3  -2   4        130.68        149.82         2.86 o                         
   4  -2   4          6.47         10.53         0.70 o                         
   5  -2   4         22.18         19.56         0.86 o                         
   6  -2   4          7.38          9.25         1.01 o                         
   7  -2   4          3.16          3.14         0.90 o                         
   8  -2   4          0.11         -0.67         0.67 o                         
   9  -2   4          1.30          1.57         0.90 o                         
  10  -2   4          4.77          4.94         1.35 o                         
  -9  -1   4          3.49          1.72         0.91 o                         
  -8  -1   4          9.07         12.33         1.24 o                         
  -7  -1   4         15.44         16.27         1.12 o                         
  -6  -1   4          0.29         -0.06         0.35 o                         
  -5  -1   4         81.57         73.97         1.36 o                         
  -4  -1   4         38.09         46.42         0.70 o                         
  -3  -1   4        461.33        464.73         4.89 o                         
  -2  -1   4         61.55         50.06         0.75 o                         
  -1  -1   4         20.51         12.93         0.37 o                         
   0  -1   4       2644.93       2531.05        55.81 o                         
   1  -1   4        197.21        181.77         2.67 o                         
   2  -1   4        251.86        241.58         4.36 o                         
   3  -1   4        107.11        112.92         1.59 o                         
   4  -1   4         67.68         68.05         1.07 o                         
   5  -1   4         18.70         22.37         0.66 o                         
   6  -1   4          0.02         -0.01         0.49 o                         
   7  -1   4          0.14          0.50         0.35 o                         
   8  -1   4          0.87          1.18         0.49 o                         
   9  -1   4          0.22         -0.13         0.54 o                         
 -10   0   4          0.13          0.45         0.57 o                         
  -9   0   4         13.72         19.97         1.62 o                         
  -8   0   4          0.01          1.12         0.58 o                         
  -7   0   4         30.17         27.66         0.94 o                         
  -6   0   4         12.76         11.63         0.55 o                         
  -5   0   4        239.69        246.97         2.73 o                         
  -4   0   4         67.72         84.15         1.27 o                         
  -3   0   4        137.55        177.79         2.42 o                         
  -2   0   4         42.29         46.63         2.04 o                         
  -1   0   4       3405.02       3476.09        75.68 o                         
   0   0   4       1667.89       1587.50        24.82 o                         
   1   0   4        462.61        454.56         7.46 o                         
   2   0   4         31.85         31.53         0.76 o                         
   3   0   4         74.39         78.31         1.26 o                         
   4   0   4        133.42        132.49         2.92 o                         
   5   0   4         34.27         36.61         1.36 o                         
   6   0   4        109.22        110.48         1.99 o                         
   7   0   4          0.11          0.28         0.37 o                         
   8   0   4         19.91         22.66         1.16 o                         
   9   0   4          3.61          1.63         0.62 o                         
 -10   1   4          0.27         -0.09         0.44 o                         
  -9   1   4          5.09          4.74         0.78 o                         
  -8   1   4          2.45          3.49         0.45 o                         
  -7   1   4         19.16         17.89         0.58 o                         
  -6   1   4         85.76         90.49         1.32 o                         
  -5   1   4          0.14          7.68         0.86 o                         
  -4   1   4         29.09         26.51         0.87 o                         
  -3   1   4         89.75         94.92         1.45 o                         
  -2   1   4          8.67         14.15         1.24 o                         
  -1   1   4       2677.30       2939.34        63.56 o                         
   0   1   4        845.25        945.04        21.11 o                         
   1   1   4         79.24         94.32         3.14 o                         
   2   1   4         62.89         46.45         0.87 o                         
   3   1   4          0.75          0.22         0.12 o                         
   4   1   4        443.98        455.37         5.48 o                         
   5   1   4          5.50          5.80         0.56 o                         
   6   1   4        114.92        115.25         2.19 o                         
   7   1   4          3.62          2.61         0.50 o                         
   8   1   4         10.55          9.74         0.97 o                         
   9   1   4          0.38          0.28         0.57 o                         
 -10   2   4          5.07          5.85         1.24 o                         
  -9   2   4          5.20          5.23         1.12 o                         
  -8   2   4          3.80          4.52         0.43 o                         
  -7   2   4          0.22          0.62         0.36 o                         
  -6   2   4        110.11        118.51         1.90 o                         
  -5   2   4         13.89         15.23         0.91 o                         
  -4   2   4        305.49        303.95         4.75 o                         
  -3   2   4         38.27         43.54         0.81 o                         
  -2   2   4        192.17        208.52         3.24 o                         
  -1   2   4        237.38        255.86         3.76 o                         
   0   2   4        711.43        948.20        11.93 o                         
   1   2   4         80.46        119.50         1.72 o                         
   2   2   4       1985.14       2090.61        15.93 o                         
   3   2   4         38.10         31.50         0.64 o                         
   4   2   4        370.35        367.84         4.15 o                         
   5   2   4         77.55         83.45         1.79 o                         
   6   2   4         23.31         28.18         1.26 o                         
   7   2   4          3.04          2.82         0.65 o                         
   8   2   4          1.41          1.04         0.64 o                         
 -11   3   4          2.34          1.80         0.67 o                         
 -10   3   4          2.79          3.82         0.90 o                         
  -9   3   4          0.00          0.22         0.45 o                         
  -8   3   4          0.00         -0.13         0.54 o                         
  -7   3   4         67.86         68.70         1.54 o                         
  -6   3   4         27.58         28.06         1.45 o                         
  -5   3   4         56.61         60.12         1.43 o                         
  -4   3   4          6.89          6.87         0.35 o                         
  -3   3   4        773.60        784.61         7.68 o                         
  -2   3   4       1410.49       1587.00        15.01 o                         
  -1   3   4          8.06         18.12         0.52 o                         
   0   3   4        853.20        935.31         8.98 o                         
   1   3   4        613.28        587.78         4.62 o                         
   2   3   4        434.79        453.51         3.58 o                         
   3   3   4        211.24        224.79         2.36 o                         
   4   3   4        150.49        168.50         1.95 o                         
   5   3   4          0.00         -0.36         0.36 o                         
   6   3   4          1.74          1.52         0.57 o                         
   7   3   4          1.72          0.99         0.62 o                         
   8   3   4          4.14          4.19         0.92 o                         
  -7   4   4         15.59         14.55         1.34 o                         
  -6   4   4          6.82          9.00         0.70 o                         
  -5   4   4          4.78          4.74         0.42 o                         
  -4   4   4        447.19        480.00         5.80 o                         
  -3   4   4         26.28         25.88         0.62 o                         
  -2   4   4        204.03        234.13         2.45 o                         
  -1   4   4          8.71          1.88         0.20 o                         
   0   4   4        171.84        227.09         2.24 o                         
   1   4   4        248.85        252.50         1.98 o                         
   2   4   4         60.78         72.43         0.93 o                         
   3   4   4          7.33         12.25         0.66 o                         
   4   4   4          0.72          0.53         0.28 o                         
   5   4   4          4.42          3.42         0.54 o                         
   6   4   4          0.89          1.62         0.56 o                         
   7   4   4          7.33          8.52         0.89 o                         
  -7   5   4          0.07         -0.09         0.20 o                         
  -6   5   4          3.11          4.32         0.51 o                         
  -5   5   4         11.03         12.14         0.70 o                         
  -4   5   4         16.75         11.95         0.54 o                         
  -3   5   4         21.73         31.99         0.69 o                         
  -2   5   4        408.38        463.05         4.89 o                         
  -1   5   4         16.27         14.14         0.64 o                         
   0   5   4         62.46         61.79         0.94 o                         
   1   5   4          0.02         -0.05         0.26 o                         
   2   5   4         15.47         16.88         0.59 o                         
   3   5   4         24.79         25.91         0.92 o                         
   4   5   4          0.38          0.42         0.33 o                         
   5   5   4          1.43          1.24         0.57 o                         
   6   5   4          9.05          9.05         2.03 o                         
  -8   6   4          0.74          1.35         0.45 o                         
  -7   6   4          8.31          6.53         0.68 o                         
  -6   6   4          4.01          2.95         0.51 o                         
  -5   6   4         31.46         33.33         0.98 o                         
  -4   6   4        121.81        137.02         1.91 o                         
  -3   6   4         41.44         40.17         0.94 o                         
  -2   6   4          1.48          1.95         0.26 o                         
  -1   6   4         20.43         18.40         0.63 o                         
   0   6   4          4.42          5.07         0.50 o                         
   1   6   4        165.63        165.88         2.24 o                         
   2   6   4         25.43         27.77         1.17 o                         
   3   6   4          2.07          1.67         0.43 o                         
   4   6   4          2.67          1.95         0.44 o                         
   5   6   4          2.39          2.18         0.73 o                         
  -9   7   4          0.98          2.02         0.67 o                         
  -8   7   4          1.74          1.57         0.67 o                         
  -7   7   4          1.25          2.80         0.53 o                         
  -6   7   4         27.24         30.87         1.62 o                         
  -5   7   4          4.48          4.19         0.44 o                         
  -4   7   4         20.72         21.44         0.84 o                         
  -3   7   4         27.54         29.55         0.90 o                         
  -2   7   4          1.97          2.43         0.37 o                         
  -1   7   4         73.14         81.15         1.75 o                         
   0   7   4         52.02         63.67         2.56 o                         
   1   7   4          6.33          6.32         0.66 o                         
   2   7   4          1.23          1.85         0.50 o                         
   3   7   4         16.05         19.14         1.08 o                         
   4   7   4          4.14          3.59         0.69 o                         
 -10   8   4          0.67          1.35         0.67 o                         
  -9   8   4          0.90          2.02         0.90 o                         
  -8   8   4          0.34          0.22         0.48 o                         
  -7   8   4          0.22          0.13         1.01 o                         
  -6   8   4          1.39          1.55         0.58 o                         
  -5   8   4         45.60         38.39         1.36 o                         
  -4   8   4         27.17         30.81         1.10 o                         
  -3   8   4          2.45          3.35         0.58 o                         
  -2   8   4         29.88         35.71         1.12 o                         
  -1   8   4          7.75          7.03         0.78 o                         
   0   8   4         48.40         52.91         1.80 o                         
   1   8   4         20.85         21.62         1.26 o                         
   2   8   4          0.05          0.58         0.55 o                         
   3   8   4          3.49          4.59         0.68 o                         
  -9   9   4          0.81          0.79         0.79 o                         
  -8   9   4          0.13          0.32         0.54 o                         
  -7   9   4          8.01          7.67         1.00 o                         
  -6   9   4         12.14         14.72         0.90 o                         
  -5   9   4         12.58         13.78         0.93 o                         
  -4   9   4          3.21          3.37         0.58 o                         
  -3   9   4          5.46          8.09         1.04 o                         
  -2   9   4         14.62         15.36         1.13 o                         
  -1   9   4          0.41         -0.28         0.58 o                         
   0   9   4          3.01          2.16         0.64 o                         
   1   9   4         15.74         17.86         1.78 o                         
   2   9   4          0.92          1.53         0.78 o                         
  -9  10   4          0.01          0.79         0.64 o                         
  -8  10   4          2.48          2.15         0.55 o                         
  -7  10   4          1.90          1.74         0.51 o                         
  -6  10   4          0.39          0.12         0.41 o                         
  -5  10   4          0.02         -0.44         0.44 o                         
  -4  10   4          0.05         -0.40         0.40 o                         
  -3  10   4          0.33          1.37         0.68 o                         
  -2  10   4          5.51          3.51         0.76 o                         
  -1  10   4         22.03         27.79         3.14 o                         
   0  10   4          0.89         -0.09         0.61 o                         
  -7  11   4          0.37         -0.37         0.68 o                         
  -6  11   4          3.36          3.05         0.66 o                         
  -5  11   4          0.70          1.00         0.62 o                         
  -4  11   4          0.18          0.02         0.62 o                         
  -3  11   4          5.12          5.54         1.47 o                         
  -2  11   4          5.46          5.29         1.57 o                         
   1 -11   5          3.98          2.92         1.35 o                         
   2 -11   5          1.13          0.57         0.86 o                         
   3 -11   5          0.37         -0.22         0.79 o                         
   4 -11   5          9.22          8.32         1.11 o                         
   5 -11   5          0.01         -0.35         0.59 o                         
   6 -11   5          0.50          0.90         0.65 o                         
  -1 -10   5          7.07          9.33         2.13 o                         
   0 -10   5         12.30         11.61         1.57 o                         
   1 -10   5          3.17          1.26         0.68 o                         
   2 -10   5          2.98          2.04         0.86 o                         
   3 -10   5          0.35          0.48         0.59 o                         
   4 -10   5          4.21          2.36         0.79 o                         
   5 -10   5         24.03         24.18         1.30 o                         
   6 -10   5          0.20         -0.22         0.52 o                         
   7 -10   5          3.77          3.08         1.01 o                         
   8 -10   5          0.42          0.50         0.70 o                         
  -3  -9   5          0.05         -0.58         0.58 o                         
  -2  -9   5         13.23         13.35         1.08 o                         
  -1  -9   5          8.04          5.40         1.80 o                         
   0  -9   5          2.14          2.18         0.99 o                         
   1  -9   5          6.24          6.61         1.14 o                         
   2  -9   5          7.97          7.69         0.86 o                         
   3  -9   5         25.44         24.18         1.41 o                         
   4  -9   5          9.46          9.59         0.77 o                         
   5  -9   5          0.46          0.22         1.12 o                         
   6  -9   5          0.00         -0.37         0.37 o                         
   7  -9   5          0.91          0.34         1.01 o                         
   8  -9   5          0.28          0.10         0.54 o                         
   9  -9   5          0.64         -0.48         0.56 o                         
  -4  -8   5          0.49         -0.79         0.79 o                         
  -3  -8   5         12.23         11.87         1.86 o                         
  -2  -8   5          1.49          1.07         0.70 o                         
  -1  -8   5         35.90         45.98         1.66 o                         
   0  -8   5          8.11          7.35         0.81 o                         
   1  -8   5          0.19          0.25         0.33 o                         
   2  -8   5         24.68         21.48         1.71 o                         
   3  -8   5         13.83         14.14         0.78 o                         
   4  -8   5         24.51         24.65         1.13 o                         
   5  -8   5          0.30          0.32         0.54 o                         
   6  -8   5          0.00          0.11         0.79 o                         
   7  -8   5          3.33          3.59         0.70 o                         
   8  -8   5          3.36          4.30         0.79 o                         
   9  -8   5          0.25         -0.22         0.90 o                         
  -5  -7   5          0.01         -0.44         0.68 o                         
  -4  -7   5          0.30          0.94         0.73 o                         
  -3  -7   5         28.50         27.92         1.30 o                         
  -2  -7   5         35.57         38.02         1.42 o                         
  -1  -7   5         60.00         55.80         1.43 o                         
   0  -7   5         12.32         13.35         0.79 o                         
   1  -7   5         29.07         26.55         1.00 o                         
   2  -7   5         18.56         21.07         0.80 o                         
   3  -7   5         66.32         62.41         1.47 o                         
   4  -7   5          3.14          3.59         0.70 o                         
   5  -7   5          0.58          0.31         0.45 o                         
   6  -7   5         14.28         15.86         1.08 o                         
   7  -7   5          0.48          1.03         0.54 o                         
   8  -7   5          3.49          2.69         1.12 o                         
   9  -7   5          0.03          0.22         0.90 o                         
  10  -7   5          0.16          0.67         0.90 o                         
  -6  -6   5          4.98          3.75         0.76 o                         
  -5  -6   5          2.36          2.19         0.84 o                         
  -4  -6   5         32.29         37.76         1.37 o                         
  -3  -6   5          7.18          5.69         0.58 o                         
  -2  -6   5         21.52         23.80         1.36 o                         
  -1  -6   5          7.62          8.85         0.64 o                         
   0  -6   5          2.93          1.59         0.28 o                         
   1  -6   5        106.78        105.39         1.85 o                         
   2  -6   5         23.28         25.59         0.90 o                         
   3  -6   5         65.59         60.56         1.33 o                         
   4  -6   5         32.38         31.11         1.24 o                         
   5  -6   5          1.91          1.26         0.37 o                         
   6  -6   5         16.48         18.03         1.08 o                         
   7  -6   5          0.24          0.00         0.67 o                         
   8  -6   5          0.88          0.22         0.67 o                         
   9  -6   5          4.27          4.94         1.12 o                         
  10  -6   5          0.08          0.22         0.90 o                         
  -7  -5   5          2.87          4.36         0.89 o                         
  -6  -5   5          1.25          1.55         0.49 o                         
  -5  -5   5          0.25          0.08         0.39 o                         
  -4  -5   5          2.50          2.14         0.62 o                         
  -3  -5   5         31.83         28.02         0.77 o                         
  -2  -5   5        166.19        155.55         2.25 o                         
  -1  -5   5         95.47         94.77         1.30 o                         
   0  -5   5          8.21          9.25         0.43 o                         
   1  -5   5        303.01        301.71         3.05 o                         
   2  -5   5         31.19         32.42         0.86 o                         
   3  -5   5          1.95          4.23         0.38 o                         
   4  -5   5         36.17         38.70         1.24 o                         
   5  -5   5          1.08          0.09         0.45 o                         
   6  -5   5         56.21         58.41         1.62 o                         
   7  -5   5         36.80         33.91         2.02 o                         
   8  -5   5          2.37          5.61         1.12 o                         
   9  -5   5         10.34          9.66         1.57 o                         
  10  -5   5          1.33          3.37         1.12 o                         
  -8  -4   5          1.74          2.26         0.76 o                         
  -7  -4   5          7.59          7.35         0.85 o                         
  -6  -4   5          0.00          0.67         0.44 o                         
  -5  -4   5         11.79         11.92         0.83 o                         
  -4  -4   5        173.72        156.57         2.18 o                         
  -3  -4   5         18.90         22.75         0.73 o                         
  -2  -4   5         31.69         21.58         0.51 o                         
  -1  -4   5         85.18         87.13         1.17 o                         
   0  -4   5        221.14        216.84         2.17 o                         
   1  -4   5         99.93         90.02         1.18 o                         
   2  -4   5        350.83        365.60         4.31 o                         
   3  -4   5        117.64        131.40         2.18 o                         
   4  -4   5        110.33        117.83         2.43 o                         
   5  -4   5        290.69        305.64         5.05 o                         
   6  -4   5          7.69          6.74         1.12 o                         
   7  -4   5          2.32          3.14         0.90 o                         
   8  -4   5          1.25          2.69         0.90 o                         
   9  -4   5          0.72         -0.45         0.67 o                         
  10  -4   5          0.13          0.45         0.90 o                         
  -8  -3   5         13.50         15.75         1.20 o                         
  -7  -3   5          2.93          2.17         0.66 o                         
  -6  -3   5         21.89         20.01         1.04 o                         
  -5  -3   5         14.98         15.17         0.91 o                         
  -4  -3   5          3.56          5.57         0.43 o                         
  -3  -3   5         36.86         42.29         0.69 o                         
  -2  -3   5         49.78         47.43         0.70 o                         
  -1  -3   5         30.92         42.35         0.71 o                         
   0  -3   5       1050.85       1180.45        10.45 o                         
   1  -3   5         67.49         96.88         1.09 o                         
   2  -3   5         59.09         84.20         1.51 o                         
   3  -3   5         80.32         90.97         1.44 o                         
   4  -3   5          9.06          8.83         0.54 o                         
   5  -3   5         23.18         19.99         0.75 o                         
   6  -3   5          0.07         -0.22         0.45 o                         
   7  -3   5         11.39         11.68         1.35 o                         
   8  -3   5          0.14          0.22         0.67 o                         
   9  -3   5          8.76          8.76         1.57 o                         
  10  -3   5          0.00         -0.45         0.90 o                         
  -9  -2   5          4.74          5.53         0.93 o                         
  -8  -2   5          7.86          7.39         0.83 o                         
  -7  -2   5          0.14          0.18         0.36 o                         
  -6  -2   5          0.00         -0.27         0.27 o                         
  -5  -2   5         90.97         86.46         1.41 o                         
  -4  -2   5         19.77         14.19         0.58 o                         
  -3  -2   5         57.17         46.67         0.79 o                         
  -2  -2   5          4.78          2.77         0.20 o                         
  -1  -2   5        319.50        341.92         3.74 o                         
   0  -2   5          5.87         10.73         0.46 o                         
   1  -2   5         26.73         16.14         1.05 o                         
   2  -2   5        444.35        417.88         4.23 o                         
   3  -2   5        345.73        365.74         4.41 o                         
   4  -2   5          7.62          6.37         0.39 o                         
   5  -2   5         72.95         70.03         1.19 o                         
   6  -2   5         75.86         68.17         1.78 o                         
   7  -2   5         28.62         33.46         2.02 o                         
   8  -2   5          0.99          1.35         0.90 o                         
   9  -2   5          5.81          6.06         1.35 o                         
  10  -2   5          2.01          2.47         1.12 o                         
  -9  -1   5          0.97          0.36         0.75 o                         
  -8  -1   5          0.22         -0.58         0.58 o                         
  -7  -1   5         14.53         15.15         0.89 o                         
  -6  -1   5        145.03        138.31         2.16 o                         
  -5  -1   5         39.92         40.79         0.93 o                         
  -4  -1   5          0.17         -0.12         0.12 o                         
  -3  -1   5          0.41          0.11         0.14 o                         
  -2  -1   5        493.55        616.78         6.14 o                         
  -1  -1   5        288.80        342.22         3.70 o                         
   0  -1   5        334.13        319.38         4.87 o                         
   1  -1   5          2.29         14.26         1.12 o                         
   2  -1   5          6.46         10.82         0.62 o                         
   3  -1   5        620.02        712.79         7.84 o                         
   4  -1   5        240.28        229.42         2.68 o                         
   5  -1   5          7.21          4.75         0.49 o                         
   6  -1   5          0.31          0.47         0.36 o                         
   7  -1   5          6.23          5.41         0.64 o                         
   8  -1   5          5.92          6.12         0.68 o                         
   9  -1   5          2.05          2.73         0.70 o                         
 -10   0   5          3.43          4.04         1.08 o                         
  -9   0   5          3.83          2.41         0.78 o                         
  -8   0   5          5.84          4.90         0.78 o                         
  -7   0   5         28.74         29.55         1.18 o                         
  -6   0   5          0.04         -0.25         0.25 o                         
  -5   0   5          8.75         12.27         0.52 o                         
  -4   0   5          0.03         -0.03         0.14 o                         
  -3   0   5         12.51         23.67         0.69 o                         
  -2   0   5        710.83        822.38        13.19 o                         
  -1   0   5        374.61        450.18         5.83 o                         
   0   0   5        276.77        204.12         3.55 o                         
   1   0   5         54.17        118.52         2.58 o                         
   2   0   5        681.81        855.50         8.17 o                         
   3   0   5         19.26         21.18         0.49 o                         
   4   0   5         52.58         47.93         1.11 o                         
   5   0   5         49.58         49.33         1.65 o                         
   6   0   5         24.48         28.04         0.99 o                         
   7   0   5         20.42         26.69         1.23 o                         
   8   0   5          4.84          4.94         0.68 o                         
   9   0   5          0.73          0.03         0.53 o                         
 -10   1   5          3.58          3.82         1.57 o                         
  -9   1   5          0.00          0.28         0.58 o                         
  -8   1   5          4.77          4.78         0.76 o                         
  -7   1   5         12.81         11.08         0.54 o                         
  -6   1   5          9.77          8.61         1.12 o                         
  -5   1   5         77.51         72.16         1.38 o                         
  -4   1   5         90.12        130.22         2.00 o                         
  -3   1   5          7.72         15.46         0.48 o                         
  -2   1   5          8.57         12.59         0.64 o                         
  -1   1   5       1267.24       1209.69        13.01 o                         
   0   1   5        204.17        109.63         2.27 o                         
   1   1   5        177.85        135.43         2.75 o                         
   2   1   5         11.58         13.22         0.51 o                         
   3   1   5        282.85        301.97         3.31 o                         
   4   1   5        144.42        154.44         2.96 o                         
   5   1   5        149.36        161.87         2.63 o                         
   6   1   5         22.54         23.80         1.56 o                         
   7   1   5          4.15          3.91         0.72 o                         
   8   1   5          8.99          7.81         0.83 o                         
   9   1   5          0.14         -0.16         0.86 o                         
 -10   2   5          9.92         11.00         0.81 o                         
  -9   2   5          0.07          0.18         0.38 o                         
  -8   2   5         58.03         46.13         2.31 o                         
  -7   2   5          2.21          2.69         0.33 o                         
  -6   2   5          0.93          2.42         0.32 o                         
  -5   2   5          0.04          0.15         0.26 o                         
  -4   2   5         56.09         74.13         1.28 o                         
  -3   2   5        627.47        675.36         7.69 o                         
  -2   2   5        395.77        367.71         4.40 o                         
  -1   2   5       1205.82       1067.48        11.66 o                         
   0   2   5         66.80         88.85         1.41 o                         
   1   2   5        526.80        594.99         6.53 o                         
   2   2   5        832.82        896.05         6.84 o                         
   3   2   5          0.12          0.58         0.20 o                         
   4   2   5         49.98         53.42         0.94 o                         
   5   2   5          4.12          4.98         0.59 o                         
   6   2   5          3.25          1.31         0.63 o                         
   7   2   5          6.87          4.75         0.76 o                         
   8   2   5          2.44          2.46         0.71 o                         
 -10   3   5          4.98          3.59         0.67 o                         
  -9   3   5          2.99          2.89         0.43 o                         
  -8   3   5          0.63          0.75         0.52 o                         
  -7   3   5          0.17          0.64         0.36 o                         
  -6   3   5         12.37         13.69         0.87 o                         
  -5   3   5        158.32        166.15         1.87 o                         
  -4   3   5         21.92         17.50         0.90 o                         
  -3   3   5         39.38         30.65         0.63 o                         
  -2   3   5        271.68        270.94         2.68 o                         
  -1   3   5        305.27        402.06         3.82 o                         
   0   3   5        674.02        753.45         6.68 o                         
   1   3   5          6.22          7.61         0.29 o                         
   2   3   5         51.36         36.24         0.68 o                         
   3   3   5         10.51          8.72         0.47 o                         
   4   3   5         19.65         20.28         0.70 o                         
   5   3   5          6.85          7.25         0.70 o                         
   6   3   5         16.29         18.62         1.23 o                         
   7   3   5          0.46          1.79         0.64 o                         
  -7   4   5          7.26          7.43         0.70 o                         
  -6   4   5          4.78          2.63         0.33 o                         
  -5   4   5          0.05          0.06         0.25 o                         
  -4   4   5         59.50         58.09         1.04 o                         
  -3   4   5        160.79        123.70         1.46 o                         
  -2   4   5         41.05         62.32         1.34 o                         
  -1   4   5         58.76         56.36         0.86 o                         
   0   4   5         37.65         23.73         0.52 o                         
   1   4   5        309.49        314.45         3.23 o                         
   2   4   5          0.76          0.62         0.24 o                         
   3   4   5          4.52          3.95         0.38 o                         
   4   4   5          0.34         -0.10         0.27 o                         
   5   4   5          5.76          6.30         0.68 o                         
   6   4   5          0.74          0.58         0.49 o                         
   7   4   5          0.41         -0.49         0.69 o                         
  -7   5   5          0.75          0.57         0.50 o                         
  -6   5   5         20.42         17.71         0.80 o                         
  -5   5   5         58.23         51.41         1.04 o                         
  -4   5   5         36.44         25.00         0.73 o                         
  -3   5   5        180.87        169.06         2.27 o                         
  -2   5   5         73.39         78.67         1.16 o                         
  -1   5   5         98.45         99.71         1.31 o                         
   0   5   5        111.69        106.22         1.38 o                         
   1   5   5         78.92         64.75         1.65 o                         
   2   5   5         22.84         23.31         0.65 o                         
   3   5   5          3.67          2.42         0.44 o                         
   4   5   5         15.11         14.29         0.83 o                         
   5   5   5          9.78         11.12         1.05 o                         
   6   5   5          0.08          1.06         0.64 o                         
  -8   6   5          0.03          0.00         0.45 o                         
  -7   6   5         21.44         20.28         1.07 o                         
  -6   6   5          2.14          3.02         0.41 o                         
  -5   6   5         61.73         59.86         2.04 o                         
  -4   6   5         14.32          9.66         0.49 o                         
  -3   6   5         29.04         24.11         0.76 o                         
  -2   6   5          0.07         -0.12         0.19 o                         
  -1   6   5         93.25         84.37         1.38 o                         
   0   6   5        124.33        123.48         1.72 o                         
   1   6   5          5.70          4.88         0.48 o                         
   2   6   5         19.77         19.46         1.06 o                         
   3   6   5         12.24         13.88         1.02 o                         
   4   6   5         18.51         19.30         0.98 o                         
   5   6   5          0.66         -0.12         0.59 o                         
  -9   7   5          0.00          0.00         0.45 o                         
  -8   7   5          4.31          3.97         0.51 o                         
  -7   7   5          0.48          0.35         0.39 o                         
  -6   7   5         33.77         28.97         1.75 o                         
  -5   7   5          3.26          4.22         0.43 o                         
  -4   7   5         19.25         25.37         0.94 o                         
  -3   7   5          0.28          0.20         0.27 o                         
  -2   7   5         17.59         16.16         0.73 o                         
  -1   7   5        158.07        161.84         2.73 o                         
   0   7   5          1.72          1.53         0.50 o                         
   1   7   5          4.71          2.58         0.47 o                         
   2   7   5         16.11         18.99         1.13 o                         
   3   7   5          6.14          5.75         0.84 o                         
   4   7   5          6.89          7.77         0.83 o                         
 -10   8   5          5.10          6.51         0.90 o                         
  -9   8   5          0.00         -0.11         0.48 o                         
  -8   8   5         10.93          7.66         0.79 o                         
  -7   8   5          0.05          0.21         0.68 o                         
  -6   8   5         21.24         21.81         0.90 o                         
  -5   8   5         10.27         12.39         0.80 o                         
  -4   8   5          0.61          0.95         0.39 o                         
  -3   8   5         42.07         44.73         1.19 o                         
  -2   8   5         24.70         21.91         0.98 o                         
  -1   8   5         42.02         46.34         1.62 o                         
   0   8   5          0.28          0.38         0.49 o                         
   1   8   5          9.72          9.32         0.93 o                         
   2   8   5         15.33         16.51         1.83 o                         
   3   8   5          1.41          0.82         0.70 o                         
  -9   9   5          0.24          0.22         0.64 o                         
  -8   9   5          0.03          0.22         0.48 o                         
  -7   9   5         10.62          9.51         0.71 o                         
  -6   9   5          2.95          4.98         0.59 o                         
  -5   9   5          0.07         -0.11         0.39 o                         
  -4   9   5          3.73          2.48         0.54 o                         
  -3   9   5         26.73         29.89         1.11 o                         
  -2   9   5         20.24         23.36         1.90 o                         
  -1   9   5          5.54          6.16         1.12 o                         
   0   9   5          0.08         -0.08         0.57 o                         
   1   9   5          0.47         -0.75         0.75 o                         
   2   9   5          0.37          0.00         0.75 o                         
  -9  10   5          0.45         -0.67         0.67 o                         
  -8  10   5          1.42          1.29         0.49 o                         
  -7  10   5          2.41          3.13         0.56 o                         
  -6  10   5          0.00         -0.22         0.43 o                         
  -5  10   5          0.29          0.06         0.47 o                         
  -4  10   5          6.81          5.70         0.65 o                         
  -3  10   5          0.42          0.42         0.57 o                         
  -2  10   5          4.82          4.85         0.97 o                         
  -1  10   5          2.18          3.24         2.02 o                         
   0  10   5          0.11          0.29         0.60 o                         
  -7  11   5          0.09         -0.37         0.48 o                         
  -6  11   5          0.11         -0.46         0.46 o                         
  -5  11   5          0.35         -0.27         0.45 o                         
  -4  11   5          2.85          4.34         0.88 o                         
  -3  11   5          4.91          7.26         1.50 o                         
  -2  11   5          2.48          1.35         1.12 o                         
   1 -11   6          1.14          1.12         0.79 o                         
   2 -11   6          0.11         -0.79         0.79 o                         
   3 -11   6          8.88          9.11         1.45 o                         
   4 -11   6          8.33         11.13         1.27 o                         
   5 -11   6          0.03         -0.17         0.70 o                         
   6 -11   6          0.10          0.13         0.53 o                         
   0 -10   6          7.59          7.77         1.29 o                         
   1 -10   6          5.96          7.83         0.95 o                         
   2 -10   6         14.84         11.91         1.45 o                         
   3 -10   6          1.03          0.31         0.57 o                         
   4 -10   6          5.26          6.63         0.95 o                         
   5 -10   6          2.24          1.69         0.58 o                         
   6 -10   6          0.84          0.22         0.70 o                         
   7 -10   6          5.62          6.38         1.02 o                         
   8 -10   6          0.20          0.00         0.90 o                         
  -3  -9   6          3.05          4.03         0.86 o                         
  -2  -9   6         19.46         20.09         1.45 o                         
  -1  -9   6          0.62          0.49         0.90 o                         
   0  -9   6          2.35          1.68         0.87 o                         
   1  -9   6          0.27          0.20         0.57 o                         
   2  -9   6         15.95         17.21         1.04 o                         
   3  -9   6         39.04         44.14         1.68 o                         
   4  -9   6          0.21         -0.18         0.38 o                         
   5  -9   6          1.89          3.00         0.79 o                         
   6  -9   6          0.62          1.24         0.58 o                         
   7  -9   6          2.52          3.02         1.12 o                         
   8  -9   6          0.31         -0.54         0.54 o                         
  -4  -8   6          7.92          9.76         1.45 o                         
  -3  -8   6          0.19         -0.38         0.49 o                         
  -2  -8   6          6.91          7.03         0.86 o                         
  -1  -8   6         15.63         15.06         1.13 o                         
   0  -8   6          3.93          3.49         0.64 o                         
   1  -8   6         52.72         60.21         1.68 o                         
   2  -8   6         45.67         50.80         1.49 o                         
   3  -8   6          3.58          2.82         0.44 o                         
   4  -8   6          2.47          2.81         0.55 o                         
   5  -8   6          6.79          8.16         0.91 o                         
   6  -8   6          4.53          6.65         0.86 o                         
   7  -8   6          1.73          0.71         0.56 o                         
   8  -8   6          0.57         -0.45         0.79 o                         
   9  -8   6          0.02          0.98         0.58 o                         
  -5  -7   6          0.38          1.07         0.73 o                         
  -4  -7   6          0.54         -0.30         0.70 o                         
  -3  -7   6         69.72         69.44         2.00 o                         
  -2  -7   6          0.18         -0.04         0.47 o                         
  -1  -7   6         21.84         16.81         0.87 o                         
   0  -7   6         18.21         17.58         0.80 o                         
   1  -7   6         13.30         16.35         0.81 o                         
   2  -7   6         74.30         71.10         1.42 o                         
   3  -7   6          0.75          0.73         0.36 o                         
   4  -7   6          0.92          0.00         0.33 o                         
   5  -7   6         27.14         28.18         1.40 o                         
   6  -7   6          9.81         10.49         0.91 o                         
   7  -7   6          0.83          0.07         0.40 o                         
   8  -7   6          0.19          0.29         0.54 o                         
   9  -7   6          0.29          0.67         0.90 o                         
  -6  -6   6          1.47          2.82         0.68 o                         
  -5  -6   6         32.93         35.53         1.45 o                         
  -4  -6   6          4.97          5.92         0.89 o                         
  -3  -6   6          3.51          1.68         0.42 o                         
  -2  -6   6          3.90          3.70         0.62 o                         
  -1  -6   6         81.68         66.65         1.59 o                         
   0  -6   6        148.33        147.23         2.16 o                         
   1  -6   6         89.00         73.32         1.24 o                         
   2  -6   6         20.01         20.43         1.20 o                         
   3  -6   6          0.41          0.13         0.26 o                         
   4  -6   6         33.91         35.31         2.69 o                         
   5  -6   6         22.13         18.18         1.08 o                         
   6  -6   6          5.36          5.32         0.70 o                         
   7  -6   6          0.32          1.35         0.54 o                         
   8  -6   6          2.95          2.47         1.12 o                         
   9  -6   6          0.35          0.22         0.90 o                         
  10  -6   6          1.68          1.12         1.12 o                         
  -7  -5   6         32.07         37.38         2.92 o                         
  -6  -5   6          0.13         -0.12         0.41 o                         
  -5  -5   6         16.58         16.09         0.92 o                         
  -4  -5   6         64.01         65.67         1.48 o                         
  -3  -5   6        132.36        113.87         1.78 o                         
  -2  -5   6          1.07          0.16         0.25 o                         
  -1  -5   6        158.58        140.34         2.01 o                         
   0  -5   6        177.69        173.93         4.49 o                         
   1  -5   6        100.29         89.45         1.23 o                         
   2  -5   6          0.23          0.78         0.24 o                         
   3  -5   6         16.23         15.39         0.71 o                         
   4  -5   6        184.10        169.72         3.39 o                         
   5  -5   6          0.87          1.65         0.37 o                         
   6  -5   6         49.77         50.27         1.80 o                         
   7  -5   6          9.95         10.91         0.91 o                         
   8  -5   6         19.09         19.76         2.02 o                         
   9  -5   6          7.46          6.96         1.35 o                         
  10  -5   6          3.66          1.57         1.12 o                         
  -8  -4   6          0.70          0.56         0.93 o                         
  -7  -4   6         43.30         47.33         3.37 o                         
  -6  -4   6         12.87         12.74         0.98 o                         
  -5  -4   6        102.20         97.76         2.12 o                         
  -4  -4   6          1.22          0.76         0.33 o                         
  -3  -4   6          3.23          2.48         0.26 o                         
  -2  -4   6          0.99          0.29         0.18 o                         
  -1  -4   6        470.12        427.64         3.64 o                         
   0  -4   6         12.00         13.19         0.43 o                         
   1  -4   6          7.17         12.41         0.40 o                         
   2  -4   6         95.79         69.06         0.96 o                         
   3  -4   6         36.40         21.08         0.91 o                         
   4  -4   6        103.41        107.77         2.69 o                         
   5  -4   6         54.27         57.82         1.62 o                         
   6  -4   6         20.90         20.78         1.57 o                         
   7  -4   6         20.81         17.52         1.80 o                         
   8  -4   6          6.92          4.27         1.12 o                         
   9  -4   6          0.27         -0.45         0.90 o                         
  10  -4   6          3.56          4.94         1.35 o                         
  -8  -3   6          0.00          0.39         0.62 o                         
  -7  -3   6          9.83          8.70         0.83 o                         
  -6  -3   6          0.54         -0.10         0.33 o                         
  -5  -3   6          0.45          0.06         0.27 o                         
  -4  -3   6         87.27         83.48         1.41 o                         
  -3  -3   6          0.01          1.24         0.25 o                         
  -2  -3   6        150.65        134.99         1.32 o                         
  -1  -3   6        115.53         89.28         1.18 o                         
   0  -3   6         47.02         53.19         0.70 o                         
   1  -3   6        279.31        358.54         2.99 o                         
   2  -3   6        138.26        125.67         1.43 o                         
   3  -3   6         77.41         74.83         1.54 o                         
   4  -3   6          4.11          5.23         0.70 o                         
   5  -3   6          3.23          3.00         0.35 o                         
   6  -3   6          3.95          6.65         0.70 o                         
   7  -3   6          2.28          3.28         0.58 o                         
   8  -3   6          6.57          7.64         1.35 o                         
   9  -3   6          0.50          0.22         0.90 o                         
  10  -3   6          0.00          1.80         1.12 o                         
  -9  -2   6          3.40          3.28         0.74 o                         
  -8  -2   6          4.25          6.16         0.81 o                         
  -7  -2   6          3.61          2.29         0.47 o                         
  -6  -2   6         36.63         35.61         1.02 o                         
  -5  -2   6         13.33         14.57         0.67 o                         
  -4  -2   6          7.68         10.50         0.53 o                         
  -3  -2   6        319.22        273.56         2.93 o                         
  -2  -2   6        339.98        315.65         2.91 o                         
  -1  -2   6        870.61        870.71         7.89 o                         
   0  -2   6        342.87        413.78         4.43 o                         
   1  -2   6         23.31         14.32         1.04 o                         
   2  -2   6        403.60        424.92         4.90 o                         
   3  -2   6         16.80         10.82         0.42 o                         
   4  -2   6        172.75        200.11         2.69 o                         
   5  -2   6          7.32          8.43         0.82 o                         
   6  -2   6         22.65         27.59         1.18 o                         
   7  -2   6          0.07          0.00         0.56 o                         
   8  -2   6          1.61          1.80         0.90 o                         
   9  -2   6          1.12          2.06         0.54 o                         
  -9  -1   6          5.14          7.40         1.24 o                         
  -8  -1   6         11.75         10.20         1.24 o                         
  -7  -1   6          1.33          1.27         0.45 o                         
  -6  -1   6          0.37          0.04         0.30 o                         
  -5  -1   6          3.37          4.34         0.36 o                         
  -4  -1   6         30.43         27.44         0.60 o                         
  -3  -1   6        602.81        597.74         5.49 o                         
  -2  -1   6         46.95         40.27         0.59 o                         
  -1  -1   6        322.65        315.80         4.02 o                         
   0  -1   6        471.17        474.04         9.01 o                         
   1  -1   6        537.78        526.03         6.82 o                         
   2  -1   6        101.88        122.94         1.78 o                         
   3  -1   6         85.14         86.66         1.21 o                         
   4  -1   6         46.35         50.17         0.98 o                         
   5  -1   6          1.52          2.24         0.32 o                         
   6  -1   6          0.02          0.10         0.45 o                         
   7  -1   6          6.78          6.47         0.68 o                         
   8  -1   6          4.04          5.65         0.75 o                         
   9  -1   6          0.20          0.03         0.56 o                         
 -10   0   6          0.19         -0.54         0.75 o                         
  -9   0   6          0.20         -0.31         0.58 o                         
  -8   0   6          0.37          0.80         0.41 o                         
  -7   0   6          2.04          3.65         0.46 o                         
  -6   0   6         50.29         54.18         1.08 o                         
  -5   0   6          7.01          8.44         0.89 o                         
  -4   0   6          3.12          1.63         0.25 o                         
  -3   0   6          3.30          6.47         0.36 o                         
  -2   0   6        755.93        870.40        11.09 o                         
  -1   0   6         27.43         25.44         0.65 o                         
   0   0   6         41.68         51.97         1.57 o                         
   1   0   6        264.46        295.09         3.51 o                         
   2   0   6        141.99        190.59         2.53 o                         
   3   0   6        327.21        332.15         3.27 o                         
   4   0   6          8.22         10.31         0.58 o                         
   5   0   6          6.95          5.57         0.54 o                         
   6   0   6          8.62          8.41         0.62 o                         
   7   0   6          0.04          1.17         0.49 o                         
   8   0   6          2.41          2.33         0.64 o                         
   9   0   6          0.07         -0.49         0.49 o                         
 -10   1   6          0.01         -0.79         0.79 o                         
  -9   1   6          6.86         10.03         0.79 o                         
  -8   1   6          1.28          0.55         0.29 o                         
  -7   1   6          9.95         11.28         0.56 o                         
  -6   1   6         80.95         86.98         1.93 o                         
  -5   1   6          0.18          0.35         0.15 o                         
  -4   1   6        655.80        671.29         6.74 o                         
  -3   1   6        203.14        225.41         2.82 o                         
  -2   1   6        859.09        868.58        14.80 o                         
  -1   1   6       1200.62       1293.28        13.99 o                         
   0   1   6         88.88        112.56         1.94 o                         
   1   1   6       1291.22       1366.19        16.39 o                         
   2   1   6        294.43        282.64         2.82 o                         
   3   1   6          2.50          2.75         0.85 o                         
   4   1   6          0.13          0.06         0.26 o                         
   5   1   6          1.97          3.03         0.55 o                         
   6   1   6         58.03         56.24         1.68 o                         
   7   1   6          0.26          0.29         0.49 o                         
   8   1   6          7.70          6.98         0.92 o                         
 -10   2   6          1.79          0.90         1.35 o                         
  -9   2   6          0.77          1.33         0.37 o                         
  -8   2   6         35.14         36.03         1.55 o                         
  -7   2   6         42.85         43.10         2.83 o                         
  -6   2   6        178.16        161.34         2.53 o                         
  -5   2   6         36.18         43.13         0.87 o                         
  -4   2   6        214.57        232.73         3.13 o                         
  -3   2   6          0.50          0.16         0.14 o                         
  -2   2   6        228.70        260.62         2.92 o                         
  -1   2   6        301.74        261.36         2.84 o                         
   0   2   6        499.25        504.58         5.16 o                         
   1   2   6         31.57         23.81         0.48 o                         
   2   2   6         11.61         13.85         0.50 o                         
   3   2   6         11.79          7.66         0.65 o                         
   4   2   6         30.47         27.61         0.69 o                         
   5   2   6         54.66         50.10         1.26 o                         
   6   2   6         18.15         16.70         1.62 o                         
   7   2   6          4.52          4.57         0.79 o                         
   8   2   6          1.35          1.47         0.64 o                         
 -10   3   6          3.75          4.31         1.68 o                         
  -9   3   6          3.48          3.37         1.35 o                         
  -8   3   6          2.63          3.06         0.54 o                         
  -7   3   6          8.40          8.35         0.75 o                         
  -6   3   6          9.50         11.04         0.81 o                         
  -5   3   6          2.83          5.68         0.45 o                         
  -4   3   6         21.85         28.46         0.76 o                         
  -3   3   6         75.77         96.56         1.37 o                         
  -2   3   6        154.84        135.64         1.57 o                         
  -1   3   6        114.95        145.91         1.72 o                         
   0   3   6        339.04        358.50         3.83 o                         
   1   3   6          0.03          0.00         0.11 o                         
   2   3   6          8.39          5.66         0.31 o                         
   3   3   6         13.01         11.08         0.55 o                         
   4   3   6          6.52          8.36         0.51 o                         
   5   3   6         20.54         24.58         1.10 o                         
   6   3   6          0.70          0.57         0.52 o                         
   7   3   6          2.55          3.50         0.79 o                         
  -8   4   6          0.61          1.60         0.79 o                         
  -7   4   6          0.17          0.06         0.34 o                         
  -6   4   6          0.68          3.07         0.33 o                         
  -5   4   6        314.58        332.18         3.70 o                         
  -4   4   6         39.97         48.25         1.41 o                         
  -3   4   6          0.29         -0.06         0.13 o                         
  -2   4   6          9.93          9.13         0.39 o                         
  -1   4   6        375.99        339.02         3.41 o                         
   0   4   6         72.10         60.07         0.81 o                         
   1   4   6          0.33          0.43         0.18 o                         
   2   4   6         29.61         38.92         1.02 o                         
   3   4   6         13.52         13.31         0.90 o                         
   4   4   6         24.94         23.97         0.90 o                         
   5   4   6          4.01          5.37         0.68 o                         
   6   4   6          9.48         11.49         1.17 o                         
   7   4   6          2.64          3.06         1.25 o                         
  -8   5   6          0.38          0.16         1.24 o                         
  -7   5   6         19.79         16.25         2.25 o                         
  -6   5   6         78.44         81.03         1.26 o                         
  -5   5   6          2.79          2.49         0.30 o                         
  -4   5   6          1.42          0.92         0.17 o                         
  -3   5   6         87.77         86.68         1.31 o                         
  -2   5   6         96.11         98.31         1.38 o                         
  -1   5   6         52.22         46.20         0.87 o                         
   0   5   6          6.24          5.49         0.38 o                         
   1   5   6          2.55          6.20         0.48 o                         
   2   5   6         18.38         16.29         0.73 o                         
   3   5   6         31.27         26.88         1.04 o                         
   4   5   6         10.53         12.26         0.79 o                         
   5   5   6          0.29          0.58         0.55 o                         
   6   5   6          0.02         -0.09         0.87 o                         
  -8   6   6          3.12          1.69         0.38 o                         
  -7   6   6          0.11         -0.05         0.27 o                         
  -6   6   6          7.60          8.37         0.60 o                         
  -5   6   6          0.58         -0.03         0.23 o                         
  -4   6   6          0.33          0.10         0.23 o                         
  -3   6   6          0.31         -0.20         0.20 o                         
  -2   6   6        158.43        135.87         1.85 o                         
  -1   6   6          0.36          2.02         0.33 o                         
   0   6   6          6.77          9.65         0.51 o                         
   1   6   6          2.36          0.70         0.36 o                         
   2   6   6          5.27          4.81         0.81 o                         
   3   6   6          7.16          6.53         0.78 o                         
   4   6   6          1.04          1.37         0.50 o                         
   5   6   6          4.36          6.43         1.24 o                         
  -9   7   6          2.40          3.24         0.79 o                         
  -8   7   6          1.77          3.56         0.48 o                         
  -7   7   6         42.28         45.33         1.52 o                         
  -6   7   6         16.58         12.84         1.13 o                         
  -5   7   6          4.81          4.80         0.43 o                         
  -4   7   6         69.01         66.67         1.52 o                         
  -3   7   6         17.39         17.58         0.73 o                         
  -2   7   6         21.71         26.68         0.90 o                         
  -1   7   6         13.28         13.02         1.07 o                         
   0   7   6         12.66         14.61         1.20 o                         
   1   7   6         15.81         13.44         0.83 o                         
   2   7   6         11.12         10.14         0.91 o                         
   3   7   6         14.27         17.24         1.34 o                         
   4   7   6          0.84          0.73         0.78 o                         
 -10   8   6          2.56          3.61         0.64 o                         
  -9   8   6          7.97          8.08         1.12 o                         
  -8   8   6         17.14         15.61         2.62 o                         
  -7   8   6          0.10          0.77         0.55 o                         
  -6   8   6          5.63          5.17         0.62 o                         
  -5   8   6          0.02         -0.12         0.31 o                         
  -4   8   6          6.04          8.56         0.67 o                         
  -3   8   6         37.96         37.38         1.54 o                         
  -2   8   6         11.11         10.34         0.77 o                         
  -1   8   6          6.39          5.47         0.76 o                         
   0   8   6         25.02         27.79         1.63 o                         
   1   8   6         14.18         16.92         1.13 o                         
   2   8   6          8.07          8.62         0.93 o                         
   3   8   6          6.22          5.76         0.95 o                         
  -9   9   6          0.29          0.11         0.48 o                         
  -8   9   6          0.13          0.57         0.71 o                         
  -7   9   6          0.79          0.75         0.39 o                         
  -6   9   6          3.95          4.10         0.80 o                         
  -5   9   6          9.85          7.81         0.73 o                         
  -4   9   6          9.26         10.26         0.81 o                         
  -3   9   6         18.70         17.24         0.96 o                         
  -2   9   6          0.48          1.12         0.55 o                         
  -1   9   6          1.70          0.76         0.75 o                         
   0   9   6          6.61          4.73         0.78 o                         
   1   9   6          2.62          3.59         1.35 o                         
  -8  10   6          1.16          0.92         0.51 o                         
  -7  10   6          0.63          0.74         0.52 o                         
  -6  10   6          1.63          1.28         0.51 o                         
  -5  10   6          9.05         10.54         0.92 o                         
  -4  10   6          1.54          0.89         0.47 o                         
  -3  10   6          1.30          0.35         0.51 o                         
  -2  10   6          0.57          0.22         0.75 o                         
  -1  10   6          0.07         -0.67         0.75 o                         
   0  10   6          4.16          4.52         0.84 o                         
  -7  11   6          0.22         -0.23         0.52 o                         
  -6  11   6          1.01          0.20         0.54 o                         
  -5  11   6          0.74          0.78         0.64 o                         
  -4  11   6          3.39          2.81         0.78 o                         
  -3  11   6          0.75          1.24         0.79 o                         
  -2  11   6          0.51          0.45         1.12 o                         
   2 -11   7          6.81          7.82         1.29 o                         
   3 -11   7          6.44          6.74         1.57 o                         
   4 -11   7          0.12         -0.30         0.70 o                         
   5 -11   7          0.00          0.22         0.75 o                         
   0 -10   7          1.79          1.46         1.46 o                         
   1 -10   7          8.66          9.68         1.12 o                         
   2 -10   7          9.16          8.04         2.69 o                         
   3 -10   7          4.08          3.71         0.79 o                         
   4 -10   7          0.38          0.39         1.12 o                         
   5 -10   7          0.76         -0.04         0.50 o                         
   6 -10   7          2.39          2.27         0.86 o                         
   7 -10   7          2.29          2.49         0.86 o                         
  -2  -9   7          0.00          0.03         0.57 o                         
  -1  -9   7          0.10         -0.37         0.60 o                         
   0  -9   7          3.51          3.83         0.71 o                         
   1  -9   7         38.04         39.23         2.31 o                         
   2  -9   7          5.45          4.47         0.65 o                         
   3  -9   7          1.50          2.24         0.62 o                         
   4  -9   7          1.40          1.69         0.47 o                         
   5  -9   7         10.90         12.26         0.99 o                         
   6  -9   7          2.61          1.80         0.70 o                         
   7  -9   7          0.37          0.97         0.70 o                         
   8  -9   7          0.01          0.22         0.90 o                         
  -4  -8   7          2.33          1.47         1.02 o                         
  -3  -8   7          2.01          1.71         0.99 o                         
  -2  -8   7          5.16          5.52         0.79 o                         
  -1  -8   7         24.24         26.76         1.36 o                         
   0  -8   7         24.36         23.32         1.63 o                         
   1  -8   7         29.03         25.96         1.26 o                         
   2  -8   7          0.66          1.67         0.45 o                         
   3  -8   7          1.11          0.82         0.46 o                         
   4  -8   7         16.71         15.68         2.27 o                         
   5  -8   7          4.36          3.98         1.57 o                         
   6  -8   7          1.90          3.34         0.79 o                         
   7  -8   7          0.14          0.58         0.54 o                         
   8  -8   7          0.12          0.10         0.67 o                         
   9  -8   7          0.36          0.22         0.54 o                         
  -5  -7   7          5.67          6.24         1.24 o                         
  -4  -7   7         31.47         34.01         2.07 o                         
  -3  -7   7          1.63          1.55         0.62 o                         
  -2  -7   7          0.47          0.08         0.42 o                         
  -1  -7   7         56.86         52.00         3.68 o                         
   0  -7   7         26.36         29.89         1.00 o                         
   1  -7   7          0.44         -0.27         0.27 o                         
   2  -7   7          7.10          9.15         0.62 o                         
   3  -7   7          0.44          0.66         0.31 o                         
   4  -7   7          7.25          6.97         0.68 o                         
   5  -7   7         12.72         11.74         1.02 o                         
   6  -7   7          3.99          2.44         0.58 o                         
   7  -7   7          0.37         -0.48         0.48 o                         
   8  -7   7          3.86          6.02         0.86 o                         
   9  -7   7          0.00         -0.22         0.54 o                         
  -6  -6   7         26.26         27.24         2.68 o                         
  -5  -6   7         13.50         10.80         1.15 o                         
  -4  -6   7          1.92          1.07         0.89 o                         
  -3  -6   7          4.49          3.29         0.56 o                         
  -2  -6   7         42.11         51.85         2.02 o                         
  -1  -6   7          0.15          1.12         0.36 o                         
   0  -6   7         84.32         86.36         1.58 o                         
   1  -6   7         67.25         59.33         1.10 o                         
   2  -6   7         12.95          9.34         0.59 o                         
   3  -6   7        124.50        117.54         2.49 o                         
   4  -6   7          2.18          3.54         0.58 o                         
   5  -6   7         58.40         61.15         1.94 o                         
   6  -6   7          0.28          0.93         0.54 o                         
   7  -6   7          2.05          2.11         0.51 o                         
   8  -6   7          1.26          1.91         0.58 o                         
   9  -6   7          0.28         -0.90         0.90 o                         
  -7  -5   7          9.12          9.56         0.98 o                         
  -6  -5   7          1.34          1.53         0.51 o                         
  -5  -5   7          3.56          1.57         0.47 o                         
  -4  -5   7          0.02         -0.29         0.29 o                         
  -3  -5   7         11.87          8.70         0.75 o                         
  -2  -5   7        161.16        166.06         2.15 o                         
  -1  -5   7         64.33         57.08         1.09 o                         
   0  -5   7        101.59        101.43         1.72 o                         
   1  -5   7         34.68         36.49         0.74 o                         
   2  -5   7         19.50         18.16         0.69 o                         
   3  -5   7        134.29        133.02         2.13 o                         
   4  -5   7         41.01         42.17         1.91 o                         
   5  -5   7          0.12         -0.22         0.32 o                         
   6  -5   7          1.89          1.26         0.49 o                         
   7  -5   7          1.15          2.47         0.54 o                         
   8  -5   7          4.20          4.13         0.79 o                         
   9  -5   7          2.55          2.92         1.12 o                         
  -8  -4   7          7.79         10.04         3.14 o                         
  -7  -4   7          0.78          0.12         0.65 o                         
  -6  -4   7          9.69         11.77         1.26 o                         
  -5  -4   7         24.37         23.08         1.15 o                         
  -4  -4   7          0.52          0.17         0.31 o                         
  -3  -4   7         84.32         90.74         1.34 o                         
  -2  -4   7         17.69         18.36         0.57 o                         
  -1  -4   7         14.44         12.16         0.38 o                         
   0  -4   7         68.61         66.01         0.98 o                         
   1  -4   7         77.16         93.75         1.28 o                         
   2  -4   7        126.53        125.21         1.46 o                         
   3  -4   7         12.83         12.62         0.63 o                         
   4  -4   7        122.14        130.19         2.49 o                         
   5  -4   7          0.00          0.28         0.35 o                         
   6  -4   7          2.23          2.23         0.75 o                         
   7  -4   7          6.91          8.70         0.86 o                         
   8  -4   7          0.26          0.67         0.54 o                         
   9  -4   7          0.03          1.35         1.12 o                         
  -8  -3   7         22.74         26.59         1.34 o                         
  -7  -3   7          1.69          1.46         0.48 o                         
  -6  -3   7         25.67         24.10         1.69 o                         
  -5  -3   7          4.94          4.50         0.48 o                         
  -4  -3   7         67.99         61.21         1.37 o                         
  -3  -3   7         57.74         60.56         0.93 o                         
  -2  -3   7        125.42        117.40         1.54 o                         
  -1  -3   7        161.53        152.78         1.58 o                         
   0  -3   7        153.80        164.15         2.39 o                         
   1  -3   7         16.07         23.44         0.43 o                         
   2  -3   7        204.92        199.24         2.13 o                         
   3  -3   7        421.16        408.63         6.27 o                         
   4  -3   7         15.37         12.90         1.08 o                         
   5  -3   7          2.57          3.97         0.56 o                         
   6  -3   7          0.09         -0.22         0.37 o                         
   7  -3   7         12.83         13.99         1.46 o                         
   8  -3   7          0.15          0.45         0.40 o                         
   9  -3   7          0.88          1.38         0.54 o                         
  -9  -2   7          0.24         -0.42         0.50 o                         
  -8  -2   7          8.98          9.07         0.80 o                         
  -7  -2   7         10.77         11.87         0.75 o                         
  -6  -2   7          4.60          4.61         0.45 o                         
  -5  -2   7         23.07         22.29         0.71 o                         
  -4  -2   7        119.99        119.84         1.58 o                         
  -3  -2   7          5.72          6.90         0.39 o                         
  -2  -2   7         12.80         12.17         0.52 o                         
  -1  -2   7          0.15          0.18         0.17 o                         
   0  -2   7         75.24         95.95         1.37 o                         
   1  -2   7        665.40        662.80         6.60 o                         
   2  -2   7        215.68        201.88         2.37 o                         
   3  -2   7         18.25         20.66         0.67 o                         
   4  -2   7          3.71          6.05         0.49 o                         
   5  -2   7         12.63         12.26         0.86 o                         
   6  -2   7         21.05         24.26         1.46 o                         
   7  -2   7          1.58          1.92         0.54 o                         
   8  -2   7          0.76          0.22         1.12 o                         
   9  -2   7          0.03         -0.54         0.54 o                         
  -9  -1   7         11.15         13.13         1.49 o                         
  -8  -1   7          4.69          5.87         0.69 o                         
  -7  -1   7         18.60         18.40         0.96 o                         
  -6  -1   7          7.70          7.22         0.51 o                         
  -5  -1   7         17.39         20.18         0.60 o                         
  -4  -1   7         18.75         18.18         0.54 o                         
  -3  -1   7        198.41        201.58         2.21 o                         
  -2  -1   7         26.39         23.14         0.51 o                         
  -1  -1   7        484.53        556.60         5.69 o                         
   0  -1   7        275.60        282.96         3.09 o                         
   1  -1   7         86.41         88.63         1.39 o                         
   2  -1   7        586.56        686.14         6.77 o                         
   3  -1   7         27.29         23.96         1.04 o                         
   4  -1   7          0.36          1.48         0.60 o                         
   5  -1   7         43.88         48.24         1.41 o                         
   6  -1   7         18.85         23.82         1.64 o                         
   7  -1   7          0.35          0.75         0.40 o                         
   8  -1   7          0.50          1.06         0.54 o                         
   9  -1   7          0.05         -0.51         0.54 o                         
 -10   0   7          0.26         -0.04         0.75 o                         
  -9   0   7          1.59          1.84         0.79 o                         
  -8   0   7          9.19          9.24         0.74 o                         
  -7   0   7          1.80          2.62         0.55 o                         
  -6   0   7         10.63         12.80         0.74 o                         
  -5   0   7        106.36        116.47         2.02 o                         
  -4   0   7         13.22         13.11         0.72 o                         
  -3   0   7         24.18         18.99         0.54 o                         
  -2   0   7        320.72        380.39         3.85 o                         
  -1   0   7       2362.31       2437.13        29.63 o                         
   0   0   7       3464.76       4039.75        42.62 o                         
   1   0   7        377.26        487.61         5.58 o                         
   2   0   7         44.20         49.60         0.93 o                         
   3   0   7          3.29          4.18         0.29 o                         
   4   0   7         17.79         21.22         0.80 o                         
   5   0   7         86.10         92.37         1.87 o                         
   6   0   7          0.27          0.30         0.35 o                         
   7   0   7          0.78          1.06         0.49 o                         
   8   0   7          1.23          0.82         0.62 o                         
   9   0   7          0.41         -0.39         0.67 o                         
 -10   1   7          0.83          0.70         0.70 o                         
  -9   1   7          0.18         -0.05         0.44 o                         
  -8   1   7          0.19          0.30         0.29 o                         
  -7   1   7         75.59         77.38         1.37 o                         
  -6   1   7         39.53         43.80         0.97 o                         
  -5   1   7          0.21          0.20         0.17 o                         
  -4   1   7        644.27        721.54         7.30 o                         
  -3   1   7        539.11        546.85         6.19 o                         
  -2   1   7       2130.42       2377.44        28.99 o                         
  -1   1   7        445.35        589.70         5.91 o                         
   0   1   7        280.38        325.46         3.88 o                         
   1   1   7         23.68         38.19         0.68 o                         
   2   1   7         17.58         20.75         0.53 o                         
   3   1   7         18.15         22.19         0.61 o                         
   4   1   7        157.58        164.50         1.97 o                         
   5   1   7          1.08          2.25         0.47 o                         
   6   1   7         14.37         14.29         1.05 o                         
   7   1   7          2.35          2.03         0.54 o                         
   8   1   7          8.77          8.09         0.95 o                         
 -10   2   7          1.39          0.93         0.54 o                         
  -9   2   7          0.22          0.49         0.35 o                         
  -8   2   7         13.92         16.03         0.64 o                         
  -7   2   7         21.20         23.91         1.04 o                         
  -6   2   7        127.16        133.68         2.43 o                         
  -5   2   7        276.95        273.12         3.74 o                         
  -4   2   7        274.44        306.79         3.95 o                         
  -3   2   7        179.63        196.12         2.37 o                         
  -2   2   7        435.97        406.35         4.13 o                         
  -1   2   7        602.82        748.12         6.69 o                         
   0   2   7         29.72         28.13         0.70 o                         
   1   2   7        112.41        123.13         1.68 o                         
   2   2   7         34.95         34.67         0.58 o                         
   3   2   7          8.16         13.45         0.55 o                         
   4   2   7         90.29         94.71         1.99 o                         
   5   2   7          9.50         10.60         0.97 o                         
   6   2   7          4.22          4.86         1.03 o                         
   7   2   7          1.93          2.80         0.68 o                         
   8   2   7          4.15          3.65         0.81 o                         
 -10   3   7          8.66         10.58         0.82 o                         
  -9   3   7          3.03          5.39         1.57 o                         
  -8   3   7         23.17         19.22         1.13 o                         
  -7   3   7         16.44         16.21         0.79 o                         
  -6   3   7          9.42          7.55         0.47 o                         
  -5   3   7         13.39         14.52         0.46 o                         
  -4   3   7        280.51        277.28         3.19 o                         
  -3   3   7          0.70          6.46         0.45 o                         
  -2   3   7        109.94        143.46         1.71 o                         
  -1   3   7        608.97        632.67         5.88 o                         
   0   3   7         30.91         38.10         0.63 o                         
   1   3   7        145.23        126.65         1.44 o                         
   2   3   7        131.94        146.51         1.52 o                         
   3   3   7         30.84         28.59         0.82 o                         
   4   3   7          0.21          0.71         0.28 o                         
   5   3   7          5.31          4.43         0.54 o                         
   6   3   7          0.59          0.54         0.54 o                         
   7   3   7          0.61          0.68         0.56 o                         
  -8   4   7          0.17         -0.22         0.52 o                         
  -7   4   7          0.75          0.97         0.33 o                         
  -6   4   7         74.45         70.18         1.39 o                         
  -5   4   7          6.22          5.91         0.41 o                         
  -4   4   7         16.09         20.41         0.67 o                         
  -3   4   7        161.03        166.14         1.92 o                         
  -2   4   7        312.36        309.73         3.25 o                         
  -1   4   7         74.23         60.23         1.02 o                         
   0   4   7          7.90          4.85         0.57 o                         
   1   4   7         82.26         84.88         1.56 o                         
   2   4   7         53.09         52.07         0.95 o                         
   3   4   7         30.00         32.47         0.96 o                         
   4   4   7          8.11          9.95         0.67 o                         
   5   4   7          0.02         -0.24         0.49 o                         
   6   4   7         13.98         17.19         1.40 o                         
  -8   5   7         10.52          9.05         0.76 o                         
  -7   5   7         24.02         26.33         0.78 o                         
  -6   5   7         18.23         14.88         0.57 o                         
  -5   5   7          8.30          8.81         0.51 o                         
  -4   5   7          6.94          5.40         0.32 o                         
  -3   5   7         86.73         83.21         1.32 o                         
  -2   5   7          5.90          4.22         0.43 o                         
  -1   5   7         15.27          8.23         0.46 o                         
   0   5   7          3.76          0.03         0.20 o                         
   1   5   7         78.20         80.41         1.37 o                         
   2   5   7         33.17         30.11         0.89 o                         
   3   5   7          5.64          6.90         0.73 o                         
   4   5   7          6.24          7.65         0.88 o                         
   5   5   7          0.53         -0.06         0.91 o                         
   6   5   7          1.70          1.13         0.76 o                         
  -8   6   7          0.25         -0.34         0.61 o                         
  -7   6   7          1.12          1.21         0.34 o                         
  -6   6   7         24.37         27.78         1.13 o                         
  -5   6   7          0.22          0.53         0.28 o                         
  -4   6   7          2.29          2.62         0.32 o                         
  -3   6   7         88.73         68.66         1.33 o                         
  -2   6   7        170.83        125.63         2.28 o                         
  -1   6   7          1.54          0.94         0.37 o                         
   0   6   7         91.14         77.61         2.60 o                         
   1   6   7         16.71         19.75         0.91 o                         
   2   6   7          0.00         -0.29         0.42 o                         
   3   6   7         13.40         16.46         1.46 o                         
   4   6   7          1.00          0.71         1.00 o                         
   5   6   7          2.97          2.78         1.02 o                         
  -9   7   7          0.27          0.36         0.45 o                         
  -8   7   7          5.38          6.43         0.66 o                         
  -7   7   7          4.66          3.38         0.51 o                         
  -6   7   7         18.18         21.48         1.17 o                         
  -5   7   7         48.29         43.70         1.12 o                         
  -4   7   7        155.78        141.73         2.81 o                         
  -3   7   7          3.85          5.24         0.52 o                         
  -2   7   7          0.82          0.26         0.32 o                         
  -1   7   7         10.51          8.92         0.76 o                         
   0   7   7          0.69          1.40         0.55 o                         
   1   7   7         48.31         51.64         1.46 o                         
   2   7   7         12.97         16.85         1.13 o                         
   3   7   7          1.40          1.62         0.70 o                         
   4   7   7          6.98          7.89         0.91 o                         
 -10   8   7          0.77          0.90         0.48 o                         
  -9   8   7          3.61          2.69         0.90 o                         
  -8   8   7          4.67          4.80         0.64 o                         
  -7   8   7          0.20          0.10         0.65 o                         
  -6   8   7         37.45         32.46         1.83 o                         
  -5   8   7          0.02         -0.34         0.34 o                         
  -4   8   7          2.14          3.60         0.54 o                         
  -3   8   7         10.50         11.12         0.73 o                         
  -2   8   7          5.37          6.00         0.73 o                         
  -1   8   7         28.71         28.85         1.36 o                         
   0   8   7         13.27         17.71         1.22 o                         
   1   8   7          5.09          4.53         1.01 o                         
   2   8   7          2.29          1.35         0.90 o                         
   3   8   7          0.05         -0.67         0.90 o                         
  -9   9   7          0.00         -0.19         0.56 o                         
  -8   9   7          0.08         -0.09         0.49 o                         
  -7   9   7          0.54          1.05         0.44 o                         
  -6   9   7          1.26          1.96         0.48 o                         
  -5   9   7          6.17          4.47         0.60 o                         
  -4   9   7         17.34         20.27         0.99 o                         
  -3   9   7          1.53          1.66         0.49 o                         
  -2   9   7          8.84          9.70         1.00 o                         
  -1   9   7          4.30          2.19         1.01 o                         
   0   9   7          4.32          3.15         0.76 o                         
   1   9   7          1.00         -0.04         0.79 o                         
  -8  10   7          0.00         -0.22         0.55 o                         
  -7  10   7          0.44          0.41         0.44 o                         
  -6  10   7          1.87          1.12         0.53 o                         
  -5  10   7         11.34          9.57         1.13 o                         
  -4  10   7          0.04          0.05         0.45 o                         
  -3  10   7          0.55          0.17         0.57 o                         
  -2  10   7          2.67          0.92         1.57 o                         
  -1  10   7          4.61          3.96         1.02 o                         
   0  10   7          5.51          5.78         0.95 o                         
  -6  11   7          0.86          0.59         0.59 o                         
  -5  11   7          0.71          0.54         0.55 o                         
  -4  11   7          0.11         -1.12         1.12 o                         
  -3  11   7          1.08          1.25         1.12 o                         
   3 -11   8          0.05          0.22         1.12 o                         
   4 -11   8          0.00         -0.35         1.12 o                         
   5 -11   8          1.60          2.47         1.35 o                         
   0 -10   8          3.40          2.85         1.02 o                         
   1 -10   8          6.00          6.35         1.63 o                         
   2 -10   8          7.20          8.23         1.24 o                         
   3 -10   8          0.23         -0.11         0.64 o                         
   4 -10   8         11.83         11.90         1.80 o                         
   5 -10   8          3.15          2.42         0.58 o                         
   6 -10   8          0.56          1.35         0.79 o                         
   7 -10   8          0.25         -0.34         0.64 o                         
  -2  -9   8          0.59          1.18         0.62 o                         
  -1  -9   8          5.77          4.40         1.68 o                         
   0  -9   8         24.75         23.95         1.89 o                         
   1  -9   8         12.22         12.93         1.14 o                         
   2  -9   8          0.00         -0.49         0.49 o                         
   3  -9   8          9.19         12.05         1.05 o                         
   4  -9   8          5.71          5.35         0.84 o                         
   5  -9   8          7.79          6.32         0.76 o                         
   6  -9   8          2.90          2.98         1.46 o                         
   7  -9   8          2.01          3.53         0.86 o                         
   8  -9   8          1.78          2.16         0.75 o                         
  -4  -8   8          2.33          4.94         1.57 o                         
  -3  -8   8          8.10          9.11         1.14 o                         
  -2  -8   8         15.01         15.42         1.15 o                         
  -1  -8   8         20.85         20.83         1.76 o                         
   0  -8   8         12.90         15.74         1.11 o                         
   1  -8   8          8.86          8.70         0.86 o                         
   2  -8   8          3.52          4.51         0.58 o                         
   3  -8   8         35.79         36.75         2.20 o                         
   4  -8   8         22.19         22.37         1.62 o                         
   5  -8   8          0.34          0.22         0.46 o                         
   6  -8   8          2.06          3.03         0.64 o                         
   7  -8   8          0.27          0.22         1.12 o                         
   8  -8   8          0.41          0.22         0.54 o                         
  -5  -7   8         10.02         11.76         3.03 o                         
  -4  -7   8          1.32          1.51         0.86 o                         
  -3  -7   8          9.12         11.70         0.97 o                         
  -2  -7   8         11.59         10.32         1.64 o                         
  -1  -7   8         81.07         75.96         2.74 o                         
   0  -7   8         11.57         11.42         0.71 o                         
   1  -7   8         13.69         11.05         1.08 o                         
   2  -7   8         70.98         74.98         1.75 o                         
   3  -7   8          8.60          4.81         0.56 o                         
   4  -7   8         16.14         15.87         0.88 o                         
   5  -7   8         16.68         13.98         2.13 o                         
   6  -7   8          4.00          1.72         0.55 o                         
   7  -7   8          6.66          5.61         0.79 o                         
   8  -7   8          1.37          2.00         0.79 o                         
   9  -7   8          0.25          1.12         0.64 o                         
  -6  -6   8          0.00          0.61         0.79 o                         
  -5  -6   8          0.19         -0.32         0.62 o                         
  -4  -6   8          1.36          2.64         0.76 o                         
  -3  -6   8        124.96        122.85         2.86 o                         
  -2  -6   8          0.33          0.63         0.42 o                         
  -1  -6   8          1.00          3.18         0.41 o                         
   0  -6   8          2.17          2.64         0.37 o                         
   1  -6   8         24.40         14.98         0.64 o                         
   2  -6   8         43.05         40.47         1.51 o                         
   3  -6   8        135.15        118.10         2.15 o                         
   4  -6   8         63.35         57.79         1.42 o                         
   5  -6   8         15.33         16.65         1.33 o                         
   6  -6   8          5.79          5.63         0.69 o                         
   7  -6   8          1.35          0.82         0.50 o                         
   8  -6   8          4.36          4.15         0.79 o                         
   9  -6   8          0.46          1.63         1.35 o                         
  -7  -5   8          1.71          1.83         0.68 o                         
  -6  -5   8          4.82          4.46         0.78 o                         
  -5  -5   8         11.81         10.89         0.80 o                         
  -4  -5   8          0.89          0.59         0.47 o                         
  -3  -5   8         28.85         25.85         0.79 o                         
  -2  -5   8         68.99         69.12         1.31 o                         
  -1  -5   8        194.94        170.83         2.35 o                         
   0  -5   8          0.45         -0.16         0.16 o                         
   1  -5   8        133.99        116.47         1.58 o                         
   2  -5   8         99.23        103.16         1.69 o                         
   3  -5   8         41.71         33.84         1.30 o                         
   4  -5   8         36.68         34.41         1.31 o                         
   5  -5   8          2.10          1.38         0.44 o                         
   6  -5   8         24.30         22.77         1.13 o                         
   7  -5   8          0.17          0.67         0.67 o                         
   8  -5   8          0.40          1.28         0.54 o                         
   9  -5   8          0.41          1.20         0.70 o                         
  -7  -4   8          0.04          0.78         0.49 o                         
  -6  -4   8         13.23         12.34         0.96 o                         
  -5  -4   8         20.15         21.00         1.00 o                         
  -4  -4   8         52.46         53.47         1.17 o                         
  -3  -4   8        107.02         92.27         1.38 o                         
  -2  -4   8        407.29        378.08         3.44 o                         
  -1  -4   8          7.19         10.20         0.45 o                         
   0  -4   8         30.59         30.29         0.92 o                         
   1  -4   8        194.45        163.32         1.81 o                         
   2  -4   8          5.91          4.85         0.31 o                         
   3  -4   8        108.42        110.66         1.88 o                         
   4  -4   8         29.05         33.29         1.26 o                         
   5  -4   8          0.54          1.33         0.46 o                         
   6  -4   8         16.82         17.35         2.00 o                         
   7  -4   8          7.39          7.70         1.01 o                         
   8  -4   8          0.01          0.55         0.54 o                         
   9  -4   8          0.31         -0.16         0.54 o                         
  -8  -3   8          0.07         -0.59         0.67 o                         
  -7  -3   8          4.36          4.88         0.64 o                         
  -6  -3   8          7.16          6.87         0.63 o                         
  -5  -3   8          1.73          1.38         0.35 o                         
  -4  -3   8        122.12        105.52         1.56 o                         
  -3  -3   8        251.43        230.95         2.43 o                         
  -2  -3   8         14.97         16.55         0.60 o                         
  -1  -3   8        134.40        133.98         1.38 o                         
   0  -3   8          0.12          0.02         0.12 o                         
   1  -3   8       1025.83        972.43         7.03 o                         
   2  -3   8         25.16         21.27         0.63 o                         
   3  -3   8         60.39         60.71         1.75 o                         
   4  -3   8          0.81          0.35         0.33 o                         
   5  -3   8         81.45         76.29         1.84 o                         
   6  -3   8          2.60          2.64         0.54 o                         
   7  -3   8          1.01          1.06         0.54 o                         
   8  -3   8          0.36          0.64         1.01 o                         
   9  -3   8          0.78          0.03         0.54 o                         
  -9  -2   8          9.49          9.50         0.97 o                         
  -8  -2   8         10.30         12.27         0.92 o                         
  -7  -2   8         13.41         14.51         0.85 o                         
  -6  -2   8          3.17          1.95         0.40 o                         
  -5  -2   8         27.84         23.03         0.73 o                         
  -4  -2   8          8.25          5.01         0.37 o                         
  -3  -2   8         39.92         27.36         0.72 o                         
  -2  -2   8         17.36          8.80         0.40 o                         
  -1  -2   8        322.61        287.65         2.78 o                         
   0  -2   8        556.66        545.95         4.66 o                         
   1  -2   8         43.40         47.68         0.68 o                         
   2  -2   8          4.28          7.35         0.45 o                         
   3  -2   8         14.85         14.41         0.56 o                         
   4  -2   8          2.33          0.97         0.39 o                         
   5  -2   8          1.32          1.41         0.37 o                         
   6  -2   8          1.38          0.54         0.37 o                         
   7  -2   8         11.33          9.63         1.57 o                         
   8  -2   8          0.54          0.87         0.54 o                         
   9  -2   8          3.58          4.00         0.86 o                         
  -9  -1   8         18.18         20.61         1.83 o                         
  -8  -1   8          0.61          1.63         0.78 o                         
  -7  -1   8          2.82          1.17         0.55 o                         
  -6  -1   8          3.80          5.09         0.50 o                         
  -5  -1   8        126.04        115.39         1.61 o                         
  -4  -1   8        392.64        354.15         3.66 o                         
  -3  -1   8        100.58         99.18         1.36 o                         
  -2  -1   8         65.73         73.11         1.44 o                         
  -1  -1   8          4.10          0.63         0.20 o                         
   0  -1   8        136.87         87.42         1.28 o                         
   1  -1   8         24.71         17.33         0.52 o                         
   2  -1   8        274.96        287.11         2.92 o                         
   3  -1   8         76.52         92.81         1.26 o                         
   4  -1   8        126.80        139.52         1.80 o                         
   5  -1   8         40.31         44.85         1.35 o                         
   6  -1   8          0.00         -0.35         0.35 o                         
   7  -1   8          1.69          1.66         0.58 o                         
   8  -1   8          0.65          1.65         0.79 o                         
   9  -1   8          0.02         -0.42         0.54 o                         
 -10   0   8          0.03         -0.36         1.57 o                         
  -9   0   8          0.77          1.32         0.57 o                         
  -8   0   8          3.12          2.59         0.53 o                         
  -7   0   8          1.45          1.00         0.39 o                         
  -6   0   8        121.96        117.34         1.97 o                         
  -5   0   8          7.43          6.46         0.51 o                         
  -4   0   8        102.84        113.69         1.72 o                         
  -3   0   8         18.30         19.23         0.50 o                         
  -2   0   8         12.40         34.09         0.69 o                         
  -1   0   8       1161.27       1217.98        11.50 o                         
   0   0   8        697.19        755.06        11.05 o                         
   1   0   8        153.17        165.91         1.94 o                         
   2   0   8        172.14        197.06         2.18 o                         
   3   0   8        475.38        482.41         4.60 o                         
   4   0   8          5.16          6.51         0.45 o                         
   5   0   8          5.14          5.43         0.59 o                         
   6   0   8          2.34          1.69         0.51 o                         
   7   0   8          0.34          0.90         0.49 o                         
   8   0   8          1.91          2.33         0.62 o                         
 -10   1   8          0.03         -0.17         1.12 o                         
  -9   1   8          0.93          0.36         0.44 o                         
  -8   1   8          0.38          0.67         0.34 o                         
  -7   1   8          3.89          3.51         0.39 o                         
  -6   1   8          8.08          8.18         0.52 o                         
  -5   1   8         55.98         56.80         1.28 o                         
  -4   1   8        266.10        305.56         3.54 o                         
  -3   1   8         94.43         88.27         1.46 o                         
  -2   1   8       1333.96       1369.56        12.80 o                         
  -1   1   8          2.33          9.32         0.53 o                         
   0   1   8         28.39         33.27         0.87 o                         
   1   1   8        243.07        239.00         2.09 o                         
   2   1   8          1.51         -0.21         0.21 o                         
   3   1   8         18.54         19.70         0.62 o                         
   4   1   8          2.71          2.79         0.33 o                         
   5   1   8         13.74         14.32         0.75 o                         
   6   1   8          4.04          3.57         0.65 o                         
   7   1   8          1.07          1.78         0.62 o                         
   8   1   8          0.50         -0.45         0.74 o                         
 -10   2   8          0.04          0.16         0.44 o                         
  -9   2   8          3.37          3.33         0.45 o                         
  -8   2   8         28.15         23.81         1.00 o                         
  -7   2   8        128.67        143.21         2.08 o                         
  -6   2   8        171.42        178.89         2.50 o                         
  -5   2   8          1.64          0.39         0.18 o                         
  -4   2   8         34.89         29.56         0.79 o                         
  -3   2   8          5.91          3.33         0.52 o                         
  -2   2   8        318.84        297.02         3.00 o                         
  -1   2   8         20.03         23.28         0.50 o                         
   0   2   8        154.23        153.46         1.75 o                         
   1   2   8          6.83          5.84         0.30 o                         
   2   2   8         43.73         44.78         0.96 o                         
   3   2   8         11.73         11.37         0.55 o                         
   4   2   8         34.37         38.87         0.89 o                         
   5   2   8          0.07          0.11         0.39 o                         
   6   2   8          0.11          0.54         0.58 o                         
   7   2   8          0.03          0.00         0.59 o                         
 -10   3   8          1.55          1.75         0.45 o                         
  -9   3   8          8.50          9.44         0.73 o                         
  -8   3   8         30.92         25.39         2.96 o                         
  -7   3   8          3.08          2.26         0.39 o                         
  -6   3   8         12.37         14.12         0.70 o                         
  -5   3   8         72.43         79.06         1.23 o                         
  -4   3   8        446.41        432.29         4.74 o                         
  -3   3   8        183.01        153.70         1.94 o                         
  -2   3   8          8.95          7.68         0.53 o                         
  -1   3   8        161.19        178.16         1.75 o                         
   0   3   8         98.68        105.00         1.20 o                         
   1   3   8         91.73         77.51         1.08 o                         
   2   3   8         43.69         43.23         0.91 o                         
   3   3   8         26.57         24.32         0.80 o                         
   4   3   8          7.68          7.51         0.55 o                         
   5   3   8          3.87          3.56         0.61 o                         
   6   3   8          0.01          0.10         0.50 o                         
   7   3   8          6.88          8.10         1.00 o                         
  -9   4   8          8.38         10.00         1.34 o                         
  -8   4   8         52.46         48.95         1.48 o                         
  -7   4   8         36.65         38.59         1.32 o                         
  -6   4   8         38.13         38.87         0.83 o                         
  -5   4   8         53.41         46.70         1.00 o                         
  -4   4   8          8.50          8.81         0.50 o                         
  -3   4   8         45.80         52.26         0.93 o                         
  -2   4   8          0.05          0.62         0.36 o                         
  -1   4   8          7.83          4.61         0.35 o                         
   0   4   8         32.42         25.14         0.56 o                         
   1   4   8          5.40          4.81         0.37 o                         
   2   4   8         16.98         15.28         0.74 o                         
   3   4   8          2.90          2.22         0.53 o                         
   4   4   8          0.06         -0.42         0.42 o                         
   5   4   8          2.54          3.08         0.68 o                         
   6   4   8          3.13          2.61         0.76 o                         
  -9   5   8         24.44         25.01         2.14 o                         
  -8   5   8         16.52         14.11         0.93 o                         
  -7   5   8          0.08          0.37         0.25 o                         
  -6   5   8          8.64          7.47         0.59 o                         
  -5   5   8         33.55         38.17         0.97 o                         
  -4   5   8          7.53         13.24         0.53 o                         
  -3   5   8         24.48         26.61         0.72 o                         
  -2   5   8         48.14         52.90         0.97 o                         
  -1   5   8          1.84          1.59         0.30 o                         
   0   5   8          0.02         -0.19         0.19 o                         
   1   5   8         20.73         18.56         0.77 o                         
   2   5   8        103.50         89.04         4.38 o                         
   3   5   8          0.53          0.84         0.42 o                         
   4   5   8          4.04          3.19         1.23 o                         
   5   5   8          0.48          0.22         0.57 o                         
  -9   6   8          0.51          0.55         0.39 o                         
  -8   6   8          7.11          8.86         0.57 o                         
  -7   6   8          1.89          2.96         0.43 o                         
  -6   6   8         11.93         16.16         0.86 o                         
  -5   6   8         10.30         11.60         0.55 o                         
  -4   6   8         25.92         22.95         0.79 o                         
  -3   6   8         72.27         60.97         1.29 o                         
  -2   6   8          0.84          0.05         0.35 o                         
  -1   6   8         15.88         12.16         0.96 o                         
   0   6   8        228.18        207.17         2.92 o                         
   1   6   8          6.47          6.25         0.63 o                         
   2   6   8          1.33          0.51         0.54 o                         
   3   6   8          0.02         -0.54         0.54 o                         
   4   6   8          0.64          0.55         0.54 o                         
   5   6   8          6.95          4.94         1.57 o                         
  -9   7   8          1.49          2.93         0.65 o                         
  -8   7   8          1.26          1.33         0.42 o                         
  -7   7   8          0.60          0.48         0.38 o                         
  -6   7   8          0.06          0.19         0.39 o                         
  -5   7   8         55.64         53.07         1.33 o                         
  -4   7   8         44.44         36.41         1.06 o                         
  -3   7   8          2.63          1.92         0.35 o                         
  -2   7   8        126.05        119.57         1.89 o                         
  -1   7   8          0.13         -0.07         0.36 o                         
   0   7   8          1.81          3.21         0.78 o                         
   1   7   8          8.74          8.44         1.08 o                         
   2   7   8          0.02          0.22         0.67 o                         
   3   7   8          2.37          1.92         0.70 o                         
   4   7   8          1.42          1.54         0.58 o                         
 -10   8   8          0.19          0.67         0.48 o                         
  -9   8   8          1.56          2.16         0.53 o                         
  -8   8   8          1.30          2.12         0.54 o                         
  -7   8   8         14.09         15.46         1.01 o                         
  -6   8   8         14.68         11.40         0.77 o                         
  -5   8   8          2.41          2.80         0.50 o                         
  -4   8   8          2.85          2.13         0.50 o                         
  -3   8   8          0.13         -0.03         0.35 o                         
  -2   8   8          1.30          1.74         0.57 o                         
  -1   8   8         38.13         34.11         1.49 o                         
   0   8   8          2.43          2.05         0.57 o                         
   1   8   8          2.61          2.77         0.91 o                         
   2   8   8          0.27          0.00         0.90 o                         
  -9   9   8          0.10         -0.11         0.55 o                         
  -8   9   8          1.11          1.07         0.50 o                         
  -7   9   8          0.11          0.07         0.43 o                         
  -6   9   8          8.16          6.88         0.70 o                         
  -5   9   8          0.97          0.49         0.44 o                         
  -4   9   8          0.99          0.50         0.43 o                         
  -3   9   8          7.37          6.12         0.71 o                         
  -2   9   8          3.15          2.06         0.71 o                         
  -1   9   8         19.34         26.80         2.04 o                         
   0   9   8          0.32         -0.11         0.57 o                         
   1   9   8          0.04          0.00         0.75 o                         
  -8  10   8          3.07          3.79         0.61 o                         
  -7  10   8          0.04          0.22         0.44 o                         
  -6  10   8          0.62          0.80         0.54 o                         
  -5  10   8          0.33         -0.07         0.50 o                         
  -4  10   8          0.02         -0.42         0.42 o                         
  -3  10   8          4.79          5.60         0.89 o                         
  -2  10   8          6.17          5.88         1.18 o                         
  -1  10   8          0.48          0.22         0.86 o                         
  -6  11   8          0.33          0.67         1.12 o                         
  -5  11   8          0.13          0.07         0.65 o                         
  -4  11   8          1.34          1.12         0.79 o                         
   0 -10   9          1.22          1.25         0.86 o                         
   1 -10   9          1.99          1.37         0.68 o                         
   2 -10   9          0.04          0.45         0.90 o                         
   3 -10   9          7.06          5.39         1.35 o                         
   4 -10   9          5.89          5.06         1.02 o                         
   5 -10   9          2.54          2.65         0.86 o                         
   6 -10   9          0.01          0.02         0.59 o                         
  -2  -9   9          0.00         -0.51         0.51 o                         
  -1  -9   9         16.97         17.79         2.58 o                         
   0  -9   9          9.58         11.20         1.40 o                         
   1  -9   9          0.23          0.34         0.55 o                         
   2  -9   9          5.92          4.85         0.89 o                         
   3  -9   9         11.04         11.38         1.13 o                         
   4  -9   9          9.74         10.47         1.11 o                         
   5  -9   9          2.13          2.20         0.68 o                         
   6  -9   9          1.10          0.45         0.70 o                         
   7  -9   9          7.05          7.99         2.58 o                         
  -4  -8   9          0.97          2.02         1.35 o                         
  -3  -8   9         16.83         19.75         1.26 o                         
  -2  -8   9         12.83         11.13         1.01 o                         
  -1  -8   9         24.47         27.15         1.49 o                         
   0  -8   9          3.91          3.95         1.03 o                         
   1  -8   9         16.11         14.92         1.30 o                         
   2  -8   9         13.39         11.33         0.89 o                         
   3  -8   9         54.42         61.24         1.95 o                         
   4  -8   9          0.77          1.36         0.47 o                         
   5  -8   9         23.57         22.04         1.14 o                         
   6  -8   9          0.58          0.17         0.58 o                         
   7  -8   9          3.09          1.92         0.70 o                         
   8  -8   9          0.27          0.55         0.70 o                         
  -5  -7   9          1.54          2.02         1.35 o                         
  -4  -7   9         13.15          9.10         1.40 o                         
  -3  -7   9         17.75         16.62         1.13 o                         
  -2  -7   9         47.68         47.91         2.82 o                         
  -1  -7   9          0.80          1.02         0.49 o                         
   0  -7   9          6.40          4.17         0.50 o                         
   1  -7   9         95.96         88.14         2.03 o                         
   2  -7   9         20.25         23.43         1.08 o                         
   3  -7   9         22.47         17.98         1.20 o                         
   4  -7   9          1.99          2.48         0.47 o                         
   5  -7   9         30.77         25.53         1.38 o                         
   6  -7   9          6.55          6.37         0.78 o                         
   7  -7   9         19.22         22.33         1.99 o                         
   8  -7   9          0.15         -0.45         0.54 o                         
   9  -7   9          0.04          0.22         0.67 o                         
  -6  -6   9          0.09         -0.43         0.69 o                         
  -5  -6   9          7.51          7.80         1.15 o                         
  -4  -6   9         10.67         11.04         1.40 o                         
  -3  -6   9          5.73          5.56         0.69 o                         
  -2  -6   9          3.42          4.61         0.64 o                         
  -1  -6   9         68.40         59.76         1.56 o                         
   0  -6   9          3.09          1.82         0.35 o                         
   1  -6   9         68.89         53.73         1.08 o                         
   2  -6   9        119.80        131.97         2.66 o                         
   3  -6   9         94.07         97.88         1.97 o                         
   4  -6   9          1.32          0.95         0.39 o                         
   5  -6   9         56.67         54.60         1.80 o                         
   6  -6   9          0.55         -0.45         0.46 o                         
   7  -6   9          1.17          1.40         0.73 o                         
   8  -6   9          0.04          0.06         0.54 o                         
   9  -6   9          0.01          0.16         0.54 o                         
  -7  -5   9          0.82          0.13         0.56 o                         
  -6  -5   9          1.39          1.14         0.61 o                         
  -5  -5   9          5.18          4.90         0.72 o                         
  -4  -5   9          2.48          2.66         0.53 o                         
  -3  -5   9          9.58         11.29         0.57 o                         
  -2  -5   9          0.00          0.01         0.31 o                         
  -1  -5   9        174.23        156.50         2.25 o                         
   0  -5   9        136.30        156.68         2.98 o                         
   1  -5   9        304.64        298.59         3.22 o                         
   2  -5   9         13.95         15.79         0.78 o                         
   3  -5   9         12.14          8.85         0.56 o                         
   4  -5   9         23.95         22.80         0.96 o                         
   5  -5   9         31.15         33.08         2.13 o                         
   6  -5   9         10.38          9.72         0.83 o                         
   7  -5   9          0.16         -0.22         1.35 o                         
   8  -5   9          0.05          0.00         0.54 o                         
   9  -5   9          0.36          0.22         0.90 o                         
  -7  -4   9          3.75          2.34         0.66 o                         
  -6  -4   9          0.52          0.24         0.45 o                         
  -5  -4   9         20.51         18.70         0.97 o                         
  -4  -4   9         29.15         36.17         1.44 o                         
  -3  -4   9         20.78         20.78         0.63 o                         
  -2  -4   9         38.27         40.63         0.96 o                         
  -1  -4   9         62.55         64.90         1.32 o                         
   0  -4   9        142.65        146.24         3.24 o                         
   1  -4   9         33.88         32.98         0.78 o                         
   2  -4   9        159.90        139.48         1.79 o                         
   3  -4   9          0.05          0.55         0.29 o                         
   4  -4   9        137.34        144.06         2.34 o                         
   5  -4   9         14.43         15.01         0.95 o                         
   6  -4   9          4.60          4.00         0.62 o                         
   7  -4   9          0.01          1.06         0.54 o                         
   8  -4   9          1.17          0.45         0.79 o                         
   9  -4   9          2.65          3.11         0.70 o                         
  -8  -3   9          0.37         -0.07         0.57 o                         
  -7  -3   9         15.04         14.66         1.00 o                         
  -6  -3   9          0.21          0.14         0.37 o                         
  -5  -3   9          2.44          1.58         0.37 o                         
  -4  -3   9          8.23         10.28         0.57 o                         
  -3  -3   9          0.77          0.17         0.17 o                         
  -2  -3   9          5.12          2.33         0.26 o                         
  -1  -3   9         87.33         99.93         1.14 o                         
   0  -3   9        342.50        313.40         2.46 o                         
   1  -3   9         14.61         10.70         0.49 o                         
   2  -3   9         67.23         76.61         1.32 o                         
   3  -3   9         42.10         40.30         1.06 o                         
   4  -3   9         62.79         66.33         1.41 o                         
   5  -3   9          1.12          1.45         0.61 o                         
   6  -3   9          0.77          0.67         0.40 o                         
   7  -3   9          6.88          5.39         0.86 o                         
   8  -3   9          0.07         -0.22         0.48 o                         
   9  -3   9          1.88          2.20         0.79 o                         
  -9  -2   9          5.35          5.05         0.78 o                         
  -8  -2   9          3.43          2.80         0.54 o                         
  -7  -2   9         52.92         51.58         1.31 o                         
  -6  -2   9         83.92         90.52         1.71 o                         
  -5  -2   9        126.27        141.01         1.90 o                         
  -4  -2   9          4.37          3.42         0.36 o                         
  -3  -2   9         60.63         53.18         1.05 o                         
  -2  -2   9        281.94        281.82         2.78 o                         
  -1  -2   9        268.27        273.62         2.54 o                         
   0  -2   9        126.57        151.25         1.50 o                         
   1  -2   9        145.33        135.96         1.41 o                         
   2  -2   9          4.87          5.60         0.49 o                         
   3  -2   9         81.62         94.67         1.67 o                         
   4  -2   9          0.99          0.72         0.38 o                         
   5  -2   9          0.47         -0.37         0.37 o                         
   6  -2   9         16.22         17.83         1.12 o                         
   7  -2   9          3.38          1.88         0.58 o                         
   8  -2   9          2.93          2.83         0.75 o                         
   9  -2   9          2.09          0.22         0.58 o                         
  -9  -1   9         13.66         10.17         1.33 o                         
  -8  -1   9         18.00         18.91         1.18 o                         
  -7  -1   9         93.28         98.18         2.15 o                         
  -6  -1   9         18.00         21.01         0.77 o                         
  -5  -1   9         15.40         16.37         0.67 o                         
  -4  -1   9         82.83         88.66         1.37 o                         
  -3  -1   9        206.36        216.52         3.75 o                         
  -2  -1   9         13.87         14.44         0.57 o                         
  -1  -1   9        287.61        292.42         2.69 o                         
   0  -1   9         93.16        117.64         1.35 o                         
   1  -1   9          9.80         11.09         0.36 o                         
   2  -1   9         41.11         34.06         0.74 o                         
   3  -1   9          0.31          0.61         0.19 o                         
   4  -1   9        312.32        329.01         3.34 o                         
   5  -1   9         34.20         38.05         1.32 o                         
   6  -1   9         27.32         26.98         2.13 o                         
   7  -1   9         13.79         14.63         2.13 o                         
   8  -1   9          0.62          0.45         0.54 o                         
 -10   0   9          5.35          4.27         0.95 o                         
  -9   0   9          8.05          6.62         0.76 o                         
  -8   0   9          1.17          1.00         0.41 o                         
  -7   0   9         19.49         18.42         1.17 o                         
  -6   0   9         74.39         76.96         1.51 o                         
  -5   0   9         45.01         46.11         1.09 o                         
  -4   0   9        275.18        246.42         2.67 o                         
  -3   0   9        335.07        359.86         4.08 o                         
  -2   0   9          0.16          1.18         0.22 o                         
  -1   0   9          1.61          4.20         0.26 o                         
   0   0   9        258.07        340.44         3.27 o                         
   1   0   9         10.53         16.85         0.43 o                         
   2   0   9        750.81        826.28         7.26 o                         
   3   0   9         53.18         55.02         1.06 o                         
   4   0   9          0.89          0.71         0.25 o                         
   5   0   9         40.61         39.57         1.08 o                         
   6   0   9          0.07          0.45         0.90 o                         
   7   0   9          0.52          1.04         0.49 o                         
   8   0   9          2.47          2.07         0.70 o                         
 -10   1   9          0.12          0.09         0.45 o                         
  -9   1   9          0.02         -0.15         0.41 o                         
  -8   1   9          0.84          1.41         0.44 o                         
  -7   1   9          9.00          7.01         0.65 o                         
  -6   1   9        175.93        169.72         2.42 o                         
  -5   1   9          0.49          0.15         0.37 o                         
  -4   1   9         29.74         35.10         0.90 o                         
  -3   1   9          9.25          9.50         0.53 o                         
  -2   1   9        469.50        569.60         5.73 o                         
  -1   1   9        682.12        765.09         6.35 o                         
   0   1   9        261.14        277.61         2.44 o                         
   1   1   9         77.05         75.94         0.89 o                         
   2   1   9          0.05          0.08         0.31 o                         
   3   1   9         88.01        103.93         1.99 o                         
   4   1   9         10.21          8.16         0.55 o                         
   5   1   9          0.02          0.62         0.35 o                         
   6   1   9          8.88          8.34         0.71 o                         
   7   1   9          0.01         -0.03         0.49 o                         
   8   1   9          0.01          0.34         0.62 o                         
 -10   2   9          1.70          1.83         0.57 o                         
  -9   2   9          0.81          1.47         0.71 o                         
  -8   2   9         35.37         33.89         1.12 o                         
  -7   2   9          0.61         -0.25         0.25 o                         
  -6   2   9          4.83          3.70         0.46 o                         
  -5   2   9          0.74          0.00         0.25 o                         
  -4   2   9        139.06        144.30         2.17 o                         
  -3   2   9        182.68        200.11         2.56 o                         
  -2   2   9        371.34        358.69         3.59 o                         
  -1   2   9         33.69         30.18         0.55 o                         
   0   2   9         52.97         46.56         0.71 o                         
   1   2   9        425.15        444.74         3.90 o                         
   2   2   9          9.47         11.37         0.45 o                         
   3   2   9         46.70         53.14         1.13 o                         
   4   2   9         41.42         40.65         0.96 o                         
   5   2   9          0.34         -0.38         0.38 o                         
   6   2   9          5.40          6.96         1.23 o                         
   7   2   9          0.17          0.35         0.54 o                         
 -10   3   9          5.70          6.31         0.60 o                         
  -9   3   9          1.27          1.07         0.29 o                         
  -8   3   9         35.49         27.71         0.97 o                         
  -7   3   9         23.80         25.11         0.99 o                         
  -6   3   9         20.52         23.19         0.89 o                         
  -5   3   9         33.11         26.76         0.71 o                         
  -4   3   9        245.88        231.31         2.93 o                         
  -3   3   9         63.48         63.91         1.05 o                         
  -2   3   9         25.22         25.45         0.66 o                         
  -1   3   9        333.11        329.46         2.91 o                         
   0   3   9          0.06         -0.14         0.14 o                         
   1   3   9        147.89        164.62         1.85 o                         
   2   3   9          2.65          3.21         0.33 o                         
   3   3   9         35.84         27.14         1.00 o                         
   4   3   9          0.31         -0.31         0.31 o                         
   5   3   9          5.27          6.85         0.98 o                         
   6   3   9          0.02         -0.55         0.55 o                         
   7   3   9          0.83          1.01         0.98 o                         
  -9   4   9          1.31          2.82         0.87 o                         
  -8   4   9        120.12        129.37         2.71 o                         
  -7   4   9          0.00          0.15         0.28 o                         
  -6   4   9        170.23        156.33         2.08 o                         
  -5   4   9         13.54         12.16         0.58 o                         
  -4   4   9          0.85          1.30         0.55 o                         
  -3   4   9         26.91         22.25         0.66 o                         
  -2   4   9          0.12         -0.10         0.18 o                         
  -1   4   9          3.16          5.35         0.40 o                         
   0   4   9        102.28        120.49         1.51 o                         
   1   4   9          0.71          1.00         0.32 o                         
   2   4   9          6.87          9.64         0.52 o                         
   3   4   9          0.32          1.49         0.42 o                         
   4   4   9          1.25          1.56         0.49 o                         
   5   4   9          1.97          1.97         0.68 o                         
   6   4   9          1.47          1.06         0.71 o                         
  -9   5   9          0.00          1.12         0.79 o                         
  -8   5   9         39.07         35.49         1.10 o                         
  -7   5   9          5.69          4.84         0.54 o                         
  -6   5   9         11.32         10.25         0.64 o                         
  -5   5   9         37.69         35.16         0.98 o                         
  -4   5   9         64.15         61.06         1.11 o                         
  -3   5   9          0.15         -0.20         0.20 o                         
  -2   5   9         17.04         18.72         0.66 o                         
  -1   5   9         23.40         28.55         0.81 o                         
   0   5   9         85.99         95.17         2.03 o                         
   1   5   9         39.47         33.17         0.97 o                         
   2   5   9          3.71          4.23         0.59 o                         
   3   5   9          5.93          5.06         0.79 o                         
   4   5   9         41.38         43.86         2.25 o                         
   5   5   9          1.39          4.07         0.95 o                         
  -9   6   9          1.30          1.45         0.58 o                         
  -8   6   9          1.66          1.61         0.62 o                         
  -7   6   9          0.06          0.01         0.36 o                         
  -6   6   9          8.43         10.20         0.86 o                         
  -5   6   9         15.54         16.64         0.66 o                         
  -4   6   9          8.38         10.00         0.59 o                         
  -3   6   9          0.76          1.72         0.33 o                         
  -2   6   9          1.13          1.43         0.35 o                         
  -1   6   9        232.83        224.44         3.87 o                         
   0   6   9         23.68         17.20         0.90 o                         
   1   6   9          9.47          7.85         0.64 o                         
   2   6   9         44.56         46.58         1.89 o                         
   3   6   9          4.56          4.57         0.86 o                         
   4   6   9          2.37          1.57         0.70 o                         
 -10   7   9          0.97          1.12         0.67 o                         
  -9   7   9          0.38          0.90         0.43 o                         
  -8   7   9          0.00          0.08         0.34 o                         
  -7   7   9          0.14          0.20         0.37 o                         
  -6   7   9         24.82         28.88         1.21 o                         
  -5   7   9         19.15         17.97         1.15 o                         
  -4   7   9          8.22          6.92         0.58 o                         
  -3   7   9         59.29         56.84         1.22 o                         
  -2   7   9         72.49         63.70         1.33 o                         
  -1   7   9          1.09          0.43         0.48 o                         
   0   7   9          0.10         -0.43         0.46 o                         
   1   7   9          0.09          0.45         0.53 o                         
   2   7   9          0.32         -0.16         0.54 o                         
   3   7   9          3.90          2.69         0.79 o                         
 -10   8   9          0.40          1.35         0.67 o                         
  -9   8   9          0.01          0.71         0.46 o                         
  -8   8   9          0.73          0.70         0.71 o                         
  -7   8   9         17.42         14.07         1.07 o                         
  -6   8   9          5.07          6.35         0.67 o                         
  -5   8   9          1.67          1.78         0.48 o                         
  -4   8   9          6.00          4.95         1.23 o                         
  -3   8   9          0.01         -0.01         0.34 o                         
  -2   8   9         60.43         66.96         2.13 o                         
  -1   8   9          0.47          0.30         0.70 o                         
   0   8   9          0.82          1.35         0.79 o                         
   1   8   9          6.06          4.49         1.35 o                         
   2   8   9          1.20          2.25         1.12 o                         
  -9   9   9          0.55         -0.37         0.49 o                         
  -8   9   9          0.02         -0.15         0.50 o                         
  -7   9   9          2.67          4.10         0.58 o                         
  -6   9   9          3.94          3.67         0.59 o                         
  -5   9   9          0.43          0.71         0.48 o                         
  -4   9   9         43.58         49.53         1.58 o                         
  -3   9   9          4.48          5.60         0.90 o                         
  -2   9   9          0.70          0.39         0.57 o                         
  -1   9   9          1.66          0.73         0.86 o                         
   0   9   9          0.29         -0.16         0.78 o                         
  -8  10   9          9.40          9.18         0.80 o                         
  -7  10   9          0.34          0.33         0.48 o                         
  -6  10   9          8.58          9.93         0.92 o                         
  -5  10   9          0.00          0.60         0.54 o                         
  -4  10   9          2.57          2.50         0.59 o                         
  -3  10   9         10.17         10.43         1.05 o                         
  -2  10   9          1.74          2.14         1.57 o                         
  -1  10   9          0.07         -0.45         0.86 o                         
   0 -10  10          4.24          7.19         2.25 o                         
   1 -10  10          0.55          0.82         1.02 o                         
   2 -10  10          0.01          0.67         1.12 o                         
   3 -10  10         11.08         14.82         2.02 o                         
   4 -10  10          1.71          2.65         0.86 o                         
   5 -10  10          0.71          1.45         0.86 o                         
   6 -10  10          0.47          0.39         0.62 o                         
  -2  -9  10          0.05         -0.45         1.12 o                         
  -1  -9  10         22.66         21.95         1.87 o                         
   0  -9  10          3.84          7.01         1.24 o                         
   1  -9  10         14.57         20.34         1.38 o                         
   2  -9  10         15.91         19.54         2.02 o                         
   3  -9  10         16.37         16.51         1.43 o                         
   4  -9  10          1.97          2.13         1.01 o                         
   5  -9  10          5.55          7.26         0.91 o                         
   6  -9  10          7.38          7.74         1.19 o                         
   7  -9  10          0.54          0.22         0.70 o                         
  -3  -8  10         47.23         51.07         2.16 o                         
  -2  -8  10         15.59         16.23         1.20 o                         
  -1  -8  10          1.07          1.52         0.64 o                         
   0  -8  10          5.99          6.40         1.19 o                         
   1  -8  10         61.39         66.52         1.96 o                         
   2  -8  10         43.60         42.13         1.60 o                         
   3  -8  10          1.01          2.92         0.68 o                         
   4  -8  10          8.39          8.96         0.86 o                         
   5  -8  10          4.74          4.51         0.71 o                         
   6  -8  10          2.04          2.47         0.86 o                         
   7  -8  10          1.45          1.46         1.24 o                         
   8  -8  10          0.02         -0.35         0.54 o                         
  -5  -7  10          5.97          5.61         1.57 o                         
  -4  -7  10          9.62          7.19         1.29 o                         
  -3  -7  10          8.23          6.51         0.83 o                         
  -2  -7  10          0.24          0.66         0.64 o                         
  -1  -7  10         19.56         18.44         1.20 o                         
   0  -7  10         43.75         46.69         1.26 o                         
   1  -7  10         31.55         29.19         1.21 o                         
   2  -7  10          6.82          6.08         0.74 o                         
   3  -7  10          0.23          0.48         0.44 o                         
   4  -7  10          5.61          7.58         0.76 o                         
   5  -7  10          0.04         -0.22         0.36 o                         
   6  -7  10          2.81          2.04         0.64 o                         
   7  -7  10          5.57          5.18         0.95 o                         
   8  -7  10          0.16         -0.16         0.54 o                         
  -6  -6  10          0.19          0.94         0.86 o                         
  -5  -6  10          3.44          3.12         0.89 o                         
  -4  -6  10         18.84         18.67         1.66 o                         
  -3  -6  10          0.00         -0.17         0.37 o                         
  -2  -6  10          3.76          3.11         0.62 o                         
  -1  -6  10         33.53         32.86         1.21 o                         
   0  -6  10          3.61          4.05         0.45 o                         
   1  -6  10         33.48         39.20         0.95 o                         
   2  -6  10          9.33          8.02         1.02 o                         
   3  -6  10          0.07         -0.15         0.31 o                         
   4  -6  10         30.74         30.55         1.00 o                         
   5  -6  10          9.75         10.86         0.91 o                         
   6  -6  10          1.61          1.82         0.63 o                         
   7  -6  10          0.03         -0.22         0.53 o                         
   8  -6  10          0.02          0.22         0.64 o                         
   9  -6  10          0.00          0.90         1.12 o                         
  -7  -5  10          0.04         -1.12         1.12 o                         
  -6  -5  10          1.17          1.46         0.66 o                         
  -5  -5  10         17.30         16.00         1.43 o                         
  -4  -5  10         15.29         11.34         0.78 o                         
  -3  -5  10          0.30         -0.27         0.27 o                         
  -2  -5  10          1.05          0.78         0.36 o                         
  -1  -5  10        179.39        172.29         2.42 o                         
   0  -5  10        147.56        144.92         2.14 o                         
   1  -5  10         14.61         13.73         0.82 o                         
   2  -5  10          2.76          1.42         0.43 o                         
   3  -5  10          9.46         10.12         0.60 o                         
   4  -5  10         12.15         13.15         0.83 o                         
   5  -5  10         40.78         36.61         1.44 o                         
   6  -5  10          1.60          0.87         0.50 o                         
   7  -5  10          0.00         -0.03         0.54 o                         
   8  -5  10          3.91          4.51         0.90 o                         
   9  -5  10          0.02          0.40         0.70 o                         
  -7  -4  10          0.39          0.28         0.54 o                         
  -6  -4  10          5.90          4.92         0.67 o                         
  -5  -4  10          2.80          2.28         0.58 o                         
  -4  -4  10          3.42          1.97         0.39 o                         
  -3  -4  10         28.49         27.36         0.72 o                         
  -2  -4  10        179.56        182.68         2.13 o                         
  -1  -4  10        142.92        132.02         1.67 o                         
   0  -4  10        101.12        100.63         1.62 o                         
   1  -4  10        243.54        230.60         2.59 o                         
   2  -4  10         61.99         57.01         1.35 o                         
   3  -4  10        259.65        247.14         3.46 o                         
   4  -4  10          0.69          0.21         0.33 o                         
   5  -4  10         15.28         17.07         1.07 o                         
   6  -4  10          6.98          8.46         0.91 o                         
   7  -4  10          3.27          4.10         0.75 o                         
   8  -4  10          0.50          1.01         0.58 o                         
   9  -4  10          0.43          0.34         0.64 o                         
  -8  -3  10          1.24          1.07         0.54 o                         
  -7  -3  10          5.63          4.15         0.59 o                         
  -6  -3  10          2.48          2.12         0.47 o                         
  -5  -3  10         21.79         24.72         0.94 o                         
  -4  -3  10         32.75         29.28         1.09 o                         
  -3  -3  10        366.73        357.86         3.52 o                         
  -2  -3  10        302.81        300.58         2.90 o                         
  -1  -3  10       1162.55       1107.33         8.64 o                         
   0  -3  10          0.03          0.02         0.13 o                         
   1  -3  10        188.94        199.72         2.11 o                         
   2  -3  10         11.60         13.16         0.59 o                         
   3  -3  10         23.15         22.49         0.91 o                         
   4  -3  10         10.10          8.84         0.94 o                         
   5  -3  10          6.42          6.41         0.68 o                         
   6  -3  10          1.06          0.71         0.56 o                         
   7  -3  10          2.89          3.23         0.70 o                         
   8  -3  10          0.76          0.51         0.67 o                         
   9  -3  10          0.06          0.65         0.58 o                         
  -9  -2  10          0.04          0.90         1.12 o                         
  -8  -2  10          0.28         -0.05         0.42 o                         
  -7  -2  10         18.90         21.76         0.98 o                         
  -6  -2  10         58.88         59.91         1.38 o                         
  -5  -2  10        501.97        488.70         5.14 o                         
  -4  -2  10        117.60        109.83         1.96 o                         
  -3  -2  10       1711.51       1663.56        13.43 o                         
  -2  -2  10          0.23          0.77         0.27 o                         
  -1  -2  10          2.61          0.74         0.18 o                         
   0  -2  10         43.45         27.37         0.51 o                         
   1  -2  10        283.95        288.20         2.39 o                         
   2  -2  10         32.44         36.05         0.79 o                         
   3  -2  10          7.23          6.06         0.58 o                         
   4  -2  10         10.41         10.18         0.85 o                         
   5  -2  10         17.02         15.80         1.24 o                         
   6  -2  10          7.26          6.56         0.86 o                         
   7  -2  10          1.26          0.00         0.67 o                         
   8  -2  10         12.18         11.45         1.24 o                         
  -9  -1  10         17.00         17.80         1.43 o                         
  -8  -1  10         29.88         31.96         1.96 o                         
  -7  -1  10        114.16        120.44         2.02 o                         
  -6  -1  10          4.66          4.50         0.48 o                         
  -5  -1  10        291.89        292.97         3.56 o                         
  -4  -1  10         28.67         34.68         0.99 o                         
  -3  -1  10         26.29         27.55         0.83 o                         
  -2  -1  10        275.94        226.39         2.31 o                         
  -1  -1  10        138.02        153.52         1.66 o                         
   0  -1  10         95.16        120.33         1.21 o                         
   1  -1  10         34.86         35.45         0.87 o                         
   2  -1  10          2.39          1.45         0.21 o                         
   3  -1  10          6.13          6.80         0.45 o                         
   4  -1  10          9.07         10.59         0.62 o                         
   5  -1  10         22.23         23.00         1.05 o                         
   6  -1  10         50.94         51.01         1.94 o                         
   7  -1  10         11.41         12.62         1.18 o                         
   8  -1  10          2.53          2.74         0.90 o                         
  -9   0  10         25.00         28.16         1.28 o                         
  -8   0  10          2.56          1.41         0.47 o                         
  -7   0  10          5.83          3.25         0.66 o                         
  -6   0  10         14.40         14.28         0.75 o                         
  -5   0  10         29.76         33.84         0.79 o                         
  -4   0  10        143.56        115.32         1.55 o                         
  -3   0  10          0.02          0.64         0.25 o                         
  -2   0  10         89.58         62.19         1.05 o                         
  -1   0  10          7.13          7.07         0.31 o                         
   0   0  10          6.52          5.88         0.27 o                         
   1   0  10          1.81          0.93         0.18 o                         
   2   0  10        249.37        259.77         2.73 o                         
   3   0  10         39.07         39.75         0.94 o                         
   4   0  10         28.52         29.31         0.98 o                         
   5   0  10          8.12          6.81         0.68 o                         
   6   0  10          2.38          1.37         0.70 o                         
   7   0  10          2.41          1.18         0.91 o                         
   8   0  10          0.05          0.17         0.70 o                         
 -10   1  10          0.22          0.73         0.57 o                         
  -9   1  10          0.35          0.13         0.41 o                         
  -8   1  10          3.15          4.76         0.56 o                         
  -7   1  10         66.92         67.90         1.66 o                         
  -6   1  10         47.43         44.80         1.12 o                         
  -5   1  10         70.14         65.82         1.29 o                         
  -4   1  10          4.88          2.95         0.35 o                         
  -3   1  10        409.81        384.04         4.80 o                         
  -2   1  10          6.52         12.66         0.49 o                         
  -1   1  10          1.27          0.74         0.14 o                         
   0   1  10        280.14        265.19         2.24 o                         
   1   1  10        114.42         98.12         1.28 o                         
   2   1  10         99.45         97.93         1.39 o                         
   3   1  10         20.52         19.97         1.04 o                         
   4   1  10         24.94         24.23         0.82 o                         
   5   1  10         65.19         61.59         2.21 o                         
   6   1  10          2.53          2.76         0.54 o                         
   7   1  10          0.01          0.39         0.86 o                         
 -10   2  10          0.10          0.63         0.45 o                         
  -9   2  10          3.80          3.52         0.48 o                         
  -8   2  10          0.80          0.05         0.35 o                         
  -7   2  10         29.65         29.19         1.48 o                         
  -6   2  10          5.92          6.08         0.45 o                         
  -5   2  10         86.66         79.59         1.42 o                         
  -4   2  10          8.77          6.94         0.53 o                         
  -3   2  10          2.15          2.00         0.48 o                         
  -2   2  10         47.30         36.67         0.85 o                         
  -1   2  10          7.86         11.17         0.40 o                         
   0   2  10        789.86        728.35         6.06 o                         
   1   2  10          0.44          0.38         0.27 o                         
   2   2  10          0.24          0.61         0.22 o                         
   3   2  10         37.30         34.12         1.10 o                         
   4   2  10         24.30         22.89         0.92 o                         
   5   2  10          0.99          1.59         0.53 o                         
   6   2  10          0.24          0.17         0.50 o                         
   7   2  10          0.13         -0.47         0.47 o                         
 -10   3  10          0.37          1.12         0.45 o                         
  -9   3  10          0.21          0.22         0.29 o                         
  -8   3  10         12.00         11.55         0.75 o                         
  -7   3  10          4.70          5.05         0.50 o                         
  -6   3  10          6.79          5.45         0.42 o                         
  -5   3  10         13.45         16.60         0.69 o                         
  -4   3  10        363.94        362.80         4.21 o                         
  -3   3  10         11.56         13.40         0.53 o                         
  -2   3  10        343.56        281.17         2.78 o                         
  -1   3  10         84.34         63.26         0.94 o                         
   0   3  10          2.72          5.97         0.33 o                         
   1   3  10          1.38          1.64         0.29 o                         
   2   3  10         16.75         12.62         0.58 o                         
   3   3  10         10.54          6.86         0.60 o                         
   4   3  10         14.26         15.76         1.02 o                         
   5   3  10          0.84          0.45         0.64 o                         
   6   3  10          1.61          1.66         1.24 o                         
 -10   4  10          1.06          2.92         1.35 o                         
  -9   4  10          6.12          5.80         0.50 o                         
  -8   4  10          5.21          6.27         0.49 o                         
  -7   4  10          0.62          0.13         0.27 o                         
  -6   4  10        413.62        412.16         4.44 o                         
  -5   4  10         81.56         75.31         2.04 o                         
  -4   4  10        212.25        197.15         2.35 o                         
  -3   4  10         41.18         30.99         0.80 o                         
  -2   4  10          9.26          8.27         0.44 o                         
  -1   4  10        187.72        171.51         1.96 o                         
   0   4  10         19.38         15.20         0.61 o                         
   1   4  10         76.38         83.45         1.59 o                         
   2   4  10          0.16         -0.19         0.54 o                         
   3   4  10         11.59          9.36         0.78 o                         
   4   4  10          6.90          6.71         0.73 o                         
   5   4  10          4.94          2.36         0.79 o                         
   6   4  10          5.44          7.08         1.11 o                         
  -9   5  10          0.10          0.29         0.29 o                         
  -8   5  10         75.38         67.79         1.80 o                         
  -7   5  10         17.95         17.18         0.73 o                         
  -6   5  10         30.36         31.04         1.20 o                         
  -5   5  10          3.69          4.63         0.77 o                         
  -4   5  10          3.31          1.83         0.33 o                         
  -3   5  10         16.59         14.39         0.67 o                         
  -2   5  10          1.35          2.93         0.38 o                         
  -1   5  10         38.51         40.74         1.05 o                         
   0   5  10         46.56         46.36         1.07 o                         
   1   5  10          6.07          4.40         0.78 o                         
   2   5  10          9.10          9.97         0.86 o                         
   3   5  10         21.72         23.00         1.51 o                         
   4   5  10         15.80         16.09         1.24 o                         
   5   5  10          0.42          0.45         1.12 o                         
  -9   6  10          1.06          1.42         0.42 o                         
  -8   6  10         10.50         11.56         0.81 o                         
  -7   6  10          5.50          4.79         0.54 o                         
  -6   6  10          1.17          0.53         0.34 o                         
  -5   6  10          5.59          6.80         0.49 o                         
  -4   6  10         16.18         10.82         0.61 o                         
  -3   6  10         30.86         33.82         0.87 o                         
  -2   6  10         89.56         85.54         1.53 o                         
  -1   6  10          0.11          0.74         0.51 o                         
   0   6  10          8.19          9.25         0.84 o                         
   1   6  10         10.15         12.17         0.89 o                         
   2   6  10         32.31         26.15         1.56 o                         
   3   6  10          0.58          0.28         0.67 o                         
   4   6  10          0.78          1.35         1.35 o                         
 -10   7  10          0.23         -0.11         0.48 o                         
  -9   7  10          0.07          0.32         0.41 o                         
  -8   7  10          1.11          1.68         0.46 o                         
  -7   7  10          6.87          7.95         0.73 o                         
  -6   7  10         19.24         18.28         1.04 o                         
  -5   7  10          1.45          1.81         0.38 o                         
  -4   7  10         39.00         37.07         1.09 o                         
  -3   7  10         16.71         18.39         0.86 o                         
  -2   7  10          5.59          5.63         0.56 o                         
  -1   7  10         17.95         16.25         1.13 o                         
   0   7  10         11.63          7.37         0.84 o                         
   1   7  10          0.95          0.34         0.64 o                         
   2   7  10          6.80          6.29         1.35 o                         
   3   7  10          7.45          7.66         2.02 o                         
  -9   8  10          0.76          1.67         0.48 o                         
  -8   8  10          8.31          8.60         1.02 o                         
  -7   8  10          0.18          0.86         0.50 o                         
  -6   8  10          0.65          0.22         0.40 o                         
  -5   8  10          0.84          0.96         0.55 o                         
  -4   8  10          1.01         -0.36         0.36 o                         
  -3   8  10         35.40         37.85         1.40 o                         
  -2   8  10         10.49         11.85         1.00 o                         
  -1   8  10          3.33          2.86         0.86 o                         
   0   8  10         25.09         25.50         1.51 o                         
   1   8  10          7.41          8.08         1.57 o                         
  -9   9  10          0.02          0.19         0.51 o                         
  -8   9  10          0.02         -0.49         0.49 o                         
  -7   9  10          7.81          6.14         0.68 o                         
  -6   9  10          2.22          3.16         0.60 o                         
  -5   9  10         31.20         33.55         1.36 o                         
  -4   9  10         35.21         35.52         1.46 o                         
  -3   9  10          5.68          6.86         1.14 o                         
  -2   9  10          7.18          6.50         0.93 o                         
  -1   9  10          1.00          1.50         0.91 o                         
   0   9  10          5.44          4.10         0.86 o                         
  -7  10  10         11.02          9.44         0.88 o                         
  -6  10  10         20.58         22.95         1.31 o                         
  -5  10  10          7.70          9.64         0.90 o                         
  -4  10  10          2.12          1.39         0.64 o                         
  -3  10  10          6.42          8.63         1.05 o                         
  -2  10  10          5.34          7.40         1.33 o                         
   1 -10  11          0.79          0.67         1.12 o                         
   2 -10  11          0.91          1.12         1.12 o                         
   3 -10  11          5.05          5.84         1.57 o                         
   4 -10  11          8.73         11.43         1.34 o                         
   5 -10  11          2.89          4.35         1.02 o                         
  -2  -9  11          4.86          6.74         1.57 o                         
  -1  -9  11         15.62         16.59         3.48 o                         
   0  -9  11          0.09          0.94         0.78 o                         
   1  -9  11         38.68         40.43         1.80 o                         
   2  -9  11         22.62         20.44         2.25 o                         
   3  -9  11          0.07          1.12         0.70 o                         
   4  -9  11         12.70         13.56         1.34 o                         
   5  -9  11          8.74          8.95         1.18 o                         
   6  -9  11          0.41          0.09         0.59 o                         
   7  -9  11          0.01         -0.52         0.70 o                         
  -3  -8  11         25.53         29.02         1.50 o                         
  -2  -8  11          2.18          3.80         0.78 o                         
  -1  -8  11         31.45         28.94         2.55 o                         
   0  -8  11         37.84         33.99         2.20 o                         
   1  -8  11          9.57         10.59         0.93 o                         
   2  -8  11          0.11          0.12         0.70 o                         
   3  -8  11         15.61         12.13         1.02 o                         
   4  -8  11          1.63          1.01         0.64 o                         
   5  -8  11          4.58          4.46         1.16 o                         
   6  -8  11          2.12          1.20         0.70 o                         
   7  -8  11          1.95          1.88         0.86 o                         
  -4  -7  11          0.29          0.27         0.86 o                         
  -3  -7  11          0.29          0.65         0.50 o                         
  -2  -7  11         10.94          9.36         0.91 o                         
  -1  -7  11         30.95         33.38         1.45 o                         
   0  -7  11          6.99          7.91         0.64 o                         
   1  -7  11          0.29          0.11         0.38 o                         
   2  -7  11         18.05         19.61         1.18 o                         
   3  -7  11         29.66         29.83         1.42 o                         
   4  -7  11         17.36         17.51         1.04 o                         
   5  -7  11          0.58         -0.18         0.39 o                         
   6  -7  11          0.05          0.06         0.54 o                         
   7  -7  11          1.38          1.72         0.70 o                         
   8  -7  11          0.46         -0.22         0.67 o                         
  -5  -6  11          6.06          7.46         2.02 o                         
  -4  -6  11          0.17          1.00         0.70 o                         
  -3  -6  11          9.23         11.47         0.91 o                         
  -2  -6  11         18.18         16.30         1.07 o                         
  -1  -6  11         13.05         14.46         0.95 o                         
   0  -6  11         98.91        100.96         1.82 o                         
   1  -6  11          0.02          0.33         0.39 o                         
   2  -6  11         80.34         75.82         1.97 o                         
   3  -6  11          1.00          1.04         0.39 o                         
   4  -6  11         18.81         23.20         1.02 o                         
   5  -6  11          3.40          4.61         0.63 o                         
   6  -6  11          0.17          1.35         0.51 o                         
   7  -6  11          0.98          1.55         0.79 o                         
   8  -6  11          0.33          0.97         0.70 o                         
  -6  -5  11          1.62          1.20         0.63 o                         
  -5  -5  11          3.09          4.00         0.64 o                         
  -4  -5  11          2.35          3.40         0.53 o                         
  -3  -5  11         45.58         47.00         1.43 o                         
  -2  -5  11         54.26         52.34         1.44 o                         
  -1  -5  11         21.14         19.81         1.50 o                         
   0  -5  11         46.40         39.89         1.04 o                         
   1  -5  11          3.79          3.93         0.50 o                         
   2  -5  11         44.45         45.42         1.60 o                         
   3  -5  11          4.60          5.41         0.52 o                         
   4  -5  11         39.02         42.05         1.28 o                         
   5  -5  11         11.62         12.68         1.13 o                         
   6  -5  11          0.13         -0.86         0.86 o                         
   7  -5  11         10.17         10.29         1.46 o                         
   8  -5  11          2.88          2.20         1.35 o                         
  -7  -4  11          0.14         -0.52         0.65 o                         
  -6  -4  11          3.76          4.62         1.17 o                         
  -5  -4  11          0.00          0.08         0.51 o                         
  -4  -4  11         14.69         14.71         0.86 o                         
  -3  -4  11         32.11         30.03         0.76 o                         
  -2  -4  11         62.60         57.27         1.17 o                         
  -1  -4  11         24.64         18.35         0.78 o                         
   0  -4  11         26.35         26.99         0.84 o                         
   1  -4  11         83.19         88.53         1.48 o                         
   2  -4  11         60.74         67.43         1.33 o                         
   3  -4  11        344.81        350.57         4.60 o                         
   4  -4  11          3.00          3.47         0.75 o                         
   5  -4  11         19.53         20.52         1.18 o                         
   6  -4  11          5.71          5.71         0.86 o                         
   7  -4  11          1.98          1.85         0.70 o                         
   8  -4  11          0.35          0.65         0.58 o                         
  -8  -3  11          2.27          3.77         0.64 o                         
  -7  -3  11          1.16          1.73         0.50 o                         
  -6  -3  11          0.02         -0.25         0.39 o                         
  -5  -3  11         20.76         16.08         1.23 o                         
  -4  -3  11          9.72          8.54         0.57 o                         
  -3  -3  11         32.95         36.26         0.79 o                         
  -2  -3  11        567.80        597.18         5.88 o                         
  -1  -3  11        336.55        336.34         2.90 o                         
   0  -3  11         60.70         67.80         1.00 o                         
   1  -3  11        634.25        626.61         6.34 o                         
   2  -3  11         48.12         41.54         1.10 o                         
   3  -3  11         20.92         21.70         1.04 o                         
   4  -3  11          9.82         10.48         0.64 o                         
   5  -3  11          2.02          1.39         0.41 o                         
   6  -3  11         13.39         15.71         1.24 o                         
   7  -3  11          1.64          2.00         0.79 o                         
   8  -3  11          0.05         -0.16         0.54 o                         
  -8  -2  11          3.62          3.69         0.57 o                         
  -7  -2  11          5.40          4.75         0.53 o                         
  -6  -2  11         22.23         20.98         0.93 o                         
  -5  -2  11         29.82         26.73         0.92 o                         
  -4  -2  11        269.00        294.83         3.92 o                         
  -3  -2  11        270.73        282.70         2.86 o                         
  -2  -2  11          3.81          3.19         0.34 o                         
  -1  -2  11        366.61        342.61         2.72 o                         
   0  -2  11         15.98         17.61         0.45 o                         
   1  -2  11         83.75         85.51         1.15 o                         
   2  -2  11         29.63         28.00         0.69 o                         
   3  -2  11          7.61          7.95         0.56 o                         
   4  -2  11         13.69         14.87         0.95 o                         
   5  -2  11          0.07         -0.19         0.47 o                         
   6  -2  11          1.39          2.92         0.70 o                         
   7  -2  11          0.64          1.24         0.58 o                         
   8  -2  11          0.59          0.22         0.64 o                         
  -9  -1  11          5.35          6.57         0.86 o                         
  -8  -1  11         26.86         25.95         1.08 o                         
  -7  -1  11         33.98         29.97         1.06 o                         
  -6  -1  11         82.22         84.39         1.76 o                         
  -5  -1  11         24.93         30.35         1.03 o                         
  -4  -1  11          8.68          6.88         0.73 o                         
  -3  -1  11         71.70         81.84         1.56 o                         
  -2  -1  11         25.77         31.75         0.70 o                         
  -1  -1  11         10.16         10.15         0.44 o                         
   0  -1  11          3.09          2.65         0.21 o                         
   1  -1  11         66.56         66.10         0.96 o                         
   2  -1  11          0.01          0.28         0.19 o                         
   3  -1  11          2.34          1.27         0.33 o                         
   4  -1  11          2.48          2.54         0.33 o                         
   5  -1  11         32.44         35.68         1.53 o                         
   6  -1  11          4.87          5.47         0.91 o                         
   7  -1  11          0.07         -0.32         0.54 o                         
   8  -1  11          0.54          0.42         0.70 o                         
  -9   0  11          4.53          4.29         0.71 o                         
  -8   0  11          0.86          1.40         0.51 o                         
  -7   0  11          4.19          3.84         0.59 o                         
  -6   0  11          0.62          0.39         0.42 o                         
  -5   0  11        103.60        114.56         1.64 o                         
  -4   0  11         33.53         35.69         0.99 o                         
  -3   0  11          8.18          7.46         0.76 o                         
  -2   0  11         38.33         44.56         0.83 o                         
  -1   0  11         82.94         91.97         1.21 o                         
   0   0  11        154.02        163.70         1.39 o                         
   1   0  11        116.54        123.85         1.54 o                         
   2   0  11         35.59         41.70         0.87 o                         
   3   0  11         19.38         15.72         1.06 o                         
   4   0  11         56.31         59.93         1.23 o                         
   5   0  11          1.37          0.58         0.46 o                         
   6   0  11          4.05          3.51         0.62 o                         
   7   0  11          2.45          3.77         0.86 o                         
   8   0  11          0.01         -0.20         0.70 o                         
 -10   1  11          0.18          0.53         0.57 o                         
  -9   1  11          4.88          5.57         0.80 o                         
  -8   1  11          3.80          3.41         0.59 o                         
  -7   1  11         29.18         25.31         1.39 o                         
  -6   1  11          0.04         -0.29         0.29 o                         
  -5   1  11          4.30          3.84         0.40 o                         
  -4   1  11         63.94         60.15         1.26 o                         
  -3   1  11        120.58        128.74         2.17 o                         
  -2   1  11          2.08          2.31         0.21 o                         
  -1   1  11        335.68        362.51         3.16 o                         
   0   1  11         84.96         94.43         1.09 o                         
   1   1  11         23.79         16.39         0.54 o                         
   2   1  11          0.17          0.51         0.30 o                         
   3   1  11          7.89          8.20         0.62 o                         
   4   1  11        132.06        125.99         2.00 o                         
   5   1  11         29.54         28.82         2.61 o                         
   6   1  11          6.15          5.42         0.76 o                         
   7   1  11          5.07          6.71         1.48 o                         
 -10   2  11          0.00          0.63         0.45 o                         
  -9   2  11          3.05          2.04         0.47 o                         
  -8   2  11          0.17         -0.22         0.30 o                         
  -7   2  11         12.95         13.87         0.91 o                         
  -6   2  11         32.26         33.57         0.98 o                         
  -5   2  11          0.67          1.34         0.40 o                         
  -4   2  11          6.80          6.05         0.51 o                         
  -3   2  11         12.16          7.15         0.41 o                         
  -2   2  11          7.44         13.80         0.44 o                         
  -1   2  11          0.17          0.63         0.20 o                         
   0   2  11        251.57        253.56         2.53 o                         
   1   2  11        245.93        248.01         3.97 o                         
   2   2  11        321.75        296.11         3.94 o                         
   3   2  11        234.05        216.87         3.21 o                         
   4   2  11         76.41         73.58         2.20 o                         
   5   2  11          0.95          1.60         0.79 o                         
   6   2  11          0.50          0.52         0.70 o                         
   7   2  11          0.12         -0.40         0.70 o                         
 -10   3  11          0.06          0.42         0.42 o                         
  -9   3  11          0.10         -0.14         0.58 o                         
  -8   3  11          0.42          0.28         0.29 o                         
  -7   3  11          4.67          4.78         0.62 o                         
  -6   3  11          6.01          5.76         0.46 o                         
  -5   3  11         44.84         42.43         1.91 o                         
  -4   3  11        113.33         98.43         2.52 o                         
  -3   3  11          6.91          4.84         0.38 o                         
  -2   3  11       1261.90       1235.21        10.14 o                         
  -1   3  11        451.95        421.77         3.94 o                         
   0   3  11        167.87        154.22         1.92 o                         
   1   3  11        269.40        244.72         3.31 o                         
   2   3  11         67.67         65.22         1.27 o                         
   3   3  11          1.81          1.75         0.46 o                         
   4   3  11          6.19          6.60         0.81 o                         
   5   3  11          0.72         -0.15         0.70 o                         
   6   3  11          0.06         -0.67         1.12 o                         
 -10   4  11          0.01          0.48         0.34 o                         
  -9   4  11          0.12          0.44         0.34 o                         
  -8   4  11          2.78          2.33         0.42 o                         
  -7   4  11         29.85         31.00         1.04 o                         
  -6   4  11         93.79         98.73         1.78 o                         
  -5   4  11         19.90         21.44         0.93 o                         
  -4   4  11        478.94        480.80         4.86 o                         
  -3   4  11        414.01        379.44         4.04 o                         
  -2   4  11        113.26        124.11         2.09 o                         
  -1   4  11         85.95         76.66         1.27 o                         
   0   4  11        133.33        124.65         1.74 o                         
   1   4  11         22.16         23.02         0.80 o                         
   2   4  11         45.66         46.97         2.85 o                         
   3   4  11          0.86          1.80         0.64 o                         
   4   4  11          5.42          7.22         0.73 o                         
   5   4  11          0.89          0.67         0.70 o                         
 -10   5  11          2.50          3.77         1.18 o                         
  -9   5  11          0.77          1.81         0.43 o                         
  -8   5  11         54.27         55.60         2.46 o                         
  -7   5  11          1.69          2.50         0.47 o                         
  -6   5  11         47.83         43.21         1.42 o                         
  -5   5  11         23.85         19.62         0.70 o                         
  -4   5  11         28.26         31.17         1.19 o                         
  -3   5  11         10.39         11.81         0.63 o                         
  -2   5  11        128.34        129.06         1.77 o                         
  -1   5  11         24.50         18.61         0.82 o                         
   0   5  11         50.78         49.39         1.41 o                         
   1   5  11          4.20          5.49         0.54 o                         
   2   5  11          4.17          6.90         0.78 o                         
   3   5  11          2.98          3.58         0.62 o                         
   4   5  11          0.02         -0.19         1.01 o                         
   5   5  11          1.14         -0.22         1.12 o                         
 -10   6  11          3.63          3.05         0.48 o                         
  -9   6  11          0.68         -0.23         0.39 o                         
  -8   6  11          1.37          1.03         0.42 o                         
  -7   6  11          0.02          0.22         0.42 o                         
  -6   6  11         16.73         16.67         1.02 o                         
  -5   6  11          3.37          4.42         0.46 o                         
  -4   6  11         74.52         76.94         1.48 o                         
  -3   6  11         57.55         55.54         1.13 o                         
  -2   6  11          1.72          1.70         0.35 o                         
  -1   6  11          0.85          0.07         0.39 o                         
   0   6  11          2.58          3.05         0.59 o                         
   1   6  11         17.30         19.64         1.34 o                         
   2   6  11          7.19          8.16         1.24 o                         
   3   6  11          0.01         -0.25         0.46 o                         
   4   6  11          0.15         -0.54         0.54 o                         
 -10   7  11          0.12          0.37         0.43 o                         
  -9   7  11          0.26         -0.09         0.39 o                         
  -8   7  11          0.00          0.49         0.43 o                         
  -7   7  11         10.98         14.25         1.17 o                         
  -6   7  11          8.48          8.12         0.64 o                         
  -5   7  11         24.93         24.90         1.00 o                         
  -4   7  11          0.61          0.69         0.43 o                         
  -3   7  11         11.47         12.59         0.79 o                         
  -2   7  11          4.50          5.68         0.65 o                         
  -1   7  11         15.66         13.47         1.01 o                         
   0   7  11         12.36         15.36         1.18 o                         
   1   7  11          5.36          4.83         1.01 o                         
   2   7  11         10.08         11.23         1.80 o                         
   3   7  11          2.03          1.80         1.12 o                         
  -9   8  11          0.91          1.34         0.51 o                         
  -8   8  11          0.26          1.22         0.54 o                         
  -7   8  11          0.64          1.00         0.46 o                         
  -6   8  11          1.58          1.14         0.42 o                         
  -5   8  11          5.13          5.37         0.64 o                         
  -4   8  11         20.93         24.16         1.39 o                         
  -3   8  11          5.98          7.69         0.69 o                         
  -2   8  11          4.21          3.24         0.68 o                         
  -1   8  11          7.39          8.79         1.16 o                         
   0   8  11         47.82         50.79         2.11 o                         
   1   8  11          3.23          2.47         1.12 o                         
  -8   9  11          5.88          7.86         0.93 o                         
  -7   9  11          0.22          0.06         0.44 o                         
  -6   9  11          8.66          7.46         0.79 o                         
  -5   9  11         21.59         21.90         1.21 o                         
  -4   9  11          4.24          3.66         0.59 o                         
  -3   9  11          9.53          9.30         1.00 o                         
  -2   9  11         36.94         41.03         1.80 o                         
  -1   9  11          1.93          0.90         1.80 o                         
   0   9  11          7.61          8.67         1.24 o                         
  -7  10  11          8.06          7.24         0.89 o                         
  -6  10  11          3.99          2.76         0.66 o                         
  -5  10  11          3.66          2.64         0.65 o                         
  -4  10  11          7.07          8.90         1.01 o                         
  -3  10  11          2.03          2.22         0.81 o                         
  -2  10  11          5.85          7.19         1.57 o                         
   2 -10  12          5.15          4.27         1.35 o                         
   3 -10  12          8.11          5.39         1.57 o                         
   4 -10  12          2.06          4.04         1.57 o                         
  -1  -9  12          3.11          4.19         1.46 o                         
   0  -9  12          0.67          1.86         0.86 o                         
   1  -9  12         46.21         58.53         2.43 o                         
   2  -9  12          5.14          5.39         1.35 o                         
   3  -9  12         41.00         50.53         3.14 o                         
   4  -9  12          6.26          3.83         1.12 o                         
   5  -9  12          0.45          1.68         0.79 o                         
   6  -9  12          0.02         -0.19         0.59 o                         
  -3  -8  12          9.13         10.67         1.12 o                         
  -2  -8  12          0.00          0.29         0.62 o                         
  -1  -8  12         58.86         63.59         3.50 o                         
   0  -8  12         15.89         19.68         1.80 o                         
   1  -8  12          8.15          9.04         1.02 o                         
   2  -8  12          4.92          5.11         1.35 o                         
   3  -8  12          3.66          2.81         0.79 o                         
   4  -8  12         10.93         13.03         1.27 o                         
   5  -8  12          0.60         -0.79         0.79 o                         
   6  -8  12          0.46          0.72         0.78 o                         
   7  -8  12          1.16          0.85         1.91 o                         
  -4  -7  12          2.64          0.80         0.91 o                         
  -3  -7  12         23.60         27.56         2.15 o                         
  -2  -7  12          9.69          9.26         0.93 o                         
  -1  -7  12         13.04         11.06         0.97 o                         
   0  -7  12         12.60         13.79         0.79 o                         
   1  -7  12          5.38          6.34         0.78 o                         
   2  -7  12         22.77         26.78         1.34 o                         
   3  -7  12         23.43         20.71         1.26 o                         
   4  -7  12          4.30          4.23         0.71 o                         
   5  -7  12          0.89          0.56         0.47 o                         
   6  -7  12          1.67          1.22         0.70 o                         
   7  -7  12          0.04         -0.64         0.64 o                         
   8  -7  12          1.24         -0.90         0.90 o                         
  -5  -6  12          3.67          2.56         1.02 o                         
  -4  -6  12          4.79          6.04         1.12 o                         
  -3  -6  12         13.01         14.18         0.99 o                         
  -2  -6  12         44.13         48.97         3.28 o                         
  -1  -6  12         10.10          8.55         0.78 o                         
   0  -6  12          5.23          7.57         0.62 o                         
   1  -6  12         76.40         73.27         2.13 o                         
   2  -6  12          8.86          9.78         1.03 o                         
   3  -6  12         19.58         18.51         1.13 o                         
   4  -6  12          2.13          2.37         0.47 o                         
   5  -6  12          1.12          0.80         0.45 o                         
   6  -6  12          3.14          1.91         0.62 o                         
   7  -6  12          0.63          0.42         0.70 o                         
   8  -6  12          0.52          0.00         0.67 o                         
  -6  -5  12          1.90          2.68         0.68 o                         
  -5  -5  12          0.49          0.76         0.50 o                         
  -4  -5  12         12.49         12.46         1.04 o                         
  -3  -5  12         17.86         18.60         1.00 o                         
  -2  -5  12         37.85         35.72         1.21 o                         
  -1  -5  12         31.37         29.13         1.11 o                         
   0  -5  12          0.09         -0.18         0.28 o                         
   1  -5  12         38.40         35.45         1.06 o                         
   2  -5  12         15.60         13.58         0.79 o                         
   3  -5  12         17.53         16.18         0.81 o                         
   4  -5  12          0.42          0.33         0.49 o                         
   5  -5  12         27.67         25.43         1.15 o                         
   6  -5  12          0.18          0.05         0.53 o                         
   7  -5  12         32.98         33.49         1.89 o                         
   8  -5  12          2.00          3.37         0.86 o                         
  -7  -4  12          2.52          1.52         0.86 o                         
  -6  -4  12          0.11         -0.15         0.51 o                         
  -5  -4  12         20.65         21.47         1.07 o                         
  -4  -4  12         10.55          9.40         0.83 o                         
  -3  -4  12         27.10         26.79         0.79 o                         
  -2  -4  12         37.17         32.63         1.36 o                         
  -1  -4  12         37.98         34.99         1.10 o                         
   0  -4  12         18.44         20.67         0.85 o                         
   1  -4  12         58.26         54.60         1.16 o                         
   2  -4  12        158.25        172.48         2.75 o                         
   3  -4  12        145.28        142.00         2.49 o                         
   4  -4  12          0.00          0.28         0.44 o                         
   5  -4  12        141.71        144.04         2.61 o                         
   6  -4  12          8.19         11.36         1.18 o                         
   7  -4  12          1.84          1.00         0.70 o                         
   8  -4  12          2.28          1.91         0.79 o                         
  -8  -3  12          2.11          1.00         0.56 o                         
  -7  -3  12          3.79          4.44         0.72 o                         
  -6  -3  12          0.58          0.82         0.47 o                         
  -5  -3  12          4.54          4.00         0.64 o                         
  -4  -3  12         54.64         52.20         1.34 o                         
  -3  -3  12          1.13          0.53         0.24 o                         
  -2  -3  12         16.09         18.80         0.67 o                         
  -1  -3  12        288.90        261.30         2.46 o                         
   0  -3  12        496.59        498.36         4.83 o                         
   1  -3  12        567.83        560.14         5.81 o                         
   2  -3  12          8.66          7.45         0.59 o                         
   3  -3  12        121.77        116.46         2.13 o                         
   4  -3  12         13.85         11.82         0.60 o                         
   5  -3  12          3.84          2.87         0.70 o                         
   6  -3  12          3.35          3.18         0.75 o                         
   7  -3  12          0.38          0.57         0.70 o                         
   8  -3  12          1.04          1.22         0.70 o                         
  -8  -2  12          1.99          1.37         0.49 o                         
  -7  -2  12          0.06          0.14         0.40 o                         
  -6  -2  12          0.00         -0.38         0.38 o                         
  -5  -2  12          3.55          4.91         0.76 o                         
  -4  -2  12         49.13         46.40         1.61 o                         
  -3  -2  12        260.46        218.27         2.38 o                         
  -2  -2  12        107.53        110.86         1.52 o                         
  -1  -2  12        390.76        408.04         3.59 o                         
   0  -2  12          7.82          8.11         0.42 o                         
   1  -2  12         15.94          9.35         0.44 o                         
   2  -2  12          0.18          0.25         0.23 o                         
   3  -2  12          5.11          3.91         0.51 o                         
   4  -2  12          0.95          0.35         0.28 o                         
   5  -2  12          1.20          0.97         0.46 o                         
   6  -2  12         12.00         10.13         1.08 o                         
   7  -2  12          2.46          2.59         0.86 o                         
   8  -2  12          0.13          1.02         0.70 o                         
  -9  -1  12          3.93          3.97         0.62 o                         
  -8  -1  12          0.27          0.16         0.41 o                         
  -7  -1  12          9.18          9.90         0.70 o                         
  -6  -1  12         23.44         20.71         1.17 o                         
  -5  -1  12        256.88        242.86         3.46 o                         
  -4  -1  12          1.14          0.54         0.33 o                         
  -3  -1  12         29.69         33.68         0.88 o                         
  -2  -1  12          2.28          1.91         0.39 o                         
  -1  -1  12        243.26        266.68         2.67 o                         
   0  -1  12         27.73         21.97         0.60 o                         
   1  -1  12          0.87          0.86         0.20 o                         
   2  -1  12         83.00         76.80         1.23 o                         
   3  -1  12         32.98         32.45         1.08 o                         
   4  -1  12         60.56         66.02         1.40 o                         
   5  -1  12          3.74          2.70         0.55 o                         
   6  -1  12          0.39          0.46         0.49 o                         
   7  -1  12          0.85          0.14         0.79 o                         
   8  -1  12          1.06          0.90         0.79 o                         
  -9   0  12          0.02         -0.47         0.47 o                         
  -8   0  12          0.00         -0.38         0.39 o                         
  -7   0  12         14.63         16.81         1.15 o                         
  -6   0  12         51.13         50.62         1.62 o                         
  -5   0  12          8.49          7.65         0.63 o                         
  -4   0  12         11.51         10.16         0.63 o                         
  -3   0  12         93.55         92.05         2.33 o                         
  -2   0  12        184.24        189.05         2.03 o                         
  -1   0  12          4.25          1.41         0.23 o                         
   0   0  12         68.29         58.02         0.81 o                         
   1   0  12          0.92          2.48         0.50 o                         
   2   0  12        242.30        250.44         3.00 o                         
   3   0  12          4.60          2.74         0.40 o                         
   4   0  12          0.00          0.08         0.31 o                         
   5   0  12         15.78         17.50         1.15 o                         
   6   0  12          1.09          1.93         0.66 o                         
   7   0  12          0.05         -0.20         0.59 o                         
  -9   1  12          0.52         -0.31         0.45 o                         
  -8   1  12          2.64          3.38         0.60 o                         
  -7   1  12         29.79         34.52         1.30 o                         
  -6   1  12          0.02          0.33         0.35 o                         
  -5   1  12         11.31          6.87         0.75 o                         
  -4   1  12          0.15          0.17         0.29 o                         
  -3   1  12         12.02          6.95         0.59 o                         
  -2   1  12         32.09         27.28         0.60 o                         
  -1   1  12          0.16          0.08         0.14 o                         
   0   1  12        121.99        130.07         1.46 o                         
   1   1  12         73.44         58.51         1.36 o                         
   2   1  12          6.04          5.66         0.45 o                         
   3   1  12          9.54          9.73         0.63 o                         
   4   1  12        114.76        119.23         2.17 o                         
   5   1  12          2.29          1.64         0.59 o                         
   6   1  12         15.41         13.76         1.11 o                         
   7   1  12         16.04         16.63         1.30 o                         
 -10   2  12          2.49          3.42         0.56 o                         
  -9   2  12          0.79          1.45         0.50 o                         
  -8   2  12          1.87          3.71         0.57 o                         
  -7   2  12          3.67          4.45         0.59 o                         
  -6   2  12          2.34          1.95         0.36 o                         
  -5   2  12          7.10          6.86         0.57 o                         
  -4   2  12          0.05          0.20         0.29 o                         
  -3   2  12         86.87         76.84         1.82 o                         
  -2   2  12         51.50         55.83         0.86 o                         
  -1   2  12        325.52        294.05         2.75 o                         
   0   2  12        306.49        296.00         2.93 o                         
   1   2  12         55.30         60.11         1.79 o                         
   2   2  12        358.60        351.91         3.85 o                         
   3   2  12         37.72         35.75         1.34 o                         
   4   2  12         25.94         26.95         1.59 o                         
   5   2  12         21.99         18.61         1.43 o                         
   6   2  12          4.39          2.20         0.86 o                         
 -10   3  12          0.13          0.43         0.40 o                         
  -9   3  12          0.12          0.49         0.41 o                         
  -8   3  12          2.67          2.22         0.43 o                         
  -7   3  12          0.16          0.11         0.32 o                         
  -6   3  12         11.60         10.85         0.64 o                         
  -5   3  12          7.66          8.86         0.62 o                         
  -4   3  12          0.36         -0.24         0.24 o                         
  -3   3  12        101.47        102.50         1.93 o                         
  -2   3  12        748.62        728.54         7.42 o                         
  -1   3  12         32.72         41.51         1.44 o                         
   0   3  12        602.03        557.42         5.36 o                         
   1   3  12         39.54         34.04         1.00 o                         
   2   3  12         38.43         40.50         1.26 o                         
   3   3  12          4.77          5.17         1.17 o                         
   4   3  12          0.47         -0.35         0.35 o                         
   5   3  12          2.87          3.00         0.86 o                         
   6   3  12          5.35          5.61         1.11 o                         
 -10   4  12          0.95          0.95         0.55 o                         
  -9   4  12          0.83          0.97         0.42 o                         
  -8   4  12          1.53          1.85         0.42 o                         
  -7   4  12          6.97          6.27         0.55 o                         
  -6   4  12         18.38         17.29         0.94 o                         
  -5   4  12         25.30         30.19         0.80 o                         
  -4   4  12        399.00        375.01         4.05 o                         
  -3   4  12         13.72         12.76         0.64 o                         
  -2   4  12        162.54        152.93         1.95 o                         
  -1   4  12          0.00          0.07         0.21 o                         
   0   4  12         31.73         33.75         1.26 o                         
   1   4  12         26.03         24.29         0.90 o                         
   2   4  12          7.56          6.00         0.68 o                         
   3   4  12          2.30          1.70         0.55 o                         
   4   4  12          2.43          2.15         0.70 o                         
   5   4  12          0.75          2.25         1.35 o                         
 -10   5  12          0.74          1.44         0.42 o                         
  -9   5  12          3.99          4.36         0.55 o                         
  -8   5  12         10.93         12.88         0.82 o                         
  -7   5  12          0.33          0.08         0.38 o                         
  -6   5  12         86.76         80.22         1.82 o                         
  -5   5  12          0.17          0.05         0.27 o                         
  -4   5  12         18.97         16.70         1.12 o                         
  -3   5  12        142.93        136.98         1.86 o                         
  -2   5  12          1.87          1.50         0.33 o                         
  -1   5  12         19.50         14.28         0.86 o                         
   0   5  12          1.49          2.97         0.53 o                         
   1   5  12         15.28         15.70         0.81 o                         
   2   5  12         11.02         11.65         0.92 o                         
   3   5  12          1.38          1.11         0.55 o                         
   4   5  12          0.24          0.56         0.58 o                         
 -10   6  12          1.42          1.22         0.55 o                         
  -9   6  12          0.00         -0.24         0.42 o                         
  -8   6  12          0.01         -0.25         0.45 o                         
  -7   6  12          0.02         -0.36         0.36 o                         
  -6   6  12          0.86          0.93         0.37 o                         
  -5   6  12         75.60         68.71         1.48 o                         
  -4   6  12          0.36          0.03         0.34 o                         
  -3   6  12          7.77          6.26         0.52 o                         
  -2   6  12          1.33          1.11         0.36 o                         
  -1   6  12          3.34          3.31         0.57 o                         
   0   6  12         40.39         44.76         1.65 o                         
   1   6  12          3.81          4.34         0.86 o                         
   2   6  12          0.66          1.01         0.64 o                         
   3   6  12          0.26          0.07         0.49 o                         
  -9   7  12          0.62          0.59         0.45 o                         
  -8   7  12          2.25          1.84         0.65 o                         
  -7   7  12         13.25         12.85         0.96 o                         
  -6   7  12          2.53          3.55         0.51 o                         
  -5   7  12          3.50          2.93         0.49 o                         
  -4   7  12         28.66         28.35         1.11 o                         
  -3   7  12          0.02         -0.33         0.33 o                         
  -2   7  12          1.67          1.18         0.49 o                         
  -1   7  12         16.15         17.92         1.52 o                         
   0   7  12          3.85          4.80         0.91 o                         
   1   7  12          6.16          6.74         1.57 o                         
   2   7  12          0.55          0.00         0.90 o                         
  -9   8  12          0.15         -0.43         0.44 o                         
  -8   8  12          1.12          1.13         0.54 o                         
  -7   8  12          6.26          6.56         0.64 o                         
  -6   8  12         17.46         16.95         0.92 o                         
  -5   8  12         11.90         10.80         0.87 o                         
  -4   8  12          1.69          2.07         0.54 o                         
  -3   8  12          1.29          0.80         0.44 o                         
  -2   8  12          3.09          2.32         0.71 o                         
  -1   8  12         34.90         38.09         2.13 o                         
   0   8  12          5.86          4.41         0.95 o                         
   1   8  12          4.84          4.72         1.57 o                         
  -8   9  12          0.72          0.07         0.46 o                         
  -7   9  12          7.17          5.83         0.67 o                         
  -6   9  12          3.64          5.02         0.70 o                         
  -5   9  12          2.00          2.00         0.61 o                         
  -4   9  12          0.40          0.52         0.50 o                         
  -3   9  12         19.23         20.85         1.42 o                         
  -2   9  12         27.18         30.88         3.03 o                         
  -1   9  12          7.95          7.05         1.29 o                         
  -6  10  12          0.15          0.38         0.59 o                         
  -5  10  12          4.39          4.56         0.86 o                         
  -4  10  12          8.51          8.17         1.18 o                         
  -3  10  12          3.60          1.80         1.35 o                         
  -1  -9  13          0.00          1.12         1.57 o                         
   0  -9  13          2.29          0.79         1.46 o                         
   1  -9  13          6.89         10.14         1.18 o                         
   2  -9  13          0.16         -0.45         0.90 o                         
   3  -9  13         23.81         22.23         2.47 o                         
   4  -9  13          3.98          4.71         1.02 o                         
   5  -9  13          1.27          1.57         1.24 o                         
  -3  -8  13          0.27          0.67         1.35 o                         
  -2  -8  13          1.33          1.07         0.97 o                         
  -1  -8  13         22.13         21.71         1.37 o                         
   0  -8  13          0.13         -0.07         0.70 o                         
   1  -8  13         10.17         10.16         1.18 o                         
   2  -8  13          5.53          9.21         1.57 o                         
   3  -8  13          8.89          6.51         1.35 o                         
   4  -8  13          1.94          1.89         1.24 o                         
   5  -8  13          1.19         -0.45         0.90 o                         
   6  -8  13          1.94          2.08         0.73 o                         
  -4  -7  13          0.47          1.45         1.02 o                         
  -3  -7  13         12.06         11.22         0.99 o                         
  -2  -7  13          1.12          0.77         0.62 o                         
  -1  -7  13          2.38          2.59         0.64 o                         
   0  -7  13          0.15          0.02         0.45 o                         
   1  -7  13         33.28         31.94         1.54 o                         
   2  -7  13         36.68         38.85         5.05 o                         
   3  -7  13          0.02          0.35         0.55 o                         
   4  -7  13          0.02         -0.16         0.54 o                         
   5  -7  13          2.98          1.74         0.70 o                         
   6  -7  13          4.81          6.59         0.79 o                         
   7  -7  13          0.68         -0.30         0.70 o                         
  -5  -6  13          0.04         -0.64         0.64 o                         
  -4  -6  13          0.23          0.90         1.35 o                         
  -3  -6  13         45.47         47.91         1.61 o                         
  -2  -6  13          4.53          4.33         0.71 o                         
  -1  -6  13         16.17         17.85         1.01 o                         
   0  -6  13         12.97         13.49         0.78 o                         
   1  -6  13         26.85         30.01         1.51 o                         
   2  -6  13         10.94         11.33         1.07 o                         
   3  -6  13          0.22         -0.52         0.52 o                         
   4  -6  13          6.25          5.02         0.73 o                         
   5  -6  13          6.26          5.07         0.66 o                         
   6  -6  13          0.88          1.66         0.62 o                         
   7  -6  13          8.38          8.38         1.18 o                         
  -6  -5  13          0.08         -0.21         0.58 o                         
  -5  -5  13         18.21         19.67         1.14 o                         
  -4  -5  13         29.56         31.94         4.72 o                         
  -3  -5  13          0.07          0.17         0.44 o                         
  -2  -5  13          1.38          1.04         0.43 o                         
  -1  -5  13         15.39         15.35         0.93 o                         
   0  -5  13         37.65         36.83         1.37 o                         
   1  -5  13         29.64         29.08         1.68 o                         
   2  -5  13          0.10         -0.24         0.36 o                         
   3  -5  13          0.12         -0.10         0.42 o                         
   4  -5  13          9.99         11.41         0.85 o                         
   5  -5  13         32.50         31.38         1.57 o                         
   6  -5  13          8.00          8.25         1.02 o                         
   7  -5  13         40.03         41.85         2.05 o                         
   8  -5  13          0.55          0.90         1.12 o                         
  -7  -4  13          5.63          8.43         1.51 o                         
  -6  -4  13          5.40          8.43         0.92 o                         
  -5  -4  13          5.07          4.26         0.61 o                         
  -4  -4  13          9.31          8.84         0.72 o                         
  -3  -4  13         15.32         14.08         0.70 o                         
  -2  -4  13          0.35          0.47         0.35 o                         
  -1  -4  13         50.47         43.34         1.44 o                         
   0  -4  13         34.80         31.76         1.09 o                         
   1  -4  13          0.89          0.72         0.36 o                         
   2  -4  13          5.07          3.93         0.51 o                         
   3  -4  13         90.04         88.35         2.13 o                         
   4  -4  13         57.85         63.20         1.69 o                         
   5  -4  13        179.52        195.06         3.29 o                         
   6  -4  13          4.25          5.78         0.81 o                         
   7  -4  13         24.32         19.95         1.68 o                         
   8  -4  13          0.00          0.00         0.79 o                         
  -7  -3  13          0.30         -0.28         0.51 o                         
  -6  -3  13          0.28          0.64         0.50 o                         
  -5  -3  13          0.00          0.48         0.49 o                         
  -4  -3  13          0.05          0.01         0.30 o                         
  -3  -3  13          1.82          2.23         0.30 o                         
  -2  -3  13          3.50          3.32         0.40 o                         
  -1  -3  13          1.47          2.13         0.39 o                         
   0  -3  13         41.61         42.17         0.94 o                         
   1  -3  13        263.01        235.95         4.64 o                         
   2  -3  13         19.46         17.58         0.78 o                         
   3  -3  13        412.26        425.67         5.51 o                         
   4  -3  13         11.48         12.52         0.67 o                         
   5  -3  13         11.53          8.93         0.95 o                         
   6  -3  13          4.68          5.10         0.76 o                         
   7  -3  13          0.45          0.75         0.70 o                         
   8  -3  13          1.77          2.47         0.79 o                         
  -8  -2  13          1.27          1.31         0.63 o                         
  -7  -2  13          0.18         -0.24         0.44 o                         
  -6  -2  13         10.63         10.27         0.97 o                         
  -5  -2  13          4.25          5.13         0.71 o                         
  -4  -2  13         21.55         21.03         1.03 o                         
  -3  -2  13         35.37         37.88         1.04 o                         
  -2  -2  13         90.08         89.91         1.36 o                         
  -1  -2  13        269.36        242.92         2.57 o                         
   0  -2  13         32.47         38.12         0.89 o                         
   1  -2  13         44.19         33.08         1.23 o                         
   2  -2  13          1.37          0.94         0.36 o                         
   3  -2  13          0.01         -0.32         0.32 o                         
   4  -2  13         57.41         59.57         1.27 o                         
   5  -2  13          4.68          4.93         0.76 o                         
   6  -2  13          7.88          6.12         0.84 o                         
   7  -2  13          0.56          0.05         0.70 o                         
   8  -2  13          0.16         -0.90         0.90 o                         
  -9  -1  13          0.00         -0.37         0.55 o                         
  -8  -1  13          1.66          1.33         0.42 o                         
  -7  -1  13          6.32          6.47         0.62 o                         
  -6  -1  13          4.97          4.60         0.71 o                         
  -5  -1  13          1.94          1.12         0.52 o                         
  -4  -1  13          1.99          0.91         0.37 o                         
  -3  -1  13        134.15        127.37         1.88 o                         
  -2  -1  13        108.25        117.22         1.50 o                         
  -1  -1  13         61.95         64.02         1.05 o                         
   0  -1  13          7.83         11.91         0.55 o                         
   1  -1  13         20.69         15.27         0.74 o                         
   2  -1  13        187.01        179.03         4.07 o                         
   3  -1  13         31.56         28.88         1.43 o                         
   4  -1  13          2.16          1.17         0.32 o                         
   5  -1  13          3.56          4.40         0.93 o                         
   6  -1  13          0.01          0.00         0.49 o                         
   7  -1  13          0.02         -0.42         0.55 o                         
  -9   0  13          0.21          0.67         0.54 o                         
  -8   0  13          1.03          0.20         0.49 o                         
  -7   0  13          2.75          2.89         0.75 o                         
  -6   0  13         11.76         10.25         1.08 o                         
  -5   0  13         25.88         20.77         0.96 o                         
  -4   0  13         81.79         85.19         2.80 o                         
  -3   0  13         85.31         87.96         1.57 o                         
  -2   0  13          2.38          5.11         0.35 o                         
  -1   0  13          5.24         11.69         0.58 o                         
   0   0  13         56.75         44.10         1.13 o                         
   1   0  13        167.10        156.95         3.26 o                         
   2   0  13         60.54         62.03         1.21 o                         
   3   0  13         10.91          9.23         0.63 o                         
   4   0  13          0.36          0.67         0.35 o                         
   5   0  13          0.41          0.31         0.46 o                         
   6   0  13          0.12         -0.26         0.55 o                         
   7   0  13          0.46         -0.09         0.59 o                         
  -9   1  13          0.16          0.43         0.48 o                         
  -8   1  13         14.49         14.85         1.43 o                         
  -7   1  13         35.88         36.52         1.44 o                         
  -6   1  13          5.25          4.75         0.64 o                         
  -5   1  13         10.99         13.02         0.79 o                         
  -4   1  13         16.13         16.37         1.29 o                         
  -3   1  13          2.28          4.57         0.41 o                         
  -2   1  13         83.31         87.12         1.29 o                         
  -1   1  13         57.50         49.99         1.00 o                         
   0   1  13        165.98        169.86         1.99 o                         
   1   1  13         19.62         17.23         0.88 o                         
   2   1  13         63.65         69.83         1.32 o                         
   3   1  13          5.34          5.92         0.58 o                         
   4   1  13          4.67          5.43         0.59 o                         
   5   1  13          5.82          6.29         1.12 o                         
   6   1  13         34.04         38.12         1.98 o                         
   7   1  13          7.82          8.08         1.80 o                         
 -10   2  13          4.98          6.35         0.74 o                         
  -9   2  13         15.97         14.25         1.01 o                         
  -8   2  13         10.41          8.64         1.35 o                         
  -7   2  13          0.02         -0.28         0.35 o                         
  -6   2  13          0.00         -0.37         0.37 o                         
  -5   2  13         18.23         17.82         0.89 o                         
  -4   2  13         12.40         12.98         0.75 o                         
  -3   2  13          4.24          6.35         0.46 o                         
  -2   2  13        261.94        242.71         2.38 o                         
  -1   2  13          4.06          4.50         0.34 o                         
   0   2  13        199.89        208.18         2.77 o                         
   1   2  13          8.08          8.40         1.32 o                         
   2   2  13        176.74        188.68         3.01 o                         
   3   2  13          1.52          1.75         0.46 o                         
   4   2  13         67.97         66.85         1.75 o                         
   5   2  13         30.24         31.67         1.91 o                         
   6   2  13         18.05         18.57         1.91 o                         
 -10   3  13          0.77          0.53         0.40 o                         
  -9   3  13          2.50          2.11         0.43 o                         
  -8   3  13          2.43          2.79         0.54 o                         
  -7   3  13          0.02          0.40         0.38 o                         
  -6   3  13          1.97          2.55         0.45 o                         
  -5   3  13          0.06         -0.21         0.25 o                         
  -4   3  13         82.87         75.87         1.36 o                         
  -3   3  13        106.99         87.12         1.47 o                         
  -2   3  13        154.46        160.21         2.15 o                         
  -1   3  13         14.36         12.54         0.54 o                         
   0   3  13        274.71        285.40         3.88 o                         
   1   3  13         33.49         35.31         1.06 o                         
   2   3  13         64.86         61.83         1.77 o                         
   3   3  13         36.72         33.24         3.03 o                         
   4   3  13         29.01         35.78         1.41 o                         
   5   3  13          1.74          1.91         0.79 o                         
 -10   4  13          0.25          0.44         0.42 o                         
  -9   4  13          0.02          0.13         0.45 o                         
  -8   4  13         12.53         12.80         0.86 o                         
  -7   4  13          1.02          0.43         0.38 o                         
  -6   4  13          8.61          7.92         0.75 o                         
  -5   4  13         56.42         54.80         1.22 o                         
  -4   4  13          3.45          3.40         0.38 o                         
  -3   4  13         36.07         32.08         1.08 o                         
  -2   4  13         27.23         29.28         0.82 o                         
  -1   4  13         62.29         65.24         1.25 o                         
   0   4  13          0.15          0.13         0.33 o                         
   1   4  13          0.01          0.56         0.34 o                         
   2   4  13          6.50          8.56         1.06 o                         
   3   4  13          0.30         -0.16         0.46 o                         
   4   4  13          4.14          3.59         0.75 o                         
   5   4  13          0.30          0.00         1.12 o                         
 -10   5  13          0.28          0.34         0.43 o                         
  -9   5  13          4.70          5.60         1.04 o                         
  -8   5  13          1.45          1.27         0.43 o                         
  -7   5  13          4.78          4.52         0.75 o                         
  -6   5  13          2.34          3.13         0.54 o                         
  -5   5  13         35.69         36.82         1.04 o                         
  -4   5  13         41.75         38.24         1.12 o                         
  -3   5  13         52.18         50.40         1.15 o                         
  -2   5  13         16.50         17.00         0.78 o                         
  -1   5  13         54.26         52.22         2.99 o                         
   0   5  13          0.44          0.67         0.39 o                         
   1   5  13          0.04          0.43         0.48 o                         
   2   5  13          0.67          0.22         0.42 o                         
   3   5  13          0.01          0.06         0.55 o                         
   4   5  13          5.16          5.73         0.91 o                         
  -9   6  13          0.01          0.09         0.45 o                         
  -8   6  13          0.40          0.69         0.42 o                         
  -7   6  13          2.37          2.93         0.56 o                         
  -6   6  13         69.30         74.62         1.56 o                         
  -5   6  13          2.17          1.90         0.48 o                         
  -4   6  13         41.88         38.34         1.65 o                         
  -3   6  13          1.55          1.08         0.33 o                         
  -2   6  13          0.04         -0.12         0.36 o                         
  -1   6  13          2.80          2.51         0.55 o                         
   0   6  13          2.54          1.46         0.64 o                         
   1   6  13          0.32          0.22         0.64 o                         
   2   6  13          2.23          1.35         0.90 o                         
   3   6  13          0.79          0.45         0.53 o                         
  -9   7  13          1.09          1.39         0.58 o                         
  -8   7  13         14.20         12.95         0.96 o                         
  -7   7  13          0.19         -0.03         0.42 o                         
  -6   7  13         17.90         17.22         0.88 o                         
  -5   7  13          7.67          7.60         0.86 o                         
  -4   7  13          7.27          7.65         0.76 o                         
  -3   7  13          0.34         -0.04         0.39 o                         
  -2   7  13         22.01         20.75         1.28 o                         
  -1   7  13          3.38          2.84         0.86 o                         
   0   7  13          3.13          3.79         0.86 o                         
   1   7  13          0.03         -0.45         0.90 o                         
  -8   8  13          6.66          7.32         0.79 o                         
  -7   8  13          6.65          8.01         0.73 o                         
  -6   8  13          8.64          8.27         0.74 o                         
  -5   8  13          0.52          0.36         0.48 o                         
  -4   8  13          1.82          2.13         0.49 o                         
  -3   8  13         15.15         14.23         1.11 o                         
  -2   8  13          8.53         10.00         1.19 o                         
  -1   8  13          7.26          6.59         1.12 o                         
   0   8  13          0.39         -0.64         0.64 o                         
  -7   9  13          0.27          0.43         0.43 o                         
  -6   9  13          2.06          3.22         0.66 o                         
  -5   9  13          1.55          1.29         0.54 o                         
  -4   9  13          6.28          7.35         0.76 o                         
  -3   9  13         15.67         19.53         1.40 o                         
  -2   9  13          0.15          0.00         0.86 o                         
  -1   9  13          7.79          7.42         1.29 o                         
   1  -9  14          0.96          0.45         1.12 o                         
   2  -9  14          0.38         -0.56         0.64 o                         
   3  -9  14          5.62          6.51         1.57 o                         
   4  -9  14          0.99          1.12         1.12 o                         
   5  -9  14          5.06          6.74         1.80 o                         
  -2  -8  14          0.34          0.14         0.53 o                         
  -1  -8  14          0.11         -0.48         0.49 o                         
   0  -8  14          2.21          0.22         0.90 o                         
   1  -8  14         17.38         19.34         2.02 o                         
   2  -8  14          1.54          1.00         2.13 o                         
   3  -8  14          0.36         -0.22         0.90 o                         
   4  -8  14          0.03          0.25         0.79 o                         
   5  -8  14          5.04          4.64         1.24 o                         
   6  -8  14          2.09          2.92         0.95 o                         
  -4  -7  14          4.98          5.17         1.57 o                         
  -3  -7  14          0.00         -0.64         0.64 o                         
  -2  -7  14          0.03         -0.49         0.49 o                         
  -1  -7  14          0.14          0.00         0.52 o                         
   0  -7  14          6.20          9.06         1.24 o                         
   1  -7  14         27.72         30.77         1.70 o                         
   2  -7  14         10.43         10.90         1.09 o                         
   3  -7  14          8.39          9.13         1.11 o                         
   4  -7  14          7.51          8.14         1.11 o                         
   5  -7  14          2.81          0.92         0.79 o                         
   6  -7  14          1.58          0.75         0.72 o                         
   7  -7  14          0.20         -0.16         0.59 o                         
  -5  -6  14          0.97          0.90         1.12 o                         
  -4  -6  14          1.62          1.83         0.91 o                         
  -3  -6  14         29.88         32.41         1.36 o                         
  -2  -6  14          0.01         -0.04         0.46 o                         
  -1  -6  14         59.52         65.35         2.79 o                         
   0  -6  14         61.04         65.11         1.61 o                         
   1  -6  14          1.87          2.27         0.62 o                         
   2  -6  14          2.17          1.64         0.99 o                         
   3  -6  14         18.86         16.80         1.18 o                         
   4  -6  14          6.81          8.63         1.03 o                         
   5  -6  14          0.53          1.12         0.59 o                         
   6  -6  14          1.47          1.53         0.68 o                         
   7  -6  14          0.01         -0.60         0.70 o                         
  -6  -5  14          0.69          1.84         0.64 o                         
  -5  -5  14         48.59         51.89         2.53 o                         
  -4  -5  14          0.51          0.90         0.75 o                         
  -3  -5  14          6.83          8.98         0.90 o                         
  -2  -5  14         65.09         65.46         1.91 o                         
  -1  -5  14         16.58         15.58         0.99 o                         
   0  -5  14         18.44         15.36         0.83 o                         
   1  -5  14          1.67          1.41         0.39 o                         
   2  -5  14          6.43          7.58         0.79 o                         
   3  -5  14         10.38         11.02         0.97 o                         
   4  -5  14          0.23          0.11         0.43 o                         
   5  -5  14          0.01          0.18         0.48 o                         
   6  -5  14          4.90          6.03         0.89 o                         
   7  -5  14          2.42          2.98         0.86 o                         
  -7  -4  14         10.67         11.00         2.25 o                         
  -6  -4  14          2.47          2.30         0.67 o                         
  -5  -4  14          1.17          2.53         0.56 o                         
  -4  -4  14          0.14         -0.03         0.43 o                         
  -3  -4  14         20.76         26.52         0.96 o                         
  -2  -4  14         13.64         16.02         1.01 o                         
  -1  -4  14          3.65          4.99         0.52 o                         
   0  -4  14          1.98          2.15         0.49 o                         
   1  -4  14          0.01          0.06         0.36 o                         
   2  -4  14         26.01         25.66         1.12 o                         
   3  -4  14         12.10         10.96         0.82 o                         
   4  -4  14         52.96         55.01         1.82 o                         
   5  -4  14          8.72          9.25         0.84 o                         
   6  -4  14          4.13          4.54         0.76 o                         
   7  -4  14         12.03         13.95         1.50 o                         
  -7  -3  14          0.44          0.51         0.56 o                         
  -6  -3  14          7.12          6.98         0.84 o                         
  -5  -3  14          0.38         -0.09         0.46 o                         
  -4  -3  14          8.57          7.37         0.72 o                         
  -3  -3  14         33.20         33.14         0.96 o                         
  -2  -3  14         19.34         22.41         0.73 o                         
  -1  -3  14         32.86         33.92         1.06 o                         
   0  -3  14          0.20         -0.26         0.26 o                         
   1  -3  14         21.49         20.63         1.00 o                         
   2  -3  14         80.48         83.14         1.55 o                         
   3  -3  14         18.88         20.38         1.18 o                         
   4  -3  14          0.00          0.55         0.33 o                         
   5  -3  14          0.56         -0.48         0.49 o                         
   6  -3  14          0.64          0.08         0.76 o                         
   7  -3  14          1.05          0.70         0.70 o                         
  -8  -2  14          4.78          4.31         0.77 o                         
  -7  -2  14          1.22          1.52         0.59 o                         
  -6  -2  14          9.72          7.81         0.97 o                         
  -5  -2  14          0.03          0.45         0.46 o                         
  -4  -2  14         77.42         81.91         2.53 o                         
  -3  -2  14         19.51         21.22         0.83 o                         
  -2  -2  14         39.13         33.30         0.75 o                         
  -1  -2  14         49.83         43.97         1.25 o                         
   0  -2  14         34.62         35.55         1.38 o                         
   1  -2  14         19.35         27.19         0.95 o                         
   2  -2  14          2.33          1.97         0.47 o                         
   3  -2  14        148.91        159.64         5.78 o                         
   4  -2  14          0.38          0.63         0.37 o                         
   5  -2  14         14.61         12.62         1.05 o                         
   6  -2  14          3.45          3.27         0.87 o                         
   7  -2  14          0.06          0.47         0.59 o                         
  -8  -1  14          0.00         -0.45         0.50 o                         
  -7  -1  14          1.56          2.09         0.71 o                         
  -6  -1  14          1.89          2.23         0.69 o                         
  -5  -1  14          1.87          1.36         0.85 o                         
  -4  -1  14         12.53          9.21         0.67 o                         
  -3  -1  14          2.40          2.19         0.38 o                         
  -2  -1  14         40.61         36.72         0.83 o                         
  -1  -1  14          1.34          0.04         0.22 o                         
   0  -1  14         19.95         21.93         0.71 o                         
   1  -1  14        333.63        325.95         3.69 o                         
   2  -1  14          3.92          6.36         0.65 o                         
   3  -1  14         48.66         36.25         1.80 o                         
   4  -1  14          0.29         -0.19         0.33 o                         
   5  -1  14          0.47          0.11         0.79 o                         
   6  -1  14          1.93          1.68         0.79 o                         
   7  -1  14          0.00          0.22         0.62 o                         
  -9   0  14          0.25         -0.07         0.51 o                         
  -8   0  14          0.29          0.39         0.57 o                         
  -7   0  14         10.72         11.23         1.22 o                         
  -6   0  14          6.39          7.31         1.14 o                         
  -5   0  14          2.25          3.01         0.57 o                         
  -4   0  14         41.56         35.75         1.13 o                         
  -3   0  14        245.11        191.86         2.60 o                         
  -2   0  14          8.30          9.91         0.46 o                         
  -1   0  14        210.07        175.64         2.03 o                         
   0   0  14          0.98          2.41         0.40 o                         
   1   0  14         48.50         44.56         1.21 o                         
   2   0  14         47.07         54.20         1.35 o                         
   3   0  14          0.66          0.62         0.38 o                         
   4   0  14          0.36          0.03         0.35 o                         
   5   0  14          0.70          0.42         1.01 o                         
   6   0  14          0.04          0.34         0.64 o                         
   7   0  14          0.14          0.90         0.79 o                         
  -9   1  14          0.30          0.14         0.54 o                         
  -8   1  14         24.09         27.58         1.95 o                         
  -7   1  14          0.01          1.17         0.55 o                         
  -6   1  14         44.49         42.81         1.55 o                         
  -5   1  14        133.00        117.90         2.58 o                         
  -4   1  14          4.66          5.24         0.61 o                         
  -3   1  14         14.19          8.21         0.52 o                         
  -2   1  14         15.17         14.29         0.50 o                         
  -1   1  14         52.52         50.01         0.91 o                         
   0   1  14        117.53        120.20         1.77 o                         
   1   1  14         63.45         63.84         1.42 o                         
   2   1  14          0.07          0.07         0.39 o                         
   3   1  14          4.89          4.92         0.56 o                         
   4   1  14          1.28          1.66         0.46 o                         
   5   1  14          2.57          5.08         0.95 o                         
   6   1  14         17.00         17.92         1.50 o                         
  -9   2  14          1.28          1.40         0.57 o                         
  -8   2  14          5.17          3.83         0.90 o                         
  -7   2  14         18.93         17.41         1.30 o                         
  -6   2  14          0.02         -0.21         0.59 o                         
  -5   2  14          0.99         -0.39         0.39 o                         
  -4   2  14          6.65          5.16         0.44 o                         
  -3   2  14          0.61         -0.10         0.30 o                         
  -2   2  14          1.39          0.64         0.23 o                         
  -1   2  14         98.24         98.01         1.34 o                         
   0   2  14          0.11         -0.02         0.23 o                         
   1   2  14         23.39         22.49         0.92 o                         
   2   2  14          0.95          1.17         0.46 o                         
   3   2  14          0.00         -0.07         0.40 o                         
   4   2  14         77.09         83.80         3.48 o                         
   5   2  14          2.91          4.73         0.90 o                         
   6   2  14         11.52         11.15         1.27 o                         
  -9   3  14          1.64          2.49         0.53 o                         
  -8   3  14          0.12          0.32         0.39 o                         
  -7   3  14          1.25          0.88         0.52 o                         
  -6   3  14          5.01          6.23         0.67 o                         
  -5   3  14         17.13         15.59         0.71 o                         
  -4   3  14         15.41         15.33         0.72 o                         
  -3   3  14         16.55         14.33         0.92 o                         
  -2   3  14         21.50         23.16         0.77 o                         
  -1   3  14         60.12         64.74         1.16 o                         
   0   3  14         40.04         36.44         1.13 o                         
   1   3  14          8.78          7.38         0.65 o                         
   2   3  14         26.59         28.75         1.21 o                         
   3   3  14         12.99         10.96         1.31 o                         
   4   3  14          6.41          5.36         0.86 o                         
   5   3  14          0.13          0.90         1.12 o                         
  -9   4  14          0.26          0.90         0.43 o                         
  -8   4  14          0.00          0.07         0.55 o                         
  -7   4  14          3.41          2.05         0.46 o                         
  -6   4  14         23.42         23.08         1.15 o                         
  -5   4  14          0.67          0.44         0.38 o                         
  -4   4  14         10.26         10.84         0.97 o                         
  -3   4  14          0.27          1.12         0.30 o                         
  -2   4  14        140.22        142.43         2.09 o                         
  -1   4  14         19.34         18.67         0.84 o                         
   0   4  14          5.04          4.85         0.64 o                         
   1   4  14          0.78          0.49         0.50 o                         
   2   4  14          1.92          2.02         0.52 o                         
   3   4  14         15.34         13.21         2.02 o                         
   4   4  14          0.40          0.93         0.58 o                         
  -9   5  14          0.03          0.49         0.44 o                         
  -8   5  14          0.13         -0.05         0.42 o                         
  -7   5  14          5.24          3.93         0.63 o                         
  -6   5  14          5.28          5.07         0.51 o                         
  -5   5  14          4.25          2.71         0.42 o                         
  -4   5  14         17.16         16.55         0.87 o                         
  -3   5  14         15.52         18.24         0.81 o                         
  -2   5  14         50.01         52.40         1.24 o                         
  -1   5  14          1.01          1.82         0.52 o                         
   0   5  14          8.44          6.92         0.86 o                         
   1   5  14         14.78         13.94         1.32 o                         
   2   5  14          0.04          0.00         0.52 o                         
   3   5  14          0.07         -0.46         0.46 o                         
  -9   6  14          0.02          0.56         0.45 o                         
  -8   6  14          2.73          3.29         0.56 o                         
  -7   6  14          7.69          8.63         0.79 o                         
  -6   6  14          1.13          1.80         0.42 o                         
  -5   6  14          0.95          0.54         0.39 o                         
  -4   6  14         25.56         29.15         1.16 o                         
  -3   6  14         11.30         11.20         0.68 o                         
  -2   6  14         15.86         14.69         1.29 o                         
  -1   6  14          0.94          0.43         0.49 o                         
   0   6  14          6.67          8.15         1.02 o                         
   1   6  14          0.48         -0.32         0.54 o                         
   2   6  14          0.33         -0.67         0.67 o                         
  -9   7  14          2.16          1.91         0.64 o                         
  -8   7  14          5.36          7.52         0.80 o                         
  -7   7  14          0.70          0.27         0.41 o                         
  -6   7  14          3.27          2.34         0.53 o                         
  -5   7  14          0.88          0.38         0.44 o                         
  -4   7  14          2.19          1.69         0.50 o                         
  -3   7  14          2.81          2.83         0.54 o                         
  -2   7  14         22.49         27.01         1.73 o                         
  -1   7  14          1.02         -0.45         0.90 o                         
   0   7  14          0.00         -0.22         0.64 o                         
   1   7  14          6.24          3.82         1.35 o                         
  -8   8  14          0.92          0.61         0.53 o                         
  -7   8  14          0.90          1.52         0.47 o                         
  -6   8  14          1.20          1.06         0.46 o                         
  -5   8  14          0.25          0.21         0.47 o                         
  -4   8  14          9.19         10.74         0.79 o                         
  -3   8  14          3.45          4.28         0.76 o                         
  -2   8  14          7.84         11.28         1.11 o                         
  -1   8  14          3.24          3.14         1.35 o                         
   0   8  14         13.45         16.63         1.68 o                         
  -7   9  14          0.90          1.91         0.79 o                         
  -6   9  14          0.24         -0.44         0.44 o                         
  -5   9  14          2.54          2.78         0.66 o                         
  -4   9  14          8.15         10.69         1.13 o                         
  -3   9  14          1.91          2.23         0.85 o                         
  -2   9  14          6.31          6.88         2.36 o                         
   2  -9  15          0.93          0.34         0.79 o                         
   3  -9  15          0.01          0.00         1.12 o                         
  -2  -8  15          4.44          4.94         1.57 o                         
  -1  -8  15          5.44          5.43         1.12 o                         
   0  -8  15          1.02          2.47         1.12 o                         
   1  -8  15          0.69         -0.22         0.90 o                         
   2  -8  15          0.19          1.01         0.79 o                         
   3  -8  15          0.96          0.45         1.12 o                         
   4  -8  15          0.19          0.00         1.12 o                         
   5  -8  15          4.19          6.94         1.18 o                         
  -3  -7  15          0.10         -1.01         1.01 o                         
  -2  -7  15          2.32          2.25         0.65 o                         
  -1  -7  15          1.27          0.82         0.62 o                         
   0  -7  15          2.73          2.92         1.12 o                         
   1  -7  15         24.86         31.91         1.73 o                         
   2  -7  15          0.15         -1.01         1.01 o                         
   3  -7  15         20.35         25.83         2.47 o                         
   4  -7  15         12.07         13.27         1.27 o                         
   5  -7  15          0.07          0.05         0.70 o                         
   6  -7  15          1.04          1.12         0.65 o                         
  -4  -6  15          1.16          1.37         0.91 o                         
  -3  -6  15          0.48         -0.37         0.70 o                         
  -2  -6  15          3.60          2.96         0.68 o                         
  -1  -6  15         80.12         82.81         2.08 o                         
   0  -6  15          7.00          6.90         0.89 o                         
   1  -6  15         13.42         16.33         1.20 o                         
   2  -6  15         17.62         18.50         1.31 o                         
   3  -6  15          5.21          6.99         0.86 o                         
   4  -6  15          2.50          2.36         0.79 o                         
   5  -6  15          1.08          0.50         0.55 o                         
   6  -6  15          0.03         -0.45         0.59 o                         
   7  -6  15          0.01          0.29         0.86 o                         
  -5  -5  15          4.21          4.44         1.02 o                         
  -4  -5  15          0.78          0.63         0.75 o                         
  -3  -5  15         46.24         47.68         2.58 o                         
  -2  -5  15          3.61          2.81         0.52 o                         
  -1  -5  15          0.10         -0.13         0.38 o                         
   0  -5  15          2.20          2.16         0.49 o                         
   1  -5  15         29.20         27.50         1.98 o                         
   2  -5  15          2.67          2.73         0.62 o                         
   3  -5  15          4.06          2.73         0.59 o                         
   4  -5  15          4.01          4.60         0.64 o                         
   5  -5  15          0.11          0.36         0.59 o                         
   6  -5  15          6.99          5.35         0.81 o                         
   7  -5  15          1.81          0.43         0.84 o                         
  -6  -4  15          0.30         -0.18         0.58 o                         
  -5  -4  15          0.26         -0.26         0.43 o                         
  -4  -4  15          2.07          1.89         0.54 o                         
  -3  -4  15          0.30          0.14         0.46 o                         
  -2  -4  15         66.46         63.56         1.82 o                         
  -1  -4  15          1.22          0.80         0.33 o                         
   0  -4  15          1.15          0.55         0.36 o                         
   1  -4  15          5.07          4.71         0.54 o                         
   2  -4  15         28.28         29.45         1.36 o                         
   3  -4  15         16.78         21.40         1.04 o                         
   4  -4  15         15.59         14.55         1.13 o                         
   5  -4  15          7.86          7.53         1.19 o                         
   6  -4  15          0.24         -0.53         0.57 o                         
   7  -4  15          9.35          9.88         1.02 o                         
  -7  -3  15          0.74          1.13         0.65 o                         
  -6  -3  15          1.17          2.25         0.64 o                         
  -5  -3  15          2.53          2.88         0.76 o                         
  -4  -3  15         32.32         30.69         1.33 o                         
  -3  -3  15          8.81         10.18         0.54 o                         
  -2  -3  15         38.81         34.49         1.23 o                         
  -1  -3  15          0.00         -0.02         0.29 o                         
   0  -3  15         33.10         31.23         1.78 o                         
   1  -3  15         31.40         28.47         1.02 o                         
   2  -3  15          3.23          3.83         0.51 o                         
   3  -3  15         12.29         10.87         0.89 o                         
   4  -3  15          4.67          2.93         0.46 o                         
   5  -3  15         16.05         17.18         1.43 o                         
   6  -3  15          0.44          0.56         0.62 o                         
   7  -3  15          0.81          1.15         0.71 o                         
  -8  -2  15          0.60          0.58         0.68 o                         
  -7  -2  15          0.03          0.22         0.51 o                         
  -6  -2  15          7.66          6.92         0.95 o                         
  -5  -2  15          2.86          2.92         0.62 o                         
  -4  -2  15          0.24          0.51         0.49 o                         
  -3  -2  15         33.63         35.94         1.41 o                         
  -2  -2  15         10.35          7.66         0.43 o                         
  -1  -2  15          4.34          3.05         0.39 o                         
   0  -2  15          3.59          4.54         0.52 o                         
   1  -2  15         31.23         24.23         0.99 o                         
   2  -2  15         71.86         73.52         1.70 o                         
   3  -2  15          4.68          7.02         0.94 o                         
   4  -2  15          5.23          4.67         0.86 o                         
   5  -2  15         26.01         23.02         1.59 o                         
   6  -2  15          0.21          0.20         0.58 o                         
   7  -2  15          1.64          0.77         0.65 o                         
  -8  -1  15          0.21         -0.14         0.51 o                         
  -7  -1  15          0.02          0.67         0.55 o                         
  -6  -1  15          5.43          4.66         0.81 o                         
  -5  -1  15          1.12          1.91         0.66 o                         
  -4  -1  15         25.09         29.36         1.52 o                         
  -3  -1  15          7.48          8.36         0.51 o                         
  -2  -1  15         15.71         13.21         0.56 o                         
  -1  -1  15          5.20          5.27         0.48 o                         
   0  -1  15        251.40        243.26         2.96 o                         
   1  -1  15         40.70         36.54         1.04 o                         
   2  -1  15         14.84         14.94         0.95 o                         
   3  -1  15         21.58         18.64         2.02 o                         
   4  -1  15          2.45          2.24         0.48 o                         
   5  -1  15          1.06         -0.11         0.64 o                         
   6  -1  15          0.01         -0.67         0.67 o                         
  -9   0  15          1.53          1.35         1.12 o                         
  -8   0  15          1.72          1.90         0.64 o                         
  -7   0  15          0.09         -0.26         0.52 o                         
  -6   0  15         10.63         12.84         1.08 o                         
  -5   0  15         15.44         15.67         1.23 o                         
  -4   0  15         78.53         66.64         1.90 o                         
  -3   0  15         28.67         22.95         0.83 o                         
  -2   0  15        103.74         84.98         2.00 o                         
  -1   0  15        182.08        161.58         2.12 o                         
   0   0  15          3.54          2.74         0.37 o                         
   1   0  15          0.39         -0.11         0.34 o                         
   2   0  15          1.83          1.92         0.67 o                         
   3   0  15          2.88          1.20         0.42 o                         
   4   0  15          2.88          3.50         0.67 o                         
   5   0  15          0.21          0.11         0.64 o                         
   6   0  15          0.26          0.12         0.70 o                         
  -9   1  15          0.01         -0.52         0.52 o                         
  -8   1  15          4.60          3.61         0.76 o                         
  -7   1  15          0.61          0.52         0.46 o                         
  -6   1  15         15.30         11.79         0.93 o                         
  -5   1  15         51.28         45.88         1.87 o                         
  -4   1  15         37.78         32.32         1.19 o                         
  -3   1  15         26.90         23.26         0.80 o                         
  -2   1  15          4.26          6.43         0.41 o                         
  -1   1  15         51.37         61.71         1.64 o                         
   0   1  15          8.09          7.71         0.61 o                         
   1   1  15          5.49          2.89         0.45 o                         
   2   1  15          0.05          0.15         0.39 o                         
   3   1  15         10.44          7.57         0.86 o                         
   4   1  15          0.94          0.97         0.46 o                         
   5   1  15          2.47          1.30         1.91 o                         
   6   1  15          1.37          2.92         0.95 o                         
  -9   2  15          0.09          0.11         0.57 o                         
  -8   2  15          1.62          3.23         0.72 o                         
  -7   2  15         12.08         11.12         1.00 o                         
  -6   2  15          0.21          0.29         0.65 o                         
  -5   2  15          0.32          0.07         0.41 o                         
  -4   2  15         13.80          9.91         0.59 o                         
  -3   2  15         10.32         11.30         0.56 o                         
  -2   2  15         34.81         34.76         0.76 o                         
  -1   2  15          0.63          0.51         0.28 o                         
   0   2  15         21.40         25.98         0.97 o                         
   1   2  15          1.28          1.43         0.38 o                         
   2   2  15         15.62         13.29         0.95 o                         
   3   2  15          0.59         -0.07         0.46 o                         
   4   2  15         12.11         14.20         1.18 o                         
   5   2  15          0.62          0.45         1.12 o                         
  -9   3  15          1.32          1.62         0.53 o                         
  -8   3  15          0.50          1.16         0.51 o                         
  -7   3  15          4.77          5.88         0.68 o                         
  -6   3  15         12.02         11.53         0.85 o                         
  -5   3  15          0.02         -0.27         0.27 o                         
  -4   3  15          0.05          0.12         0.28 o                         
  -3   3  15         10.29          9.35         0.58 o                         
  -2   3  15         55.28         52.88         0.96 o                         
  -1   3  15         46.36         46.28         1.34 o                         
   0   3  15          0.42          0.22         0.48 o                         
   1   3  15          0.95          0.69         0.42 o                         
   2   3  15         37.24         34.11         1.38 o                         
   3   3  15          0.00         -0.09         0.46 o                         
   4   3  15          0.17          0.71         0.54 o                         
   5   3  15          0.77          2.02         1.35 o                         
  -9   4  15          1.01          1.57         0.51 o                         
  -8   4  15          3.76          4.00         0.71 o                         
  -7   4  15          0.03         -0.11         0.39 o                         
  -6   4  15          1.49          0.96         0.35 o                         
  -5   4  15          3.56          3.75         0.50 o                         
  -4   4  15         23.24         24.20         0.92 o                         
  -3   4  15         53.11         48.91         1.25 o                         
  -2   4  15          2.97          2.79         0.41 o                         
  -1   4  15          5.24          3.25         0.46 o                         
   0   4  15         13.31         11.35         1.11 o                         
   1   4  15         11.21         11.31         0.95 o                         
   2   4  15          5.44          6.57         0.78 o                         
   3   4  15         12.98         16.49         1.56 o                         
   4   4  15          5.92          5.17         1.12 o                         
  -9   5  15          0.43         -0.13         0.46 o                         
  -8   5  15          0.21         -0.25         0.43 o                         
  -7   5  15          5.66          6.87         0.73 o                         
  -6   5  15          1.75          2.56         0.43 o                         
  -5   5  15          4.86          5.07         0.54 o                         
  -4   5  15          8.81          7.50         0.64 o                         
  -3   5  15          7.57          7.77         0.59 o                         
  -2   5  15         23.02         23.92         1.01 o                         
  -1   5  15          5.35          5.20         0.79 o                         
   0   5  15         23.85         22.65         1.37 o                         
   1   5  15         16.64         15.80         1.06 o                         
   2   5  15         12.35         12.53         1.34 o                         
   3   5  15          5.22          5.30         0.81 o                         
  -9   6  15          1.89          1.28         0.63 o                         
  -8   6  15          1.52          2.10         0.58 o                         
  -7   6  15          1.56          1.75         0.44 o                         
  -6   6  15          0.07          0.20         0.40 o                         
  -5   6  15         10.70         12.52         0.93 o                         
  -4   6  15         35.39         38.47         1.25 o                         
  -3   6  15          3.22          3.32         0.48 o                         
  -2   6  15         14.19         17.07         1.13 o                         
  -1   6  15          7.37          4.72         1.35 o                         
   0   6  15          5.00          4.47         0.86 o                         
   1   6  15          2.34          1.35         0.90 o                         
   2   6  15         17.77         19.09         2.25 o                         
  -8   7  15          1.13          1.08         0.56 o                         
  -7   7  15          1.07          1.03         0.62 o                         
  -6   7  15         10.62         12.01         0.85 o                         
  -5   7  15          2.94          1.97         0.51 o                         
  -4   7  15          3.54          3.79         0.56 o                         
  -3   7  15          1.36          1.63         0.54 o                         
  -2   7  15          0.28          0.82         0.55 o                         
  -1   7  15          1.88          3.82         1.12 o                         
   0   7  15         16.88         20.75         1.66 o                         
   1   7  15          7.93         11.23         2.02 o                         
  -8   8  15          0.09         -0.90         0.90 o                         
  -7   8  15          0.27         -0.07         0.40 o                         
  -6   8  15          0.51          0.64         0.46 o                         
  -5   8  15          1.57          1.38         0.54 o                         
  -4   8  15          3.94          5.82         0.67 o                         
  -3   8  15          1.71          2.14         0.65 o                         
  -2   8  15          1.18          1.85         0.91 o                         
  -1   8  15         10.56         14.82         2.02 o                         
  -6   9  15          1.80          0.56         0.79 o                         
  -5   9  15          2.69          3.43         0.79 o                         
  -4   9  15          1.95          1.71         0.90 o                         
  -3   9  15          4.69          6.51         1.57 o                         
   0  -8  16          0.21         -0.22         0.90 o                         
   1  -8  16          0.26         -0.22         0.90 o                         
   2  -8  16          2.37          2.92         0.95 o                         
   3  -8  16          0.95          0.00         1.12 o                         
   4  -8  16          0.48         -0.67         1.12 o                         
  -3  -7  16          2.23          2.02         1.35 o                         
  -2  -7  16          8.90          8.83         1.00 o                         
  -1  -7  16          4.01          2.87         0.79 o                         
   0  -7  16          0.27          0.00         0.90 o                         
   1  -7  16          0.59          0.42         0.70 o                         
   2  -7  16          1.43          2.33         0.86 o
[truncated: 76,546 more chars]
